# Supplementary material for: Crystal structure of diethyl (E)-2-[(benzo­furan-2-yl)methyl­idene]succinate
Source: Acta Crystallogr E Crystallogr Commun. 2015 Oct 24;71(Pt 11):o872. doi: 10.1107/S2056989015019313 (PMC4645082; doi:10.1107/S2056989015019313)
Supplement: Supplementary file 1 [file e-71-0o872-sup1.cif]

##############################################################################
#                                                                            #
# This CIF contains the data in a paper accepted for publication in          #
# Acta Crystallographica Section E. It conforms to the requirements of       #
# Notes for Authors for Acta Crystallographica Section E, and has been       #
# peer reviewed under the auspices of the IUCr Commission on Journals.       #
#                                                                            #
# Full details of the Crystallographic Information File format               #
# are given in the paper "The Crystallographic Information File (CIF):       #
# a New Standard Archive File for Crystallography" by S. R. Hall, F. H.      #
# Allen and I. D. Brown [Acta Cryst. (1991), A47, 655-685].                  #
#                                                                            #
# The current version of the core CIF dictionary is obtainable from          #
# ftp://ftp.iucr.org/pub/cif_core.dic.                                       #
#                                                                            #
# Software is freely available for graphical display of the structure(s)     #
# in this CIF. For information consult the CIF software page                 #
# http://www.iucr.org/resources/cif/software.                                #
#                                                                            #
# This file may be used for bona fide research purposes within the           #
# scientific community so long as proper attribution is given to the journal # 
# article from which it was obtained.                                        #
#                                                                            #
##############################################################################
data_I
_audit_creation_method     SHELXL-2014
_database_code_depnum_ccdc_archive     'CCDC 1430813'
_chemical_name_systematic
;
Diethyl (<i>E</i>)-2-[(1-benzofuran-2-yl)methylidene]succinate
;
_chemical_name_common     ?
_chemical_formula_moiety     'C17 H18 O5'
_chemical_formula_sum     'C17 H18 O5'
_chemical_formula_iupac     'C17 H18 O5'
_chemical_formula_weight     302.31
_chemical_melting_point     ?
_shelx_space_group_comment
;
The symmetry employed for this shelxl refinement is uniquely defined
by the following loop, which should always be used as a source of
symmetry information in preference to the above space-group names.
They are only intended as comments.
;
_space_group_crystal_system     orthorhombic
_space_group_name_H-M_alt     'P 21 21 21'
_space_group_name_Hall     'P 2ac 2ab'
loop_
    _space_group_symop_operation_xyz
    'x, y, z'
    'x+1/2, -y+1/2, -z'
    '-x, y+1/2, -z+1/2'
    '-x+1/2, -y, z+1/2'
_cell_length_a     7.0974(4)
_cell_length_b     8.0898(4)
_cell_length_c     26.9429(15)
_cell_angle_alpha     90
_cell_angle_beta     90
_cell_angle_gamma     90
_cell_volume     1546.97(14)
_cell_formula_units_Z     4
_cell_measurement_reflns_used     4958
_cell_measurement_theta_min     2.63
_cell_measurement_theta_max     28.58
_cell_measurement_temperature     150(2)
_exptl_crystal_description     prism
_exptl_crystal_colour     colourless
_exptl_crystal_size_max     0.456
_exptl_crystal_size_mid     0.350
_exptl_crystal_size_min     0.196
_exptl_crystal_density_diffrn     1.298
_exptl_crystal_density_meas     ?
_exptl_crystal_density_method     ?
_exptl_crystal_F_000     640
_exptl_absorpt_coefficient_mu     0.095
_exptl_absorpt_correction_type     multi-scan
_exptl_absorpt_process_details
;
(SADABS; Bruker, 2014)
;
_exptl_absorpt_correction_T_min     0.84
_exptl_absorpt_correction_T_max     0.98
_exptl_special_details     ?
_diffrn_ambient_temperature     150(2)
_diffrn_radiation_type     MoK\a
_diffrn_radiation_wavelength     0.71073
_diffrn_measurement_device_type     'Bruker APEXII CCD'
_diffrn_measurement_method     '\f and \w scans'
_diffrn_detector_area_resol_mean     8.3333
_diffrn_reflns_number     11102
_diffrn_reflns_av_R_equivalents     0.0207
_diffrn_reflns_theta_min     1.512
_diffrn_reflns_theta_max     28.765
_diffrn_reflns_theta_full     25.242
_diffrn_measured_fraction_theta_max     0.999
_diffrn_measured_fraction_theta_full     1.000
_diffrn_reflns_limit_h_min     -9
_diffrn_reflns_limit_h_max     8
_diffrn_reflns_limit_k_min     -9
_diffrn_reflns_limit_k_max     10
_diffrn_reflns_limit_l_min     -35
_diffrn_reflns_limit_l_max     36
_refine_special_details     ?
_reflns_number_total     4020
_reflns_number_gt     3645
_reflns_threshold_expression     'I > 2\s(I)'
_refine_ls_structure_factor_coef     Fsqd
_refine_ls_matrix_type     full
_refine_ls_R_factor_all     0.0403
_refine_ls_R_factor_gt     0.0353
_refine_ls_wR_factor_gt     0.0841
_refine_ls_wR_factor_ref     0.0866
_refine_ls_goodness_of_fit_ref     1.028
_refine_ls_restrained_S_all     1.028
_refine_ls_number_reflns     4020
_refine_ls_number_parameters     201
_refine_ls_number_restraints     0
_refine_ls_hydrogen_treatment     constr
_refine_ls_weighting_scheme     calc
_refine_ls_weighting_details
              'w=1/[\s^2^(Fo^2^)+(0.0447P)^2^+0.2481P] where P=(Fo^2^+2Fc^2^)/3'
_atom_sites_solution_hydrogens     geom
_atom_sites_solution_primary     ?
_atom_sites_solution_secondary     ?
_refine_ls_shift/su_max     0.000
_refine_ls_shift/su_mean     0.000
_refine_diff_density_max     0.250
_refine_diff_density_min     -0.157
_refine_ls_extinction_method     none
_refine_ls_extinction_coef     .
_refine_ls_abs_structure_details
;
Flack <i>x</i> determined using
 1441 quotients
[(<i>I</i>^+^)-(<i>I</i>^-^)]/[(<i>I</i>^+^)+(<i>I</i>^-^)]
(Parsons <i>et al.</i>, 2013)
;
_refine_ls_abs_structure_Flack     -0.4(3)
loop_
    _atom_type_symbol
    _atom_type_description
    _atom_type_scat_dispersion_real
    _atom_type_scat_dispersion_imag
    _atom_type_scat_source
    'C' 'C' 0.0033 0.0016
                         'International Tables Vol C Tables 4.2.6.8 and 6.1.1.4'
    'H' 'H' 0.0000 0.0000
                         'International Tables Vol C Tables 4.2.6.8 and 6.1.1.4'
    'O' 'O' 0.0106 0.0060
                         'International Tables Vol C Tables 4.2.6.8 and 6.1.1.4'
_computing_data_collection
;
APEX2 (Bruker, 2014)
;
_computing_cell_refinement
;
SAINT (Bruker, 2013)
;
_computing_data_reduction
;
SAINT (Bruker, 2013)
;
_computing_structure_solution
;
SHELXS-97 (Sheldrick, 2008)
;
_computing_structure_refinement
;
SHELXL-2014 (Sheldrick, 2015)
;
_computing_molecular_graphics
;
<i>XP</i> in <i>SHELXTL</i> (Sheldrick, 2008)
;
_computing_publication_material
;
<i>SHELXTL</i> (Sheldrick, 2008)
;
loop_
    _atom_site_type_symbol
    _atom_site_label
    _atom_site_fract_x
    _atom_site_fract_y
    _atom_site_fract_z
    _atom_site_U_iso_or_equiv
    _atom_site_adp_type
    _atom_site_calc_flag
    _atom_site_occupancy
    _atom_site_disorder_assembly
    _atom_site_disorder_group
    C C1 1.1845(2) 0.8258(2) 0.20175(6) 0.0226(3) Uani d 1 . .
    C C2 1.3594(3) 0.9003(2) 0.20151(7) 0.0283(4) Uani d 1 . .
    H H2 1.4074 0.9551 0.1730 0.034 Uiso calc 1 . .
    C C3 1.4612(3) 0.8902(2) 0.24552(8) 0.0317(4) Uani d 1 . .
    H H3 1.5820 0.9403 0.2473 0.038 Uiso calc 1 . .
    C C4 1.3901(3) 0.8079(2) 0.28718(7) 0.0308(4) Uani d 1 . .
    H H4 1.4637 0.8033 0.3166 0.037 Uiso calc 1 . .
    C C5 1.2152(3) 0.7334(2) 0.28647(6) 0.0282(4) Uani d 1 . .
    H H5 1.1677 0.6777 0.3149 0.034 Uiso calc 1 . .
    C C6 1.1097(2) 0.7422(2) 0.24256(6) 0.0235(3) Uani d 1 . .
    C C7 0.9292(3) 0.6833(2) 0.22697(6) 0.0251(3) Uani d 1 . .
    H H7 0.8431 0.6206 0.2463 0.030 Uiso calc 1 . .
    C C8 0.9040(3) 0.7338(2) 0.17946(6) 0.0237(3) Uani d 1 . .
    C C9 0.7443(3) 0.7013(2) 0.14801(6) 0.0231(3) Uani d 1 . .
    H H9 0.6562 0.6249 0.1613 0.028 Uiso calc 1 . .
    C C10 0.6987(3) 0.7607(2) 0.10299(6) 0.0238(3) Uani d 1 . .
    C C11 0.8049(3) 0.8887(2) 0.07369(6) 0.0266(4) Uani d 1 . .
    H H11A 0.8143 0.8530 0.0386 0.032 Uiso calc 1 . .
    H H11B 0.9342 0.8994 0.0871 0.032 Uiso calc 1 . .
    C C12 0.7066(3) 1.0538(2) 0.07631(6) 0.0221(3) Uani d 1 . .
    C C13 0.6907(3) 1.3237(2) 0.04296(7) 0.0275(4) Uani d 1 . .
    H H13A 0.7166 1.3773 0.0753 0.033 Uiso calc 1 . .
    H H13B 0.5525 1.3171 0.0384 0.033 Uiso calc 1 . .
    C C14 0.7776(4) 1.4218(3) 0.00172(8) 0.0411(5) Uani d 1 . .
    H H14A 0.9137 1.4307 0.0072 0.062 Uiso calc 1 . .
    H H14B 0.7219 1.5326 0.0010 0.062 Uiso calc 1 . .
    H H14C 0.7541 1.3662 -0.0300 0.062 Uiso calc 1 . .
    C C15 0.5193(3) 0.7059(2) 0.07940(6) 0.0264(4) Uani d 1 . .
    C C16 0.2480(3) 0.5350(3) 0.08479(7) 0.0333(4) Uani d 1 . .
    H H16A 0.2709 0.4904 0.0511 0.040 Uiso calc 1 . .
    H H16B 0.1552 0.6259 0.0823 0.040 Uiso calc 1 . .
    C C17 0.1757(3) 0.4019(3) 0.11828(9) 0.0423(5) Uani d 1 . .
    H H17A 0.2665 0.3106 0.1193 0.063 Uiso calc 1 . .
    H H17B 0.0547 0.3612 0.1057 0.063 Uiso calc 1 . .
    H H17C 0.1586 0.4465 0.1518 0.063 Uiso calc 1 . .
    O O1 1.05847(18) 0.82331(16) 0.16268(4) 0.0251(3) Uani d 1 . .
    O O2 0.77290(18) 1.15850(15) 0.04184(4) 0.0255(3) Uani d 1 . .
    O O3 0.5870(2) 1.09132(17) 0.10586(5) 0.0325(3) Uani d 1 . .
    O O4 0.42296(19) 0.59499(17) 0.10627(5) 0.0294(3) Uani d 1 . .
    O O5 0.4678(2) 0.75572(19) 0.03924(5) 0.0382(4) Uani d 1 . .
loop_
    _atom_site_aniso_label
    _atom_site_aniso_U_11
    _atom_site_aniso_U_22
    _atom_site_aniso_U_33
    _atom_site_aniso_U_12
    _atom_site_aniso_U_13
    _atom_site_aniso_U_23
    C1 0.0260(8) 0.0202(8) 0.0217(7) 0.0027(7) 0.0028(6) -0.0030(6)
    C2 0.0274(9) 0.0263(9) 0.0314(9) -0.0004(8) 0.0098(7) -0.0024(7)
    C3 0.0213(8) 0.0279(9) 0.0460(10) 0.0003(8) 0.0010(8) -0.0071(8)
    C4 0.0287(9) 0.0290(9) 0.0349(9) 0.0047(8) -0.0086(7) -0.0045(8)
    C5 0.0316(9) 0.0282(9) 0.0247(8) 0.0011(8) -0.0019(7) 0.0020(7)
    C6 0.0244(8) 0.0210(8) 0.0250(8) 0.0004(7) 0.0018(6) -0.0007(7)
    C7 0.0263(8) 0.0256(8) 0.0234(7) -0.0035(8) -0.0011(6) 0.0041(7)
    C8 0.0273(9) 0.0205(8) 0.0232(7) -0.0006(7) 0.0013(6) 0.0011(6)
    C9 0.0272(8) 0.0196(8) 0.0227(7) -0.0003(7) -0.0006(6) 0.0014(6)
    C10 0.0307(9) 0.0203(8) 0.0205(7) 0.0061(7) 0.0005(6) -0.0011(6)
    C11 0.0345(9) 0.0251(9) 0.0202(7) 0.0088(8) 0.0052(7) 0.0034(7)
    C12 0.0271(9) 0.0218(8) 0.0176(7) 0.0003(7) -0.0019(6) -0.0007(6)
    C13 0.0286(9) 0.0196(8) 0.0343(9) 0.0029(7) 0.0057(7) 0.0000(7)
    C14 0.0496(13) 0.0254(10) 0.0483(12) 0.0056(10) 0.0184(10) 0.0096(9)
    C15 0.0338(9) 0.0224(9) 0.0230(8) 0.0098(7) -0.0032(7) -0.0045(6)
    C16 0.0259(9) 0.0382(11) 0.0356(10) 0.0064(9) -0.0093(8) -0.0103(8)
    C17 0.0294(10) 0.0500(14) 0.0475(12) -0.0045(10) -0.0053(9) -0.0038(10)
    O1 0.0295(6) 0.0262(6) 0.0197(5) -0.0021(6) 0.0032(5) 0.0010(5)
    O2 0.0296(7) 0.0208(6) 0.0261(6) 0.0035(5) 0.0068(5) 0.0031(5)
    O3 0.0433(8) 0.0269(7) 0.0272(6) 0.0057(6) 0.0126(6) 0.0008(5)
    O4 0.0296(7) 0.0320(7) 0.0266(6) 0.0006(6) -0.0073(5) -0.0028(5)
    O5 0.0503(9) 0.0375(8) 0.0267(6) 0.0075(7) -0.0135(6) 0.0018(6)
_geom_special_details
;
All e.s.d.'s (except the e.s.d. in the dihedral angle between two l.s. planes)
are estimated using the full covariance matrix. The cell e.s.d.'s are taken
into account individually in the estimation of e.s.d.'s in distances, angles
and torsion angles; correlations between e.s.d.'s in cell parameters are only
used when they are defined by crystal symmetry. An approximate (isotropic)
treatment of cell e.s.d.'s is used for estimating e.s.d.'s involving l.s.
planes.
;
loop_
    _geom_bond_atom_site_label_1
    _geom_bond_atom_site_label_2
    _geom_bond_site_symmetry_2
    _geom_bond_distance
    _geom_bond_publ_flag
    C1 C2 . 1.380(3) ?
    C1 O1 . 1.381(2) ?
    C1 C6 . 1.396(2) ?
    C2 C3 . 1.391(3) ?
    C2 H2 . 0.9500 ?
    C3 C4 . 1.399(3) ?
    C3 H3 . 0.9500 ?
    C4 C5 . 1.380(3) ?
    C4 H4 . 0.9500 ?
    C5 C6 . 1.402(2) ?
    C5 H5 . 0.9500 ?
    C6 C7 . 1.430(2) ?
    C7 C8 . 1.355(2) ?
    C7 H7 . 0.9500 ?
    C8 O1 . 1.389(2) ?
    C8 C9 . 1.439(2) ?
    C9 C10 . 1.344(2) ?
    C9 H9 . 0.9500 ?
    C10 C15 . 1.491(3) ?
    C10 C11 . 1.504(3) ?
    C11 C12 . 1.509(2) ?
    C11 H11A . 0.9900 ?
    C11 H11B . 0.9900 ?
    C12 O3 . 1.203(2) ?
    C12 O2 . 1.342(2) ?
    C13 O2 . 1.459(2) ?
    C13 C14 . 1.498(3) ?
    C13 H13A . 0.9900 ?
    C13 H13B . 0.9900 ?
    C14 H14A . 0.9800 ?
    C14 H14B . 0.9800 ?
    C14 H14C . 0.9800 ?
    C15 O5 . 1.211(2) ?
    C15 O4 . 1.340(2) ?
    C16 O4 . 1.453(2) ?
    C16 C17 . 1.496(3) ?
    C16 H16A . 0.9900 ?
    C16 H16B . 0.9900 ?
    C17 H17A . 0.9800 ?
    C17 H17B . 0.9800 ?
    C17 H17C . 0.9800 ?
loop_
    _geom_angle_atom_site_label_1
    _geom_angle_atom_site_label_2
    _geom_angle_atom_site_label_3
    _geom_angle_site_symmetry_1
    _geom_angle_site_symmetry_3
    _geom_angle
    _geom_angle_publ_flag
    C2 C1 O1 . . 125.84(16) ?
    C2 C1 C6 . . 123.88(16) ?
    O1 C1 C6 . . 110.28(15) ?
    C1 C2 C3 . . 115.95(17) ?
    C1 C2 H2 . . 122.0 ?
    C3 C2 H2 . . 122.0 ?
    C2 C3 C4 . . 121.64(17) ?
    C2 C3 H3 . . 119.2 ?
    C4 C3 H3 . . 119.2 ?
    C5 C4 C3 . . 121.42(17) ?
    C5 C4 H4 . . 119.3 ?
    C3 C4 H4 . . 119.3 ?
    C4 C5 C6 . . 118.00(17) ?
    C4 C5 H5 . . 121.0 ?
    C6 C5 H5 . . 121.0 ?
    C1 C6 C5 . . 119.10(16) ?
    C1 C6 C7 . . 105.72(15) ?
    C5 C6 C7 . . 135.18(16) ?
    C8 C7 C6 . . 107.16(16) ?
    C8 C7 H7 . . 126.4 ?
    C6 C7 H7 . . 126.4 ?
    C7 C8 O1 . . 111.12(16) ?
    C7 C8 C9 . . 127.21(17) ?
    O1 C8 C9 . . 121.66(14) ?
    C10 C9 C8 . . 130.98(17) ?
    C10 C9 H9 . . 114.5 ?
    C8 C9 H9 . . 114.5 ?
    C9 C10 C15 . . 118.98(17) ?
    C9 C10 C11 . . 126.78(17) ?
    C15 C10 C11 . . 114.12(15) ?
    C10 C11 C12 . . 110.69(15) ?
    C10 C11 H11A . . 109.5 ?
    C12 C11 H11A . . 109.5 ?
    C10 C11 H11B . . 109.5 ?
    C12 C11 H11B . . 109.5 ?
    H11A C11 H11B . . 108.1 ?
    O3 C12 O2 . . 123.10(16) ?
    O3 C12 C11 . . 125.51(16) ?
    O2 C12 C11 . . 111.37(14) ?
    O2 C13 C14 . . 107.76(15) ?
    O2 C13 H13A . . 110.2 ?
    C14 C13 H13A . . 110.2 ?
    O2 C13 H13B . . 110.2 ?
    C14 C13 H13B . . 110.2 ?
    H13A C13 H13B . . 108.5 ?
    C13 C14 H14A . . 109.5 ?
    C13 C14 H14B . . 109.5 ?
    H14A C14 H14B . . 109.5 ?
    C13 C14 H14C . . 109.5 ?
    H14A C14 H14C . . 109.5 ?
    H14B C14 H14C . . 109.5 ?
    O5 C15 O4 . . 123.46(18) ?
    O5 C15 C10 . . 122.67(18) ?
    O4 C15 C10 . . 113.86(15) ?
    O4 C16 C17 . . 107.07(16) ?
    O4 C16 H16A . . 110.3 ?
    C17 C16 H16A . . 110.3 ?
    O4 C16 H16B . . 110.3 ?
    C17 C16 H16B . . 110.3 ?
    H16A C16 H16B . . 108.6 ?
    C16 C17 H17A . . 109.5 ?
    C16 C17 H17B . . 109.5 ?
    H17A C17 H17B . . 109.5 ?
    C16 C17 H17C . . 109.5 ?
    H17A C17 H17C . . 109.5 ?
    H17B C17 H17C . . 109.5 ?
    C1 O1 C8 . . 105.71(13) ?
    C12 O2 C13 . . 115.07(13) ?
    C15 O4 C16 . . 116.38(14) ?
loop_
    _geom_torsion_atom_site_label_1
    _geom_torsion_atom_site_label_2
    _geom_torsion_atom_site_label_3
    _geom_torsion_atom_site_label_4
    _geom_torsion_site_symmetry_1
    _geom_torsion_site_symmetry_2
    _geom_torsion_site_symmetry_3
    _geom_torsion_site_symmetry_4
    _geom_torsion
    _geom_torsion_publ_flag
    O1 C1 C2 C3 . . . . 178.71(17) ?
    C6 C1 C2 C3 . . . . -0.8(3) ?
    C1 C2 C3 C4 . . . . 0.5(3) ?
    C2 C3 C4 C5 . . . . -0.1(3) ?
    C3 C4 C5 C6 . . . . 0.0(3) ?
    C2 C1 C6 C5 . . . . 0.7(3) ?
    O1 C1 C6 C5 . . . . -178.89(15) ?
    C2 C1 C6 C7 . . . . -179.37(17) ?
    O1 C1 C6 C7 . . . . 1.0(2) ?
    C4 C5 C6 C1 . . . . -0.3(3) ?
    C4 C5 C6 C7 . . . . 179.9(2) ?
    C1 C6 C7 C8 . . . . -0.6(2) ?
    C5 C6 C7 C8 . . . . 179.3(2) ?
    C6 C7 C8 O1 . . . . 0.0(2) ?
    C6 C7 C8 C9 . . . . 178.90(17) ?
    C7 C8 C9 C10 . . . . 171.75(19) ?
    O1 C8 C9 C10 . . . . -9.4(3) ?
    C8 C9 C10 C15 . . . . -178.91(17) ?
    C8 C9 C10 C11 . . . . -3.1(3) ?
    C9 C10 C11 C12 . . . . -103.4(2) ?
    C15 C10 C11 C12 . . . . 72.54(18) ?
    C10 C11 C12 O3 . . . . 15.9(3) ?
    C10 C11 C12 O2 . . . . -165.74(14) ?
    C9 C10 C15 O5 . . . . 178.99(17) ?
    C11 C10 C15 O5 . . . . 2.7(2) ?
    C9 C10 C15 O4 . . . . -2.1(2) ?
    C11 C10 C15 O4 . . . . -178.38(15) ?
    C2 C1 O1 C8 . . . . 179.37(17) ?
    C6 C1 O1 C8 . . . . -1.04(19) ?
    C7 C8 O1 C1 . . . . 0.65(19) ?
    C9 C8 O1 C1 . . . . -178.34(16) ?
    O3 C12 O2 C13 . . . . 0.7(2) ?
    C11 C12 O2 C13 . . . . -177.72(14) ?
    C14 C13 O2 C12 . . . . -178.92(16) ?
    O5 C15 O4 C16 . . . . -0.2(3) ?
    C10 C15 O4 C16 . . . . -179.08(14) ?
    C17 C16 O4 C15 . . . . 174.43(16) ?
loop_
    _geom_hbond_atom_site_label_D
    _geom_hbond_atom_site_label_H
    _geom_hbond_atom_site_label_A
    _geom_hbond_site_symmetry_A
    _geom_hbond_distance_DH
    _geom_hbond_distance_HA
    _geom_hbond_distance_DA
    _geom_hbond_angle_DHA
    C2 H2 O3 1_655 0.95 2.47 3.412(2) 170
    C11 H11A O5 2_565 0.99 2.52 3.458(2) 158
    C11 H11B O1 . 0.99 2.30 3.044(2) 131
_shelx_hkl_file
;
  -1   0   0   -0.15    0.04
  -1   0   0   -0.21    0.04
  -2   0   0  188.63    3.56
  -2   0   0  194.74    3.57
  -3   0   0   -0.13    0.08
  -3   0   0   -0.13    0.09
  -4   0   0   38.05    0.86
  -4   0   0   37.33    0.85
  -5   0   0    0.13    0.16
  -5   0   0    0.09    0.13
  -6   0   0   47.07    1.14
  -6   0   0   48.02    1.13
  -7   0   0   -0.17    0.16
  -7   0   0   -0.18    0.18
  -8   0   0   10.16    0.54
  -8   0   0    9.67    0.51
  -9   0   0    0.31    0.26
  -1  -1   0  104.40    1.93
  -1   1   0  103.98    1.91
  -1   1   0  104.68    1.96
   1  -1   0  104.34    1.92
  -1  -1   0  102.78    1.93
  -1   1   0   99.97    1.92
  -2  -1   0  140.99    2.69
  -2   1   0  145.51    2.67
  -2   1   0  142.58    2.67
  -2  -1   0  141.30    2.68
  -3  -1   0   21.55    0.53
  -3   1   0   21.81    0.52
  -3  -1   0   21.62    0.54
  -3   1   0   22.01    0.51
  -4   1   0   98.34    1.94
  -4   1   0   97.11    1.93
  -4  -1   0   97.13    1.96
  -4  -1   0   98.55    1.95
  -5   1   0    3.44    0.27
  -5   1   0    3.27    0.27
  -5  -1   0    3.04    0.24
  -5  -1   0    4.04    0.32
  -6  -1   0    6.40    0.38
  -6  -1   0    6.97    0.43
  -6   1   0    6.65    0.38
  -6   1   0    6.30    0.39
  -7  -1   0    3.96    0.36
  -7   1   0    2.92    0.28
  -7   1   0    3.38    0.33
  -7  -1   0    2.28    0.27
  -8   1   0    0.86    0.26
  -8  -1   0    0.83    0.26
  -9   1   0    4.17    0.41
  -9  -1   0    4.09    0.43
   0  -2   0  983.74   17.99
   0   2   0 1000.00   18.22
   0   2   0  971.00   18.02
  -1   2   0   56.53    1.09
   1  -2   0   55.08    1.09
   1  -2   0   59.50    1.09
  -1  -2   0   58.41    1.11
  -1   2   0   58.30    1.17
  -2   2   0   41.20    0.82
  -2   2   0   42.60    0.84
  -2  -2   0   41.42    0.86
  -2   2   0   41.75    0.93
  -3  -2   0    1.05    0.13
  -3  -2   0    1.06    0.15
  -3   2   0    1.19    0.12
  -3   2   0    0.90    0.11
  -4   2   0    2.67    0.21
  -4   2   0    2.60    0.19
  -4  -2   0    2.56    0.23
  -4  -2   0    2.88    0.22
  -5   2   0    0.80    0.18
  -5  -2   0    0.88    0.21
  -5   2   0    1.22    0.18
  -5  -2   0    0.76    0.17
  -6   2   0    0.42    0.18
  -6  -2   0    0.34    0.21
  -6   2   0    0.20    0.17
  -7  -2   0    6.78    0.46
  -7   2   0    7.52    0.42
  -8   2   0    0.39    0.21
  -8  -2   0    0.20    0.25
  -9  -2   0    2.42    0.39
   0  -3   0   -0.07    0.05
   0   3   0   -0.01    0.05
   0   3   0    0.00    0.11
   1   3   0   93.19    1.89
  -1   3   0   97.55    1.78
  -1  -3   0   95.28    1.80
   1  -3   0   92.89    1.77
  -1   3   0   92.32    1.89
   1  -3   0   98.50    1.78
  -2  -3   0  296.34    5.46
  -2   3   0  287.58    5.54
   2  -3   0  296.43    5.43
   2  -3   0  289.45    5.42
  -2   3   0  298.85    5.42
  -3   3   0   52.44    1.03
  -3  -3   0   53.03    1.12
  -3   3   0   52.29    1.07
  -4   3   0    9.72    0.31
  -4  -3   0    9.41    0.40
  -4   3   0    9.89    0.34
  -5  -3   0   11.67    0.51
  -5   3   0   12.07    0.43
  -5   3   0   12.07    0.41
  -6  -3   0   10.46    0.51
  -6   3   0   10.24    0.40
  -7  -3   0    2.07    0.32
  -7   3   0    2.24    0.25
  -8  -3   0    0.56    0.28
  -9  -3   0    0.04    0.28
   0   4   0   28.36    0.57
   0  -4   0   26.93    0.57
   0   4   0   27.65    0.71
   1   4   0   57.14    1.13
   1  -4   0   56.71    1.11
   1   4   0   55.16    1.26
  -1   4   0   56.32    1.26
  -1   4   0   59.93    1.11
  -1  -4   0   56.98    1.14
   1  -4   0   60.71    1.12
   2   4   0    1.80    0.22
  -2   4   0    1.95    0.23
   2  -4   0    2.09    0.16
   2  -4   0    2.41    0.15
  -2  -4   0    2.45    0.19
  -2   4   0    2.31    0.14
   3   4   0   75.23    1.62
  -3  -4   0   71.94    1.50
  -3   4   0   71.56    1.62
  -3   4   0   73.04    1.44
  -4  -4   0    4.34    0.35
  -5  -4   0    0.03    0.21
  -6  -4   0    1.28    0.26
  -7  -4   0   25.40    0.84
  -8  -4   0    6.76    0.56
   0   5   0    0.05    0.16
   0   5   0   -0.05    0.06
   0  -5   0   -0.03    0.08
  -1   5   0   58.82    1.11
   1   5   0   55.64    1.30
   1  -5   0   54.92    1.11
   1  -5   0   59.03    1.12
   1   5   0   55.78    1.13
  -1   5   0   56.40    1.30
  -1  -5   0   56.42    1.15
  -2   5   0    0.68    0.22
   2  -5   0    0.83    0.13
  -2  -5   0    0.92    0.15
   2   5   0    0.82    0.22
   2  -5   0    1.09    0.14
  -3   5   0   77.68    1.77
   3  -5   0   75.96    1.57
   3   5   0   79.36    1.78
  -3  -5   0   80.93    1.64
   4   5   0    5.93    0.52
  -4  -5   0    6.23    0.40
  -5  -5   0    4.75    0.39
  -6  -5   0    0.57    0.24
  -7  -5   0    0.77    0.27
  -8  -5   0    0.50    0.31
   0   6   0   54.56    1.31
   0  -6   0   52.73    1.09
  -1   6   0    2.36    0.30
  -1  -6   0    2.56    0.19
   1   6   0    2.36    0.29
   1  -6   0    2.57    0.20
  -2   6   0    6.86    0.49
  -2  -6   0    7.22    0.33
   2   6   0    5.73    0.47
  -3  -6   0    8.55    0.40
   3   6   0    7.78    0.52
  -3   6   0    8.70    0.56
   4   6   0    9.62    0.58
  -4  -6   0   10.02    0.45
  -4   6   0    9.70    0.62
  -5  -6   0    7.48    0.46
   5   6   0    7.19    0.57
  -6  -6   0    0.02    0.22
   6   6   0   -0.18    0.29
   7   6   0    2.12    0.45
  -7  -6   0    1.90    0.34
  -8  -6   0    0.44    0.31
   0   7   0   -0.02    0.21
  -1   7   0    1.70    0.30
   1   7   0    1.77    0.30
  -2   7   0   15.78    0.68
   2   7   0   14.69    0.64
  -2  -7   0   15.23    0.49
  -3  -7   0    2.89    0.27
  -3   7   0    2.25    0.35
   3   7   0    2.77    0.36
  -4  -7   0    9.40    0.46
   4   7   0    9.85    0.60
  -4   7   0    8.69    0.64
   5   7   0    2.41    0.38
  -5  -7   0    2.19    0.31
  -6  -7   0    2.69    0.35
   6   7   0    2.45    0.43
   7   7   0    3.38    0.51
  -7  -7   0    3.40    0.42
   0   8   0    4.57    0.41
  -1   8   0    0.19    0.25
   1   8   0    0.01    0.23
  -2   8   0    1.14    0.32
   2   8   0    1.18    0.30
  -3   8   0    0.02    0.29
   3   8   0   -0.12    0.24
  -4   8   0    1.10    0.38
   4   8   0    1.74    0.36
   5   8   0    0.55    0.32
  -5  -8   0    0.42    0.24
  -6  -8   0    1.24    0.32
   6   8   0    1.34    0.39
   0   9   0   -0.07    0.26
   1   9   0    2.22    0.36
  -1   9   0    2.49    0.39
   2   9   0   13.28    0.72
  -2   9   0   12.12    0.73
  -3   9   0    0.44    0.35
   3   9   0    0.51    0.31
  -4   9   0   -0.49    0.36
   4   9   0    0.56    0.32
   5   9   0    1.72    0.41
   0  10   0    2.85    0.44
   1  10   0    4.16    0.50
  -1  10   0    4.57    0.52
  -2  10   0    5.55    0.57
   2  10   0    5.20    0.54
   3  10   0    0.18    0.34
  -3  10   0   -0.01    0.37
  -1   0   1    8.31    0.21
  -1   0  -1    8.36    0.21
  -1   0   1    8.41    0.20
  -2   0  -1   11.53    0.31
  -2   0   1   12.42    0.33
  -2   0  -1   11.89    0.32
  -3   0   1   42.66    0.91
  -3   0   1   43.38    0.90
  -3   0  -1   43.15    0.91
  -3   0  -1   42.16    0.90
  -4   0  -1   12.79    0.40
  -4   0  -1   12.77    0.41
  -4   0   1   12.71    0.40
  -4   0   1   12.18    0.41
  -5   0   1    1.23    0.18
  -5   0  -1    1.39    0.19
  -5   0   1    1.39    0.21
  -5   0  -1    0.95    0.19
  -6   0  -1    0.06    0.16
  -6   0   1    0.17    0.20
  -6   0  -1    0.35    0.21
  -6   0   1    0.39    0.18
  -7   0   1    5.47    0.38
  -7   0  -1    6.17    0.42
  -7   0  -1    5.96    0.39
  -7   0   1    5.36    0.42
  -8   0   1    0.72    0.23
  -8   0  -1    1.26    0.28
  -8   0   1    1.13    0.28
  -9   0  -1    0.66    0.28
  -9   0   1    0.28    0.28
   0   1   1  142.21    2.69
   0  -1  -1  143.77    2.69
   0   1   1  151.28    2.69
   0  -1  -1  146.44    2.69
   0   1   1  149.03    2.72
   0   1  -1  144.53    2.72
  -1   1   1  139.63    2.60
  -1  -1  -1  142.74    2.62
  -1   1   1  142.85    2.64
   1  -1   1  138.97    2.59
  -1   1   1  139.12    2.60
  -1   1  -1  131.76    2.50
  -1  -1   1  136.94    2.52
  -1   1  -1  135.05    2.50
   1  -1  -1  139.24    2.54
  -1   1  -1  134.76    2.51
  -1   1  -1  135.65    2.56
  -1  -1   1  137.57    2.52
   1  -1  -1  137.73    2.52
  -2  -1  -1  254.43    4.72
  -2   1   1  255.90    4.70
  -2  -1  -1  254.26    4.71
  -2   1   1  252.42    4.70
  -2   1  -1  254.37    4.65
  -2  -1   1  250.67    4.67
  -2  -1   1  250.39    4.67
  -2   1  -1  251.69    4.65
  -3  -1  -1   70.06    1.41
  -3   1   1   69.20    1.39
  -3  -1  -1   70.24    1.40
  -3   1   1   69.85    1.39
  -3   1  -1   70.22    1.38
  -3  -1   1   68.55    1.39
  -3  -1   1   70.79    1.41
  -3   1  -1   68.83    1.38
  -4  -1  -1   30.19    0.71
  -4   1   1   29.13    0.70
  -4   1   1   28.95    0.69
  -4  -1  -1   29.65    0.72
  -4  -1   1   29.49    0.72
  -4   1  -1   28.63    0.69
  -4   1  -1   30.51    0.70
  -4  -1   1   29.94    0.71
  -5  -1  -1    0.68    0.19
  -5  -1  -1    0.53    0.16
  -5   1   1    0.31    0.17
  -5   1   1    0.60    0.16
  -5  -1   1    0.33    0.19
  -5   1  -1    0.52    0.17
  -5   1  -1    0.45    0.15
  -5  -1   1    0.62    0.16
  -6   1   1    0.69    0.19
  -6   1   1    1.07    0.23
  -6  -1  -1    0.98    0.20
  -6  -1  -1    0.63    0.22
  -6  -1   1    0.80    0.23
  -6   1  -1    0.70    0.21
  -6  -1   1    0.57    0.18
  -6   1  -1    0.79    0.19
  -7   1   1    0.61    0.20
  -7   1   1    0.43    0.21
  -7  -1  -1    0.74    0.24
  -7  -1   1    0.14    0.18
  -7   1  -1    0.85    0.23
  -7   1  -1    0.19    0.18
  -7  -1   1    0.32    0.22
  -8  -1  -1    3.56    0.37
  -8   1   1    4.29    0.38
  -8  -1   1    3.57    0.37
  -8  -1   1    3.30    0.35
  -8   1  -1    3.85    0.36
  -9  -1  -1    0.35    0.27
  -9   1   1    0.55    0.27
  -9   1  -1    0.64    0.27
  -9  -1   1    0.64    0.29
   0   2   1   54.26    0.97
   0   2  -1   52.24    1.05
   0   2   1   50.84    0.99
   0   2   1   52.99    1.05
   0  -2  -1   51.84    0.99
   0   2  -1   50.32    0.97
   0  -2  -1   50.61    0.99
   1   2  -1  154.16    2.92
   1  -2   1  157.82    2.84
  -1   2   1  156.19    2.84
  -1   2   1  151.78    2.84
  -1   2   1  148.71    2.86
  -1   2   1  155.96    2.93
  -1  -2  -1  154.31    2.87
   1  -2  -1  157.78    2.85
  -1   2  -1  152.67    2.92
   1  -2  -1  150.38    2.85
   1   2   1  155.29    2.93
  -1   2  -1  153.97    2.84
  -1  -2   1  152.93    2.86
  -2   2   1    2.93    0.24
  -2   2   1    2.88    0.14
  -2   2   1    2.85    0.14
  -2  -2  -1    2.88    0.18
  -2  -2   1    3.02    0.17
  -2   2  -1    2.80    0.14
  -2  -2   1    2.88    0.17
  -2   2  -1    3.42    0.26
  -2   2  -1    2.75    0.12
  -3   2   1   13.11    0.35
  -3   2   1   12.47    0.35
  -3  -2  -1   12.97    0.39
  -3   2  -1   12.56    0.34
  -3   2  -1   12.58    0.33
  -3  -2   1   12.80    0.37
  -3  -2   1   12.52    0.38
  -4  -2  -1    5.02    0.30
  -4   2   1    4.83    0.26
  -4   2   1    5.03    0.25
  -4   2  -1    4.56    0.24
  -4   2  -1    4.89    0.24
  -4  -2   1    4.62    0.26
  -4  -2   1    4.68    0.29
  -5   2   1   15.60    0.50
  -5   2   1   15.95    0.49
  -5  -2  -1   15.81    0.55
  -5  -2   1   15.49    0.54
  -5  -2   1   14.33    0.51
  -5   2  -1   15.78    0.49
  -5   2  -1   15.30    0.48
  -6  -2  -1   22.82    0.72
  -6   2   1   23.00    0.66
  -6   2   1   23.46    0.68
  -6  -2   1   22.22    0.71
  -6   2  -1   21.87    0.64
  -6   2  -1   24.24    0.67
  -6  -2   1   21.26    0.68
  -7   2   1    8.83    0.44
  -7  -2  -1    8.05    0.49
  -7  -2   1    8.34    0.50
  -7   2  -1    8.57    0.44
  -8   2   1    1.94    0.28
  -8  -2  -1    1.99    0.33
  -8  -2   1    1.66    0.31
  -8   2  -1    2.16    0.28
  -9  -2  -1    1.89    0.37
  -9   2   1    0.96    0.39
  -9  -2   1    1.20    0.33
   0  -3  -1  263.72    4.90
   0   3   1  270.26    5.00
   0   3  -1  266.72    4.89
   0   3   1  266.58    4.91
   0   3  -1  265.89    5.00
   1  -3   1   84.16    1.56
  -1  -3  -1   83.77    1.60
  -1   3   1   84.73    1.58
  -1   3   1   81.15    1.68
   1   3  -1   82.98    1.68
   1   3   1   81.42    1.66
   1  -3  -1   85.57    1.56
   1  -3  -1   79.43    1.55
  -1   3  -1   82.71    1.53
  -1  -3   1   81.93    1.56
  -1   3  -1   80.32    1.65
   2  -3   1    1.13    0.09
  -2  -3  -1    1.45    0.14
  -2   3   1    1.31    0.11
   2  -3   1    1.33    0.11
   2   3  -1    1.23    0.18
  -2   3   1    1.39    0.19
  -2   3  -1    1.23    0.18
   2  -3  -1    1.20    0.12
  -2  -3   1    1.22    0.13
  -2   3  -1    1.34    0.10
  -3  -3  -1   33.75    0.79
  -3   3   1   36.18    0.75
  -3   3   1   33.82    0.72
  -3  -3   1   34.08    0.79
  -3   3  -1   34.92    0.69
  -3   3  -1   34.01    0.73
  -4   3   1   30.47    0.69
  -4   3   1   30.40    0.72
  -4  -3  -1   30.39    0.77
  -4  -3   1   30.19    0.77
  -4   3  -1   30.58    0.68
  -4   3  -1   31.54    0.72
  -5   3   1   36.56    0.84
  -5   3   1   35.87    0.86
  -5  -3  -1   35.60    0.93
  -5   3  -1   34.85    0.81
  -5   3  -1   36.47    0.86
  -5  -3   1   35.71    0.92
  -6  -3  -1    0.32    0.20
  -6   3   1    0.71    0.18
  -6  -3   1    0.54    0.22
  -6   3  -1    0.86    0.18
  -7   3   1    7.73    0.40
  -7  -3  -1    7.75    0.51
  -7  -3   1    8.53    0.52
  -7   3  -1    7.59    0.43
  -8  -3  -1    0.18    0.26
  -8  -3   1    0.37    0.27
  -9  -3  -1    1.19    0.33
  -9  -3   1    1.50    0.35
   0   4   1    3.67    0.28
   0   4   1    3.71    0.15
   0   4  -1    3.79    0.28
   0  -4  -1    3.67    0.16
   0   4  -1    3.88    0.14
   0  -4   1    3.74    0.14
   1  -4   1   56.67    1.06
   1   4  -1   55.58    1.22
   1  -4   1   52.59    1.04
  -1  -4  -1   54.01    1.10
  -1   4   1   53.39    1.21
  -1   4   1   57.07    1.07
   1   4   1   54.71    1.22
  -1  -4   1   55.37    1.09
   1  -4  -1   58.70    1.09
   1   4   1   54.71    1.10
   1  -4  -1   53.92    1.08
  -1   4  -1   54.06    1.22
   2  -4   1    1.81    0.15
   2   4  -1    1.74    0.21
  -2  -4  -1    1.60    0.16
  -2   4   1    1.51    0.21
   2  -4   1    1.79    0.13
  -2   4   1    2.00    0.14
  -2  -4   1    2.06    0.16
   2  -4  -1    1.94    0.15
   2   4   1    1.74    0.22
  -2   4  -1    1.91    0.23
   2  -4  -1    2.02    0.15
  -2   4  -1    1.68    0.13
  -3   4   1    4.20    0.21
  -3  -4  -1    4.06    0.28
  -3   4   1    4.59    0.42
   3   4  -1    4.13    0.38
  -3   4  -1    5.09    0.43
  -3   4  -1    4.37    0.20
  -3  -4   1    4.07    0.27
  -4   4   1   16.50    0.65
  -4  -4  -1   16.61    0.55
  -4   4   1   15.81    0.39
  -4  -4   1   15.46    0.52
  -5   4   1   56.60    1.17
  -5  -4  -1   55.63    1.31
  -5  -4   1   56.44    1.32
  -6  -4  -1    2.82    0.31
  -6  -4   1    2.76    0.31
  -7  -4  -1    2.62    0.35
  -7  -4   1    3.32    0.37
  -8  -4  -1    4.56    0.45
  -8  -4   1    3.87    0.44
   0  -5  -1   41.80    0.84
   0   5  -1   40.69    1.00
   0   5   1   40.86    1.00
   0   5  -1   37.36    0.89
   0   5   1   41.55    0.82
   0  -5   1   39.82    0.81
   1  -5   1   16.41    0.38
   1   5  -1   16.60    0.57
  -1   5   1   16.30    0.57
  -1  -5  -1   16.30    0.43
   1  -5   1   17.16    0.38
   1   5  -1   15.95    0.39
  -1   5   1   17.25    0.39
  -1   5  -1   16.30    0.57
  -1  -5   1   17.25    0.42
   1  -5  -1   17.38    0.41
   1   5   1   16.72    0.41
   1   5   1   15.72    0.57
   1  -5  -1   16.95    0.41
  -2   5   1    5.00    0.42
   2  -5   1    5.38    0.20
   2  -5   1    5.30    0.22
  -2  -5  -1    5.49    0.28
   2   5  -1    5.99    0.39
  -2   5  -1    5.13    0.40
   2  -5  -1    5.69    0.25
  -2  -5   1    5.30    0.27
   2   5   1    6.08    0.41
  -3   5   1    4.16    0.37
   3   5  -1    4.25    0.37
  -3  -5  -1    3.64    0.30
  -3  -5   1    3.89    0.30
   3   5   1    4.29    0.36
  -3   5  -1    3.54    0.35
   3  -5  -1    3.40    0.26
  -4  -5  -1    7.24    0.42
   4   5  -1    7.34    0.53
  -4  -5   1    7.05    0.41
   4   5   1    7.07    0.54
  -5  -5  -1    3.97    0.34
  -5  -5   1    4.00    0.33
  -6  -5  -1    3.25    0.35
  -6  -5   1    3.31    0.35
  -7  -5  -1    2.19    0.33
  -7  -5   1    2.57    0.35
  -8  -5  -1    6.80    0.59
  -8  -5   1    7.37    0.59
   0   6  -1   26.10    0.80
   0   6   1   25.62    0.79
   0  -6   1   24.31    0.57
   0  -6  -1   25.18    0.60
  -1   6   1   24.28    0.76
   1   6  -1   24.63    0.77
  -1  -6  -1   22.60    0.58
   1  -6  -1   23.08    0.56
  -1   6  -1   23.44    0.76
   1   6   1   23.92    0.76
  -1  -6   1   23.49    0.57
   2   6  -1    8.15    0.51
  -2   6   1    8.82    0.54
  -2  -6  -1    8.18    0.36
  -2   6  -1    7.75    0.53
   2   6   1    8.44    0.50
  -2  -6   1    8.11    0.34
   2  -6  -1    8.16    0.32
  -3  -6  -1    3.26    0.28
   3   6  -1    2.95    0.35
  -3   6   1    2.66    0.35
  -3  -6   1    3.10    0.27
   3  -6  -1    3.07    0.28
   3   6   1    2.97    0.34
  -3   6  -1    2.95    0.35
  -4   6   1    9.88    0.63
  -4  -6  -1   11.39    0.48
   4   6  -1   10.82    0.59
  -4  -6   1   11.43    0.47
  -4   6  -1   10.76    0.64
   4   6   1   10.32    0.59
  -5  -6  -1    2.52    0.31
   5   6  -1    1.87    0.36
  -5  -6   1    2.26    0.29
   5   6   1    1.88    0.35
  -6  -6  -1    1.17    0.28
   6   6  -1    0.70    0.34
   6   6   1    0.89    0.35
  -6  -6   1    0.98    0.27
   7   6  -1    3.29    0.51
  -7  -6  -1    3.49    0.40
  -7  -6   1    3.93    0.42
   7   6   1    3.71    0.53
  -8  -6  -1    0.78    0.33
   8   6  -1    0.28    0.45
  -8  -6   1    1.50    0.36
   0   7  -1   15.73    0.66
   0   7   1   15.33    0.66
   1   7  -1    2.93    0.34
  -1   7   1    2.69    0.34
   1   7   1    2.42    0.31
  -1   7  -1    2.87    0.33
   2   7  -1    1.52    0.28
  -2   7   1    0.84    0.28
  -2  -7  -1    1.50    0.20
  -2   7  -1    1.63    0.31
   2   7   1    1.22    0.27
  -3  -7  -1   19.86    0.60
   3   7  -1   18.22    0.74
  -3   7   1   17.62    0.77
   3   7   1   18.43    0.75
  -3  -7   1   18.81    0.59
  -3   7  -1   18.73    0.78
   4   7  -1    0.97    0.30
  -4  -7  -1    1.20    0.25
  -4   7   1    1.16    0.35
   4   7   1    1.24    0.31
  -4  -7   1    1.11    0.24
  -4   7  -1    0.86    0.34
  -5  -7  -1    5.88    0.44
   5   7  -1    4.64    0.48
  -5  -7   1    4.44    0.39
   5   7   1    4.22    0.46
  -6  -7  -1    2.30    0.33
   6   7  -1    1.44    0.38
   6   7   1    2.22    0.42
  -6  -7   1    2.61    0.35
   7   7  -1    3.85    0.53
  -7  -7  -1    5.70    0.50
  -7  -7   1    5.41    0.50
   7   7   1    4.51    0.56
   0   8  -1    4.27    0.41
   0   8   1    3.94    0.41
  -1   8   1    1.32    0.30
   1   8  -1    1.28    0.30
  -1   8  -1    1.21    0.30
   1   8   1    1.20    0.29
   2   8  -1    7.21    0.55
  -2   8   1    6.90    0.57
  -2   8  -1    7.07    0.58
   2   8   1    7.29    0.53
  -3   8   1    5.37    0.50
   3   8  -1    5.12    0.47
   3   8   1    6.26    0.55
  -3   8  -1    4.49    0.48
   4   8  -1    0.41    0.29
  -4   8   1    0.20    0.33
  -4  -8  -1    0.57    0.23
   4   8   1    0.26    0.26
  -4   8  -1   -0.22    0.31
  -5  -8  -1    1.01    0.26
   5   8  -1    1.19    0.35
   5   8   1    1.12    0.36
  -5  -8   1    1.36    0.29
   6   8  -1    7.86    0.71
  -6  -8  -1    5.88    0.50
   6   8   1    5.26    0.57
  -6  -8   1    6.29    0.53
   0   9   1    2.84    0.40
   0   9  -1    3.56    0.41
  -1   9   1    0.65    0.31
   1   9  -1    0.22    0.28
  -1   9  -1    0.32    0.29
   1   9   1    0.48    0.28
   2   9  -1    5.88    0.55
  -2   9   1    6.05    0.54
   2   9   1    6.03    0.56
  -2   9  -1    5.56    0.50
   3   9  -1    5.18    0.51
  -3   9   1    5.12    0.52
   3   9   1    4.82    0.49
  -3   9  -1    5.11    0.53
   4   9  -1    0.43    0.33
  -4   9   1   -0.15    0.37
  -4   9  -1   -0.23    0.38
   4   9   1    0.72    0.34
   5   9  -1    1.39    0.40
   5   9   1    1.26    0.40
   0  10  -1    2.95    0.44
   0  10   1    3.43    0.46
  -1  10   1    6.88    0.60
   1  10  -1    7.26    0.66
  -1  10  -1    6.73    0.59
   1  10   1    7.08    0.65
   2  10  -1    1.11    0.36
  -2  10   1    0.49    0.37
  -2  10  -1    0.28    0.35
   2  10   1    0.68    0.34
  -3  10   1   -0.63    0.33
   3  10  -1   -0.08    0.31
   3  10   1    0.33    0.33
  -3  10  -1   -0.16    0.36
   0   0   2    0.28    0.03
  -1   0   2  200.97    3.71
  -1   0   2  202.03    3.72
  -1   0  -2  202.19    3.71
  -2   0  -2  250.51    4.64
  -2   0   2  250.02    4.64
  -2   0   2  252.13    4.64
  -2   0  -2  248.89    4.63
  -3   0  -2   83.29    1.62
  -3   0  -2   80.24    1.61
  -3   0   2   81.30    1.62
  -3   0   2   82.65    1.61
  -4   0  -2  219.11    4.11
  -4   0  -2  216.64    4.11
  -4   0   2  216.36    4.11
  -4   0   2  215.38    4.12
  -5   0  -2    0.57    0.15
  -5   0  -2    0.90    0.19
  -5   0   2    0.81    0.19
  -5   0   2    0.80    0.17
  -6   0   2    3.00    0.30
  -6   0  -2    2.58    0.29
  -6   0   2    2.76    0.27
  -6   0  -2    2.89    0.27
  -7   0   2    3.47    0.31
  -7   0   2    4.42    0.37
  -7   0  -2    4.29    0.36
  -8   0  -2    0.34    0.23
  -8   0   2   -0.24    0.18
  -8   0   2    0.43    0.25
  -9   0   2    3.62    0.42
  -9   0   2    1.94    0.36
  -9   0  -2    3.53    0.39
   0  -1  -2    0.21    0.05
   0   1  -2    0.18    0.06
   0   1   2    0.22    0.06
   0   1   2    0.30    0.05
  -1  -1  -2  205.52    3.73
  -1   1   2  199.34    3.72
  -1   1   2  199.13    3.71
   1  -1   2  199.85    3.70
  -1   1   2  203.38    3.74
  -1  -1   2  198.57    3.64
  -1  -1   2  199.86    3.64
  -1   1  -2  203.42    3.68
  -1   1  -2  197.20    3.63
  -1   1  -2  196.64    3.62
   1  -1  -2  194.59    3.65
  -1   1  -2  193.15    3.62
  -2  -1  -2    6.07    0.23
  -2   1   2    6.37    0.21
  -2   1   2    5.92    0.21
  -2   1  -2    5.95    0.20
  -2   1  -2    6.21    0.19
  -2  -1   2    5.72    0.22
  -2  -1   2    6.17    0.21
  -3   1   2   18.37    0.46
  -3  -1  -2   17.97    0.48
  -3  -1  -2   18.33    0.46
  -3   1   2   18.29    0.46
  -3  -1   2   18.62    0.46
  -3  -1   2   17.62    0.47
  -3   1  -2   18.83    0.45
  -3   1  -2   18.30    0.45
  -4  -1  -2   15.63    0.46
  -4  -1  -2   15.30    0.47
  -4   1   2   15.30    0.46
  -4   1   2   16.32    0.45
  -4   1  -2   16.11    0.45
  -4   1  -2   16.75    0.46
  -4  -1   2   15.11    0.47
  -4  -1   2   16.16    0.46
  -5   1   2   33.98    0.83
  -5   1   2   33.80    0.84
  -5  -1  -2   34.34    0.84
  -5  -1  -2   34.33    0.86
  -5   1  -2   32.78    0.82
  -5   1  -2   35.29    0.83
  -5  -1   2   33.79    0.84
  -5  -1   2   34.34    0.86
  -6  -1  -2    5.38    0.40
  -6   1   2    6.00    0.36
  -6   1   2    5.49    0.38
  -6   1  -2    5.81    0.35
  -6  -1   2    4.92    0.40
  -6   1  -2    5.79    0.38
  -6  -1   2    5.86    0.37
  -7   1   2    1.77    0.28
  -7  -1  -2    2.02    0.29
  -7   1   2    1.93    0.26
  -7   1  -2    1.92    0.27
  -7   1  -2    1.61    0.24
  -7  -1   2    1.92    0.29
  -7  -1   2    1.49    0.25
  -8   1   2    0.95    0.26
  -8  -1  -2    1.30    0.28
  -8   1   2    1.22    0.30
  -8  -1   2    0.88    0.24
  -8   1  -2    1.66    0.28
  -8  -1   2    0.98    0.27
  -9   1   2    1.17    0.31
  -9  -1  -2    0.88    0.31
  -9  -1   2    0.75    0.31
  -9   1  -2    0.64    0.26
   0   2   2  263.62    4.83
   0   2  -2  259.73    4.82
   0  -2  -2  258.03    4.77
   0  -2  -2  258.67    4.77
   0   2   2  258.02    4.77
   1  -2   2  425.83    7.73
  -1   2   2  413.46    7.78
  -1  -2  -2  432.08    7.76
  -1   2   2  413.58    7.77
  -1   2   2  421.44    7.75
   1   2  -2  423.86    7.79
   1  -2  -2  422.14    7.52
   1   2   2  402.80    7.60
  -1  -2   2  403.35    7.51
  -1   2  -2  407.17    7.58
  -1  -2   2  404.11    7.53
  -1   2  -2  413.80    7.48
   1  -2  -2  407.98    7.53
  -2  -2  -2   93.33    1.79
  -2   2   2   91.95    1.75
   2  -2   2   91.07    1.74
  -2   2   2   92.00    1.83
  -2   2   2   91.37    1.76
  -2   2  -2   90.52    1.71
  -2   2  -2   91.15    1.68
  -2  -2   2   89.37    1.73
  -2  -2   2   88.91    1.74
  -3   2   2   28.63    0.64
  -3   2   2   28.66    0.65
  -3  -2  -2   28.70    0.68
  -3   2  -2   28.84    0.63
  -3  -2   2   28.02    0.67
  -3   2  -2   28.86    0.61
  -3  -2   2   28.47    0.66
  -4   2   2   21.58    0.54
  -4  -2  -2   19.67    0.58
  -4   2   2   21.62    0.55
  -4   2  -2   21.60    0.54
  -4   2  -2   21.55    0.53
  -4  -2   2   20.69    0.58
  -4  -2   2   21.51    0.57
  -5  -2  -2   11.35    0.47
  -5   2   2   11.18    0.42
  -5   2   2   11.40    0.42
  -5   2  -2   11.32    0.40
  -5  -2   2    9.86    0.42
  -5   2  -2   11.75    0.42
  -5  -2   2   11.10    0.46
  -6  -2  -2   27.11    0.81
  -6   2   2   27.51    0.75
  -6   2   2   29.59    0.77
  -6  -2   2   28.44    0.82
  -6   2  -2   28.68    0.74
  -6   2  -2   28.30    0.76
  -6  -2   2   26.82    0.78
  -7   2   2    5.63    0.39
  -7  -2  -2    5.22    0.44
  -7  -2   2    5.10    0.40
  -7   2  -2    5.36    0.37
  -7  -2   2    5.32    0.44
  -8   2   2    0.21    0.22
  -8  -2  -2    0.49    0.25
  -8   2  -2    0.53    0.20
  -8  -2   2    0.25    0.24
  -9  -2  -2    0.38    0.29
  -9   2   2    0.53    0.25
  -9  -2   2    0.11    0.29
   0   3   2    2.26    0.21
   0   3   2    2.16    0.12
   0  -3  -2    2.44    0.13
   0   3  -2    2.28    0.11
   0   3   2    2.50    0.15
   0   3  -2    2.06    0.18
   0  -3  -2    2.69    0.14
  -1  -3  -2   84.05    1.62
  -1   3   2   84.00    1.60
   1   3  -2   83.19    1.69
   1  -3   2   84.77    1.56
  -1   3   2   83.02    1.69
   1   3   2   82.23    1.61
   1   3   2   84.55    1.70
   1  -3  -2   83.20    1.60
  -1   3  -2   83.82    1.69
  -1  -3   2   81.88    1.58
   1  -3  -2   87.37    1.60
  -2   3   2   18.03    0.42
   2   3  -2   17.19    0.52
   2  -3   2   18.02    0.40
  -2   3   2   17.97    0.39
   2  -3   2   18.20    0.40
  -2  -3  -2   18.05    0.46
  -2   3   2   17.59    0.53
   2  -3  -2   17.42    0.43
  -2   3  -2   18.87    0.40
  -2  -3   2   18.03    0.44
  -2   3  -2   17.22    0.53
  -3  -3  -2   23.97    0.61
  -3   3   2   23.59    0.54
  -3   3   2   25.72    0.58
  -3  -3   2   24.29    0.60
  -3  -3   2   23.22    0.58
  -3   3  -2   24.96    0.55
  -4   3   2    1.91    0.18
  -4   3   2    1.75    0.17
  -4  -3  -2    1.63    0.22
  -4  -3   2    1.47    0.18
  -4   3  -2    1.50    0.16
  -4   3  -2    1.70    0.15
  -4  -3   2    1.75    0.21
  -5   3   2   36.00    0.84
  -5   3   2   36.96    0.87
  -5  -3  -2   35.20    0.93
  -5  -3   2   34.49    0.88
  -5   3  -2   37.43    0.94
  -5   3  -2   35.56    0.80
  -5  -3   2   34.62    0.92
  -6  -3  -2    1.65    0.27
  -6   3   2    1.62    0.21
  -6   3  -2    1.60    0.20
  -6  -3   2    1.03    0.24
  -7   3   2    2.37    0.26
  -7  -3  -2    2.37    0.33
  -7  -3   2    2.41    0.33
  -8  -3  -2    2.68    0.36
  -8  -3   2    2.08    0.35
  -9  -3  -2    1.65    0.36
  -9  -3   2    1.93    0.39
   0   4  -2   10.95    0.40
   0   4   2   10.88    0.29
   0  -4  -2   10.63    0.30
   0   4   2   11.35    0.41
  -1   4   2   17.22    0.53
   1  -4   2   17.48    0.36
   1   4  -2   17.86    0.54
  -1   4   2   17.23    0.40
  -1  -4  -2   16.85    0.43
   1  -4  -2   17.22    0.42
   1   4   2   17.43    0.53
  -1  -4   2   17.33    0.40
   1   4   2   17.46    0.42
   1  -4  -2   18.60    0.42
  -1   4  -2   17.49    0.54
  -2   4   2  145.18    2.96
   2  -4   2  149.29    2.79
  -2   4   2  152.75    2.83
   2   4  -2  148.74    2.96
  -2  -4  -2  147.00    2.86
   2  -4   2  155.14    2.80
  -2   4  -2  149.14    2.98
   2   4   2  147.69    2.97
   2  -4  -2  146.99    2.84
  -2   4  -2  156.32    2.80
  -2  -4   2  149.94    2.85
  -3   4   2   33.26    0.68
  -3   4   2   34.09    0.75
   3  -4   2   34.69    0.73
  -3  -4  -2   33.81    0.81
  -3   4   2   33.46    0.91
   3   4  -2   34.26    0.91
  -3  -4   2   33.42    0.79
  -3   4  -2   34.32    0.72
  -3   4  -2   33.65    0.93
  -4   4   2    3.75    0.25
  -4  -4  -2    4.07    0.34
  -4   4   2    3.76    0.21
  -4  -4   2    3.87    0.33
  -5   4   2   29.85    0.69
  -5  -4  -2   29.01    0.83
  -5  -4   2   30.55    0.84
  -6  -4  -2   12.99    0.57
  -6  -4   2   13.14    0.57
  -7  -4  -2    3.82    0.39
  -7  -4   2    4.30    0.42
  -8  -4  -2    4.13    0.45
  -8  -4   2    3.06    0.40
   0   5  -2   20.16    0.62
   0   5   2   20.44    0.63
   0  -5   2   19.53    0.43
   0   5   2   20.83    0.47
   0  -5  -2   20.08    0.48
  -1  -5  -2   13.02    0.38
   1   5  -2   12.73    0.32
   1   5  -2   12.55    0.49
  -1   5   2   13.01    0.51
  -1   5   2   12.89    0.34
   1  -5  -2   14.21    0.36
   1   5   2   12.96    0.35
   1  -5  -2   12.84    0.36
   1   5   2   12.57    0.51
  -1   5  -2   12.17    0.50
  -1  -5   2   13.42    0.35
  -2   5   2    4.28    0.40
   2  -5   2    4.16    0.17
   2  -5   2    4.08    0.20
  -2  -5  -2    3.98    0.26
   2   5  -2    4.02    0.37
  -2   5   2    4.73    0.24
   2  -5  -2    3.68    0.24
  -2  -5   2    3.57    0.24
  -2   5  -2    3.62    0.32
   2   5   2    4.09    0.22
   2   5   2    3.72    0.32
  -3  -5  -2    1.67    0.22
   3   5  -2    0.69    0.25
  -3   5   2    1.47    0.29
  -3   5  -2    1.73    0.30
  -3  -5   2    1.26    0.19
   3  -5  -2    1.39    0.18
   3   5   2    1.09    0.27
  -4  -5  -2    5.39    0.39
   4   5  -2    6.19    0.51
   4   5   2    5.47    0.51
  -4  -5   2    5.48    0.38
  -5  -5  -2    6.92    0.42
  -5  -5   2    6.95    0.43
  -6  -5  -2    2.14    0.31
  -6  -5   2    1.77    0.30
  -7  -5  -2    7.16    0.52
  -7  -5   2    6.70    0.51
  -8  -5  -2    7.79    0.60
  -8  -5   2    7.61    0.60
   0  -6  -2    0.95    0.15
   0   6   2    0.79    0.23
   0   6  -2    0.41    0.23
   1   6  -2    1.85    0.27
  -1  -6  -2    2.13    0.20
  -1   6   2    1.73    0.28
   1  -6  -2    1.82    0.18
  -1  -6   2    2.18    0.17
   1   6   2    2.04    0.28
  -1   6  -2    1.86    0.28
   2   6  -2   17.44    0.67
  -2  -6  -2   17.45    0.52
  -2   6   2   17.24    0.68
  -2  -6   2   17.42    0.50
  -2   6  -2   17.55    0.70
   2  -6  -2   17.77    0.49
   2   6   2   18.08    0.69
   3   6  -2    0.52    0.25
  -3   6   2    1.13    0.29
  -3  -6  -2    0.63    0.20
   3   6   2    0.65    0.26
  -3  -6   2    0.95    0.20
  -3   6  -2    0.75    0.28
   3  -6  -2    0.84    0.19
  -4  -6  -2    0.88    0.21
  -4   6   2    0.38    0.29
   4   6  -2    0.62    0.26
   4   6   2    0.58    0.26
  -4   6  -2    0.48    0.30
  -4  -6   2    0.61    0.20
   5   6  -2    1.75    0.34
  -5  -6  -2    2.85    0.31
  -5  -6   2    1.95    0.29
   5   6   2    1.95    0.37
  -6  -6  -2    0.91    0.26
   6   6  -2    1.28    0.36
   6   6   2    0.72    0.34
  -6  -6   2    1.48    0.29
  -7  -6  -2    1.43    0.31
   7   6  -2    0.21    0.37
  -7  -6   2    1.03    0.30
   8   6  -2    3.21    0.57
  -8  -6  -2    5.20    0.50
  -8  -6   2    5.16    0.52
   0   7  -2    4.48    0.39
   0   7   2    5.80    0.48
  -1  -7  -2   15.71    0.49
  -1   7   2   16.03    0.67
   1   7  -2   16.12    0.66
  -1   7  -2   16.21    0.67
   1   7   2   14.94    0.64
  -2   7   2    0.12    0.24
  -2  -7  -2    0.52    0.18
   2   7  -2    0.06    0.22
   2   7   2    0.57    0.24
  -2   7  -2    0.27    0.25
   3   7  -2    9.92    0.58
  -3   7   2    8.85    0.60
  -3  -7  -2    9.75    0.43
  -3   7  -2    9.14    0.60
  -3  -7   2    9.54    0.42
   3   7   2    8.89    0.56
   4   7  -2    6.19    0.55
  -4   7   2    6.08    0.53
  -4  -7  -2    5.54    0.41
   4   7   2    6.07    0.54
  -4   7  -2    5.35    0.49
  -4  -7   2    5.87    0.39
   5   7  -2    4.72    0.47
  -5  -7  -2    5.65    0.44
  -5  -7   2    5.74    0.43
   5   7   2    4.07    0.46
   6   7  -2    1.06    0.36
  -6  -7  -2    2.06    0.32
  -6  -7   2    2.18    0.34
   6   7   2    1.53    0.39
  -7  -7  -2    2.24    0.39
   7   7  -2    2.16    0.46
  -7  -7   2    2.78    0.39
   7   7   2    1.89    0.45
   0   8   2    0.35    0.25
   0   8  -2    0.25    0.25
  -1   8   2   14.95    0.70
   1   8  -2   15.08    0.68
  -1   8  -2   15.19    0.71
   1   8   2   15.07    0.68
   2   8  -2    3.55    0.40
  -2   8   2    3.37    0.40
   2   8   2    2.95    0.38
  -2   8  -2    2.91    0.39
  -3   8   2    6.81    0.60
   3   8  -2    6.35    0.54
   3   8   2    6.52    0.55
  -3   8  -2    5.58    0.50
  -4  -8  -2    0.18    0.22
  -4   8   2   -0.03    0.31
   4   8  -2    0.32    0.28
   4   8   2    0.72    0.29
  -4   8  -2   -0.49    0.31
  -5  -8  -2    1.43    0.29
   5   8  -2    1.08    0.35
   5   8   2    1.63    0.38
  -6  -8  -2    0.50    0.29
   6   8  -2    0.82    0.37
  -6  -8   2    0.64    0.29
   6   8   2    0.37    0.35
   0   9  -2    2.95    0.40
   0   9   2    2.95    0.41
  -1   9   2    1.20    0.33
   1   9  -2    1.10    0.32
  -1   9  -2    1.44    0.35
   1   9   2    0.90    0.30
   2   9  -2    3.34    0.41
  -2   9   2    2.73    0.42
  -2   9  -2    3.40    0.44
   2   9   2    2.82    0.39
   3   9  -2    1.37    0.35
  -3   9   2    1.75    0.39
   3   9   2    1.15    0.34
  -3   9  -2    1.21    0.38
   4   9  -2    1.83    0.39
  -4   9   2    1.09    0.41
  -4   9  -2    0.22    0.40
   4   9   2    1.75    0.40
   5   9  -2    1.23    0.38
   5   9   2    1.53    0.42
   0  10  -2    2.71    0.44
   0  10   2    3.46    0.47
  -1  10   2    1.35    0.39
   1  10  -2    1.18    0.37
  -1  10  -2    1.91    0.43
   1  10   2    2.08    0.42
  -2  10   2    0.95    0.38
   2  10  -2    1.23    0.37
   2  10   2    1.23    0.37
  -2  10  -2    1.38    0.42
  -3  10   2    1.51    0.44
   3  10  -2    2.27    0.43
  -3  10  -2    1.51    0.43
   3  10   2    1.90    0.41
   0   0   3   -0.67    0.03
  -1   0  -3  454.92    8.39
  -1   0   3  453.57    8.41
  -2   0  -3   49.20    0.98
  -2   0   3   49.60    0.98
  -2   0   3   48.21    0.98
  -3   0   3    1.11    0.14
  -3   0  -3    0.96    0.12
  -3   0  -3    1.17    0.14
  -3   0   3    1.16    0.13
  -4   0   3    0.65    0.15
  -4   0  -3    0.79    0.14
  -4   0   3    0.51    0.13
  -4   0  -3    0.68    0.15
  -5   0  -3    0.29    0.14
  -5   0  -3    0.47    0.18
  -5   0   3    0.41    0.18
  -5   0   3    0.50    0.15
  -6   0   3   17.83    0.60
  -6   0   3   18.36    0.62
  -6   0  -3   18.56    0.62
  -7   0   3   17.59    0.64
  -7   0   3   17.92    0.63
  -7   0  -3   16.98    0.63
  -8   0  -3    0.26    0.22
  -8   0   3    0.15    0.19
  -8   0   3   -0.12    0.22
  -9   0   3    1.73    0.35
  -9   0   3    0.96    0.27
  -9   0  -3    1.22    0.30
   0  -1  -3  558.01   10.18
   0   1   3  566.39   10.21
   0  -1   3  533.96   10.08
   0   1   3  554.26   10.16
   0   1  -3  544.92   10.17
   1  -1   3   76.73    1.49
  -1   1   3   81.15    1.53
  -1   1   3   79.35    1.52
  -1  -1  -3   83.54    1.53
   1  -1  -3   79.10    1.51
  -1  -1   3   79.67    1.49
  -2   1   3   95.75    1.84
  -2   1   3   95.00    1.84
  -2  -1  -3   97.40    1.85
  -2  -1   3   91.43    1.79
  -2  -1   3   91.28    1.78
  -2   1  -3   94.11    1.77
  -2   1  -3   95.94    1.77
  -3   1   3   33.23    0.73
  -3  -1  -3   33.46    0.75
  -3   1   3   32.92    0.73
  -3  -1   3   32.36    0.72
  -3   1  -3   33.17    0.71
  -3   1  -3   32.76    0.71
  -3  -1   3   32.37    0.74
  -4  -1  -3   62.61    1.31
  -4   1   3   62.19    1.29
  -4   1   3   60.59    1.29
  -4  -1   3   59.49    1.27
  -4  -1   3   60.39    1.28
  -4   1  -3   60.65    1.25
  -4   1  -3   61.02    1.26
  -5   1   3   19.93    0.58
  -5   1   3   20.05    0.59
  -5  -1  -3   19.96    0.61
  -5  -1   3   20.14    0.59
  -5   1  -3   19.88    0.57
  -5  -1   3   19.46    0.61
  -5   1  -3   19.80    0.57
  -6   1   3   14.31    0.54
  -6  -1  -3   14.75    0.56
  -6   1   3   13.27    0.51
  -6  -1   3   14.34    0.53
  -6   1  -3   13.94    0.51
  -6   1  -3   15.06    0.52
  -6  -1   3   13.63    0.55
  -7  -1  -3    2.37    0.31
  -7   1   3    2.18    0.27
  -7   1   3    2.92    0.32
  -7  -1   3    3.18    0.34
  -7   1  -3    2.87    0.30
  -7  -1   3    2.37    0.28
  -8   1   3    2.42    0.33
  -8  -1  -3    2.83    0.35
  -8   1   3    2.12    0.29
  -8  -1   3    1.81    0.28
  -8   1  -3    1.93    0.28
  -8  -1   3    2.62    0.36
  -9   1   3    1.00    0.31
  -9  -1  -3    1.05    0.31
  -9   1  -3    1.06    0.28
  -9  -1   3    0.88    0.32
   0  -2  -3  295.39    5.40
   0   2   3  291.65    5.43
   0   2  -3  293.49    5.43
   0   2   3  290.81    5.39
  -1   2   3  470.87    8.66
   1   2  -3  465.11    8.72
  -1   2   3  468.45    8.66
  -1   2   3  471.63    8.64
  -1  -2  -3  468.48    8.66
   1  -2   3  467.91    8.58
  -1  -2   3  445.10    8.50
   1  -2  -3  462.25    8.53
  -1   2  -3  475.86    8.46
  -1  -2   3  467.57    8.50
  -1   2  -3  460.79    8.58
  -2   2   3   35.62    0.80
   2  -2   3   35.20    0.71
  -2  -2  -3   34.25    0.76
  -2   2   3   34.96    0.72
  -2   2   3   35.12    0.73
  -2  -2   3   33.21    0.72
  -2   2  -3   34.38    0.69
  -2  -2   3   34.21    0.72
  -3  -2  -3    6.21    0.28
  -3   2   3    5.79    0.24
  -3   2   3    6.01    0.24
  -3  -2   3    5.29    0.25
  -3   2  -3    5.86    0.21
  -3   2  -3    5.73    0.22
  -3  -2   3    5.90    0.25
  -4   2   3    6.63    0.28
  -4   2   3    6.28    0.29
  -4  -2  -3    5.97    0.32
  -4   2  -3    6.67    0.27
  -4  -2   3    5.76    0.31
  -4  -2   3    6.27    0.28
  -4   2  -3    5.50    0.26
  -5  -2  -3   12.94    0.50
  -5   2   3   13.27    0.46
  -5   2   3   13.47    0.46
  -5   2  -3   12.76    0.43
  -5   2  -3   13.83    0.44
  -5  -2   3   13.19    0.50
  -5  -2   3   12.59    0.47
  -6  -2  -3   14.88    0.58
  -6   2   3   16.72    0.55
  -6   2   3   14.95    0.54
  -6   2  -3   15.48    0.51
  -6   2  -3   15.79    0.54
  -6  -2   3   15.52    0.59
  -6  -2   3   15.72    0.55
  -7  -2  -3    4.79    0.41
  -7   2   3    4.58    0.38
  -7   2   3    5.16    0.43
  -7  -2   3    4.66    0.37
  -7   2  -3    4.78    0.35
  -7  -2   3    4.68    0.40
  -8   2   3    5.81    0.44
  -8  -2  -3    6.14    0.49
  -8  -2   3    5.67    0.46
  -8  -2   3    5.35    0.43
  -8   2  -3    5.44    0.40
  -9   2   3    0.34    0.26
  -9  -2  -3    0.16    0.27
  -9  -2   3    0.46    0.30
   0   3   3   16.46    0.38
   0  -3  -3   16.93    0.39
   0   3  -3   15.99    0.46
   0   3   3   16.34    0.46
  -1   3   3  143.98    2.69
  -1   3   3  148.85    2.66
  -1   3   3  140.80    2.77
   1   3  -3  141.33    2.77
  -1  -3  -3  141.51    2.70
  -1   3  -3  146.84    2.80
   1  -3  -3  144.22    2.71
  -1  -3   3  143.65    2.69
   1   3   3  142.73    2.72
   1   3   3  145.54    2.80
  -2   3   3   15.01    0.38
  -2   3   3   15.00    0.48
   2  -3   3   15.06    0.34
   2   3  -3   14.66    0.47
  -2   3   3   15.10    0.35
  -2  -3  -3   14.54    0.41
   2  -3  -3   15.02    0.39
  -2  -3   3   14.79    0.38
  -2   3  -3   15.28    0.34
  -2   3  -3   14.19    0.48
  -2  -3   3   15.06    0.38
  -3  -3  -3    4.68    0.27
  -3   3   3    4.85    0.22
  -3   3   3    4.89    0.21
  -3  -3   3    4.89    0.26
  -3   3  -3    4.69    0.20
  -3  -3   3    4.87    0.24
  -4   3   3   34.44    0.78
  -4   3   3   35.53    0.81
  -4  -3  -3   35.42    0.87
  -4   3  -3   35.15    0.74
  -4   3  -3   36.92    0.80
  -4  -3   3   33.89    0.83
  -4  -3   3   35.16    0.86
  -5   3   3    9.32    0.39
  -5   3   3    9.33    0.39
  -5  -3  -3    8.99    0.46
  -5  -3   3    9.34    0.46
  -5   3  -3    9.64    0.35
  -5  -3   3    8.79    0.41
  -6   3   3   16.64    0.53
  -6  -3  -3   16.60    0.62
  -6  -3   3   17.51    0.59
  -6  -3   3   17.42    0.62
  -6   3  -3   15.74    0.49
  -7  -3  -3   15.06    0.64
  -7   3   3   15.39    0.55
  -7  -3   3   14.91    0.65
  -8  -3  -3    1.31    0.30
  -8  -3   3    1.41    0.31
  -9  -3  -3    3.29    0.44
  -9  -3   3    3.14    0.42
   0   4   3   78.31    1.48
   0   4  -3   76.20    1.59
   0   4   3   74.93    1.59
   0  -4  -3   75.41    1.49
   1   4  -3   61.44    1.36
  -1   4   3   63.48    1.37
  -1  -4  -3   63.25    1.27
  -1   4   3   65.31    1.25
  -1  -4   3   63.37    1.21
   1   4   3   62.12    1.36
  -1   4  -3   62.22    1.36
   1   4   3   62.62    1.25
   1  -4  -3   62.91    1.24
   2   4  -3    7.12    0.37
  -2   4   3    6.56    0.36
  -2  -4  -3    6.63    0.29
   2  -4   3    6.26    0.20
  -2   4   3    7.02    0.24
   2  -4   3    6.77    0.20
   2  -4  -3    6.57    0.27
  -2  -4   3    6.29    0.25
  -2   4  -3    7.23    0.40
   2   4   3    6.64    0.37
  -3   4   3   13.09    0.34
  -3   4   3   13.90    0.56
   3   4  -3   13.82    0.54
   3  -4   3   13.79    0.36
  -3   4   3   14.05    0.39
  -3  -4  -3   12.41    0.44
  -3   4  -3   13.97    0.36
  -3   4  -3   14.48    0.59
  -3  -4   3   13.10    0.43
  -4  -4  -3    3.26    0.28
  -4   4   3    3.47    0.25
  -4   4   3    3.34    0.22
  -4  -4   3    3.82    0.32
  -5   4   3   33.13    0.78
  -5  -4  -3   34.63    0.91
  -5  -4   3   33.74    0.90
  -6  -4  -3   12.90    0.57
  -6  -4   3   12.36    0.55
  -7  -4  -3    2.31    0.33
  -7  -4   3    2.38    0.33
  -8  -4  -3    7.14    0.57
  -8  -4   3    5.94    0.51
   0   5  -3   34.53    0.90
   0   5   3   35.61    0.75
   0   5   3   34.80    0.90
   0  -5  -3   34.98    0.76
   1   5  -3   13.25    0.51
  -1  -5  -3   12.79    0.39
  -1   5   3   13.52    0.52
  -1   5   3   14.11    0.36
   1   5  -3   12.77    0.32
   1   5   3   13.73    0.37
  -1  -5   3   13.39    0.35
   1  -5  -3   14.45    0.38
   1   5   3   13.20    0.52
   1  -5  -3   13.25    0.38
  -1   5  -3   13.25    0.53
   2  -5   3   23.87    0.50
  -2   5   3   23.81    0.56
  -2  -5  -3   24.18    0.61
  -2   5   3   22.54    0.73
   2  -5   3   22.83    0.51
   2   5  -3   23.89    0.73
   2   5   3   23.33    0.57
  -2  -5   3   22.71    0.57
   2  -5  -3   23.17    0.58
   2   5   3   23.37    0.73
  -2   5  -3   23.57    0.74
  -3   5   3    2.05    0.31
   3   5  -3    1.94    0.28
  -3  -5  -3    2.47    0.24
  -3  -5   3    2.62    0.23
   3   5   3    2.22    0.30
   3  -5  -3    2.56    0.23
  -3   5  -3    2.40    0.32
   4   5  -3   44.89    1.21
  -4  -5  -3   46.19    1.10
   4   5   3   47.03    1.26
  -4  -5   3   46.65    1.10
  -5  -5  -3    1.78    0.26
   5   5  -3    1.42    0.32
  -5  -5   3    1.99    0.27
  -6  -5  -3    4.35    0.39
  -6  -5   3    3.75    0.37
  -7  -5  -3    1.43    0.32
  -7  -5   3    1.51    0.32
  -8  -5  -3    1.82    0.35
  -8  -5   3    1.24    0.35
   0   6   3    0.55    0.22
   0   6  -3    0.36    0.23
   0  -6  -3    0.61    0.15
   1   6  -3   21.76    0.73
  -1   6   3   21.11    0.72
  -1  -6  -3   21.27    0.57
  -1   6  -3   21.61    0.73
   1  -6  -3   21.00    0.55
   1   6   3   21.25    0.71
  -1  -6   3   21.04    0.51
   2   6  -3   17.16    0.67
  -2   6   3   17.63    0.70
  -2  -6  -3   17.31    0.54
   2  -6  -3   17.50    0.49
  -2  -6   3   16.92    0.48
   2   6   3   16.83    0.66
  -2   6  -3   15.72    0.66
  -3   6   3    1.15    0.29
   3   6  -3    0.33    0.23
  -3  -6  -3    0.80    0.20
  -3   6  -3    0.68    0.27
   3   6   3    1.07    0.28
  -3  -6   3    1.14    0.20
   3  -6  -3    0.94    0.19
  -4  -6  -3    6.47    0.40
  -4   6   3    6.49    0.56
   4   6  -3    6.80    0.51
   4   6   3    6.15    0.51
  -4   6  -3    5.79    0.48
  -4  -6   3    6.69    0.38
  -5  -6  -3   11.88    0.54
   5   6  -3   10.72    0.64
   5   6   3   10.96    0.67
  -5  -6   3   11.02    0.52
  -6  -6  -3    1.79    0.31
   6   6  -3    1.17    0.35
  -6  -6   3    1.57    0.30
   6   6   3    1.28    0.37
  -7  -6  -3    8.44    0.57
   7   6  -3    6.21    0.61
  -7  -6   3    7.24    0.56
   8   6  -3    0.74    0.44
   0   7  -3   21.62    0.77
   0  -7  -3   22.06    0.66
   0   7   3   21.48    0.77
  -1  -7  -3   37.66    0.89
  -1   7   3   37.75    1.07
   1   7  -3   37.55    1.06
   1   7   3   37.58    1.06
  -1   7  -3   36.84    1.06
  -2   7   3   11.57    0.61
  -2  -7  -3   11.63    0.45
   2   7  -3   11.94    0.59
   2   7   3   11.72    0.58
  -2   7  -3   10.02    0.58
  -3   7   3   14.88    0.71
  -3  -7  -3   15.88    0.56
   3   7  -3   16.18    0.69
   3   7   3   15.13    0.68
  -3   7  -3   14.24    0.69
  -4  -7  -3   14.31    0.56
  -4   7   3   12.99    0.74
   4   7  -3   13.49    0.68
  -4  -7   3   13.75    0.54
   4   7   3   14.24    0.71
  -4   7  -3   13.56    0.74
  -5  -7  -3    4.54    0.38
   5   7  -3    3.74    0.44
  -5  -7   3    4.79    0.40
   5   7   3    3.31    0.43
  -6  -7  -3    1.77    0.31
   6   7  -3    1.46    0.38
  -6  -7   3    1.34    0.31
   6   7   3    1.64    0.40
   7   7  -3    2.74    0.48
  -7  -7  -3    3.61    0.44
  -7  -7   3    3.40    0.43
   7   7   3    2.97    0.50
   0   8  -3   -0.05    0.25
   0   8   3   -0.05    0.23
  -1   8   3   10.12    0.60
   1   8  -3    8.48    0.55
   1   8   3    9.29    0.57
  -1   8  -3    9.20    0.59
   2   8  -3   35.17    1.10
  -2   8   3   36.27    1.13
  -2   8  -3   34.64    1.09
   2   8   3   33.32    1.06
  -3   8   3    2.89    0.42
  -3  -8  -3    3.80    0.39
   3   8  -3    3.05    0.39
   3   8   3    2.79    0.39
  -3   8  -3    4.58    0.47
  -4  -8  -3    3.39    0.35
  -4   8   3    3.05    0.44
   4   8  -3    3.24    0.41
  -4   8  -3    2.93    0.45
   4   8   3    2.98    0.40
   5   8  -3    7.21    0.66
  -5  -8  -3    7.37    0.51
   5   8   3    7.75    0.68
  -6  -8  -3    0.44    0.30
   6   8  -3    0.33    0.34
   6   8   3    0.55    0.35
  -6  -8   3    0.67    0.29
   0   9  -3    5.19    0.48
   0   9   3    5.01    0.48
  -1   9   3    2.31    0.37
   1   9  -3    3.05    0.41
  -1   9  -3    2.68    0.39
   1   9   3    3.32    0.40
   2   9  -3    4.28    0.46
  -2   9   3    4.25    0.48
  -2   9  -3    3.49    0.44
   2   9   3    3.98    0.43
   3   9  -3    4.10    0.47
  -3   9   3    3.91    0.48
  -3   9  -3    2.65    0.44
   3   9   3    3.63    0.45
   4   9  -3    3.37    0.45
  -4   9   3    3.65    0.52
  -4   9  -3    3.16    0.52
   4   9   3    3.70    0.48
   5   9  -3    1.31    0.39
   5   9   3    0.85    0.37
   0  10  -3    3.50    0.47
   0  10   3    3.35    0.46
   1  10  -3    1.76    0.39
  -1  10   3    1.74    0.41
  -1  10  -3    1.13    0.40
   1  10   3    1.89    0.40
  -2  10   3    1.40    0.42
   2  10  -3    2.08    0.41
   2  10   3    2.47    0.43
  -2  10  -3    1.84    0.44
   3  10  -3    4.97    0.54
  -3  10   3    6.10    0.61
   3  10   3    7.43    0.69
  -3  10  -3    5.26    0.60
   0   0   4    0.14    0.04
   0   0  -4    0.15    0.05
  -1   0   4  191.88    3.55
  -1   0  -4  192.26    3.55
  -2   0   4    0.72    0.11
  -2   0   4    0.61    0.09
  -2   0  -4    0.81    0.11
  -3   0   4   34.43    0.75
  -3   0   4   33.28    0.76
  -3   0  -4   34.06    0.75
  -4   0   4    0.49    0.13
  -4   0   4    0.73    0.15
  -4   0  -4    0.78    0.16
  -5   0   4    6.74    0.38
  -5   0  -4    7.35    0.37
  -5   0   4    6.77    0.34
  -6   0   4    1.83    0.24
  -6   0   4    2.44    0.29
  -6   0  -4    1.87    0.26
  -7   0   4   27.99    0.82
  -7   0  -4   27.29    0.82
  -7   0   4   28.21    0.84
  -8   0   4    2.89    0.33
  -8   0  -4    2.47    0.32
  -8   0   4    2.85    0.35
  -9   0   4    2.27    0.37
  -9   0  -4    1.58    0.33
  -9   0   4    1.41    0.30
   0   1   4    8.56    0.22
   0  -1   4    7.72    0.18
   0   1  -4    8.03    0.22
   0   1   4    8.12    0.21
   0  -1  -4    8.36    0.22
  -1   1   4  890.48   16.65
  -1  -1  -4  902.78   16.69
  -1   1   4  921.04   16.68
   1  -1  -4  858.51   15.80
  -1  -1   4  854.53   15.76
  -2   1   4   13.29    0.34
  -2   1   4   12.56    0.33
  -2  -1  -4   12.84    0.35
  -2   1  -4   13.22    0.32
  -2  -1   4   13.05    0.33
  -2  -1   4   13.11    0.35
  -3  -1  -4  105.40    2.07
  -3   1   4  106.13    2.06
  -3   1   4  106.57    2.06
  -3  -1   4  101.64    2.04
  -3  -1   4  105.56    2.04
  -3   1  -4  104.74    2.02
  -3   1  -4  106.36    2.01
  -4   1   4   14.48    0.44
  -4   1   4   15.00    0.44
  -4  -1  -4   14.14    0.45
  -4   1  -4   15.17    0.43
  -4  -1   4   13.74    0.45
  -4   1  -4   15.28    0.43
  -4  -1   4   14.57    0.44
  -5   1   4   10.25    0.43
  -5   1   4   10.51    0.41
  -5  -1  -4    9.97    0.44
  -5   1  -4   10.17    0.41
  -5  -1   4   10.35    0.42
  -5   1  -4   11.22    0.40
  -5  -1   4   10.80    0.46
  -6   1   4    7.37    0.42
  -6   1   4    7.71    0.40
  -6  -1  -4    7.37    0.43
  -6   1  -4    7.05    0.39
  -6  -1   4    6.92    0.39
  -6  -1   4    6.79    0.42
  -7  -1  -4    2.31    0.31
  -7   1   4    1.90    0.28
  -7   1   4    1.98    0.26
  -7  -1   4    2.19    0.30
  -7   1  -4    2.18    0.27
  -7  -1   4    1.87    0.26
  -8   1   4    6.76    0.48
  -8  -1  -4    7.16    0.49
  -8   1   4    5.51    0.44
  -8   1  -4    6.85    0.45
  -8  -1   4    6.25    0.50
  -8  -1   4    5.07    0.41
  -9   1   4    2.08    0.35
  -9  -1  -4    1.16    0.32
  -9   1  -4    1.61    0.30
  -9  -1   4    1.19    0.32
  -9  -1   4    1.54    0.30
   0   2  -4  131.58    2.59
   0  -2  -4  140.54    2.57
   0   2   4  138.55    2.56
   0   2   4  136.40    2.59
  -1   2   4  640.34   11.71
   1  -2   4  638.44   11.56
   1   2  -4  630.80   11.74
  -1  -2  -4  629.14   11.70
  -1   2   4  621.44   11.68
   1   2   4  630.97   11.76
   1  -2  -4  624.40   11.74
  -1  -2   4  633.45   11.68
  -1   2  -4  653.98   11.75
  -2   2   4   45.64    0.92
  -2  -2  -4   45.65    0.95
  -2   2   4   44.72    0.98
   2  -2   4   45.00    0.89
  -2   2   4   45.26    0.93
  -2   2  -4   45.31    0.88
  -2  -2   4   44.85    0.91
  -2  -2   4   44.21    0.92
  -3  -2  -4   35.33    0.81
  -3   2   4   35.32    0.77
  -3   2   4   35.79    0.78
  -3   2  -4   33.84    0.71
  -3   2  -4   36.28    0.74
  -3  -2   4   34.39    0.78
  -3  -2   4   34.31    0.77
  -4   2   4   21.62    0.56
  -4  -2  -4   20.15    0.59
  -4   2   4   21.61    0.56
  -4   2  -4   20.36    0.51
  -4   2  -4   20.30    0.52
  -4  -2   4   20.34    0.57
  -4  -2   4   20.69    0.56
  -5  -2  -4    4.29    0.36
  -5   2   4    4.91    0.31
  -5   2   4    4.53    0.32
  -5  -2   4    4.82    0.32
  -5   2  -4    4.48    0.30
  -5  -2   4    5.00    0.37
  -5   2  -4    5.06    0.30
  -6   2   4    5.68    0.37
  -6   2   4    5.62    0.36
  -6  -2  -4    5.88    0.41
  -6  -2   4    5.21    0.40
  -6   2  -4    5.63    0.45
  -6   2  -4    5.07    0.33
  -6  -2   4    5.16    0.36
  -7   2   4   11.19    0.50
  -7   2   4   11.06    0.51
  -7  -2  -4   11.41    0.55
  -7   2  -4   11.08    0.47
  -7  -2   4   10.50    0.55
  -7  -2   4   10.99    0.51
  -8   2   4    0.30    0.23
  -8  -2  -4    0.55    0.26
  -8  -2   4    0.23    0.21
  -8  -2   4    0.31    0.25
  -8   2  -4    0.35    0.24
  -9  -2  -4    1.33    0.32
  -9   2   4    1.52    0.32
  -9  -2   4    1.31    0.34
   0  -3  -4    0.38    0.10
   0   3   4   -0.02    0.07
   0   3  -4    0.06    0.11
   0   3   4    0.05    0.11
  -1   3   4  267.19    4.92
  -1   3   4  267.55    4.90
   1   3  -4  264.48    5.00
  -1   3   4  263.59    5.00
  -1  -3  -4  266.17    4.94
  -1   3  -4  262.76    4.92
   1   3   4  259.33    4.92
   1  -3  -4  268.51    4.85
  -1  -3   4  254.92    4.81
   1   3   4  264.07    4.85
  -1  -3   4  258.24    4.81
  -2   3   4  127.83    2.52
   2   3  -4  131.20    2.52
  -2   3   4  127.11    2.41
  -2   3   4  129.42    2.44
   2  -3   4  128.03    2.39
  -2  -3  -4  123.96    2.46
  -2  -3   4  124.75    2.40
  -2   3  -4  124.65    2.50
   2  -3  -4  125.83    2.41
  -2  -3   4  124.59    2.40
  -2   3  -4  130.48    2.35
  -3   3   4   45.24    0.94
  -3   3   4   45.79    0.97
  -3  -3  -4   46.34    1.01
  -3   3   4   44.23    1.07
  -3  -3   4   44.95    0.98
  -3  -3   4   45.31    0.97
  -3   3  -4   45.05    0.92
  -4  -3  -4    2.62    0.25
  -4   3   4    2.61    0.21
  -4   3   4    2.54    0.21
  -4  -3   4    2.16    0.23
  -4   3  -4    2.33    0.17
  -4   3  -4    2.53    0.18
  -4  -3   4    2.50    0.21
  -5   3   4    6.37    0.35
  -5  -3  -4    6.46    0.41
  -5   3   4    6.81    0.35
  -5  -3   4    6.52    0.41
  -5  -3   4    6.07    0.36
  -5   3  -4    6.32    0.30
  -6   3   4   33.23    0.83
  -6  -3  -4   32.25    0.91
  -6  -3   4   32.39    0.90
  -6  -3   4   34.10    0.93
  -6   3  -4   33.51    0.81
  -7   3   4    3.94    0.33
  -7  -3  -4    3.33    0.37
  -7  -3   4    3.13    0.32
  -7  -3   4    3.26    0.38
  -8   3   4   10.76    0.53
  -8  -3  -4   10.66    0.61
  -8  -3   4   11.94    0.64
  -9  -3  -4    3.58    0.45
  -9  -3   4    2.74    0.41
   0  -4  -4   11.06    0.33
   0   4  -4   11.20    0.42
   0   4   4   11.09    0.31
  -1   4   4  132.28    2.42
  -1  -4  -4  125.61    2.49
  -1   4   4  131.39    2.47
  -1   4   4  129.28    2.58
   1   4  -4  130.39    2.57
   1  -4  -4  126.53    2.43
  -1  -4   4  127.21    2.38
   1   4   4  126.37    2.43
  -1   4  -4  129.80    2.54
   1   4   4  125.93    2.53
   2  -4   4   61.39    1.16
  -2   4   4   60.44    1.22
  -2   4   4   60.90    1.35
   2   4  -4   60.15    1.34
  -2   4   4   60.63    1.17
  -2  -4  -4   60.30    1.26
   2   4   4   58.42    1.32
  -2  -4   4   58.03    1.19
  -2   4  -4   60.23    1.33
   2  -4  -4   59.77    1.21
   3   4  -4    4.74    0.38
  -3   4   4    4.44    0.40
  -3   4   4    4.21    0.20
  -3   4   4    4.14    0.23
  -3  -4  -4    4.02    0.29
   3  -4   4    4.29    0.19
  -3   4  -4    4.84    0.42
  -3  -4   4    4.19    0.27
  -3   4  -4    4.61    0.20
  -4   4   4   62.81    1.28
  -4   4   4   63.09    1.34
  -4  -4  -4   63.37    1.40
  -4  -4   4   61.44    1.34
  -5   4   4    5.62    0.30
  -5  -4  -4    6.30    0.41
  -5  -4   4    5.05    0.39
  -6   4   4    2.97    0.25
  -6  -4  -4    2.79    0.32
  -6  -4   4    2.72    0.31
  -7  -4  -4    1.45    0.30
  -7  -4   4    1.59    0.30
  -8  -4  -4    3.22    0.41
  -8  -4   4    2.91    0.40
   0   5   4    3.59    0.19
   0  -5  -4    3.50    0.22
   0   5  -4    3.19    0.28
   0   5   4    3.24    0.28
   1   5  -4   56.32    1.30
  -1  -5  -4   56.80    1.18
  -1   5   4   58.01    1.15
  -1   5   4   55.98    1.30
   1   5  -4   55.52    1.11
   1   5   4   54.16    1.28
  -1   5  -4   58.33    1.31
  -1  -5   4   56.29    1.10
   1   5   4   55.94    1.15
   1  -5  -4   55.14    1.15
  -2   5   4   24.86    0.76
   2   5  -4   24.17    0.74
  -2   5   4   25.29    0.58
  -2  -5  -4   24.27    0.64
  -2  -5   4   24.53    0.59
  -2   5  -4   24.16    0.77
   2   5   4   24.83    0.61
   2  -5  -4   25.12    0.61
   2   5   4   24.41    0.76
   3   5  -4   10.11    0.53
  -3   5   4   11.52    0.57
  -3  -5  -4   10.53    0.43
  -3  -5   4   11.22    0.40
   3   5   4   10.68    0.55
   3  -5  -4   10.50    0.40
  -3   5  -4   10.72    0.59
  -4  -5  -4   15.23    0.56
   4   5  -4   14.96    0.65
  -4   5   4   15.22    0.70
  -4  -5   4   14.95    0.54
   4   5   4   15.47    0.68
  -5  -5  -4   13.31    0.55
   5   5  -4   12.93    0.65
  -5  -5   4   12.48    0.52
  -6  -5  -4    5.75    0.46
  -6  -5   4    6.00    0.46
  -7  -5  -4    3.03    0.37
  -7  -5   4    3.36    0.38
  -8  -5  -4    6.94    0.56
  -8  -5   4    6.58    0.54
   0   6   4    8.48    0.49
   0   6  -4    8.51    0.48
   0  -6  -4    8.20    0.33
  -1  -6  -4    7.85    0.36
   1   6  -4    8.25    0.49
  -1   6   4    8.21    0.50
  -1   6  -4    8.45    0.50
   1  -6  -4    8.46    0.34
   1   6   4    8.78    0.50
   2   6  -4   18.21    0.68
  -2   6   4   18.31    0.71
  -2  -6  -4   17.35    0.55
  -2  -6   4   17.49    0.49
  -2   6  -4   16.53    0.70
   2  -6  -4   17.84    0.52
   2   6   4   17.51    0.67
   3   6  -4    0.75    0.25
  -3   6   4    0.80    0.28
  -3  -6  -4    0.83    0.22
   3   6   4    0.83    0.26
  -3  -6   4    0.84    0.19
   3  -6  -4    1.21    0.20
  -3   6  -4    0.86    0.29
   4   6  -4    8.86    0.54
  -4  -6  -4    8.90    0.45
  -4   6   4    8.31    0.59
   4   6   4    9.45    0.57
  -4  -6   4    8.71    0.42
   5   6  -4    6.10    0.54
  -5  -6  -4    5.38    0.42
   5   6   4    5.91    0.51
  -5  -6   4    5.93    0.42
   6   6  -4    0.11    0.29
  -6  -6  -4    0.39    0.24
  -6  -6   4    0.97    0.27
   6   6   4    0.54    0.33
  -7  -6  -4    1.51    0.32
   7   6  -4    0.83    0.38
  -7  -6   4    1.89    0.35
   0  -7  -4    0.95    0.18
   0   7  -4    0.27    0.24
   0   7   4    0.51    0.24
  -1   7   4    9.48    0.54
  -1  -7  -4    8.60    0.38
   1   7  -4    8.78    0.52
   1   7   4    9.13    0.52
  -1   7  -4    8.25    0.54
   2   7  -4   18.72    0.73
  -2  -7  -4   20.39    0.61
  -2   7   4   19.61    0.75
  -2   7  -4   17.21    0.72
   2   7   4   18.26    0.71
  -3   7   4    1.87    0.34
   3   7  -4    2.56    0.35
  -3  -7  -4    1.98    0.26
   3   7   4    2.15    0.33
  -3   7  -4    1.89    0.35
  -4  -7  -4    8.31    0.48
   4   7  -4    8.32    0.58
  -4   7   4    8.39    0.64
  -4  -7   4    9.42    0.46
  -4   7  -4    7.86    0.65
   4   7   4    9.24    0.61
   5   7  -4    0.32    0.27
  -5  -7  -4    0.17    0.22
  -5  -7   4   -0.03    0.21
   5   7   4    0.34    0.28
   6   7  -4    2.46    0.42
  -6  -7  -4    2.53    0.36
   6   7   4    1.60    0.40
  -6  -7   4    1.83    0.33
  -7  -7  -4    0.11    0.29
   7   7  -4    0.00    0.36
   7   7   4    0.06    0.36
  -7  -7   4    0.18    0.28
   0   8  -4    0.24    0.26
   0   8   4    0.89    0.27
   1   8  -4   12.64    0.65
  -1   8   4   12.14    0.64
   1   8   4   12.35    0.63
  -1   8  -4   12.25    0.65
  -2   8   4    3.60    0.41
   2   8  -4    3.85    0.41
  -2   8  -4    3.34    0.40
   2   8   4    3.71    0.40
  -3  -8  -4    0.28    0.21
  -3   8   4   -0.34    0.28
   3   8  -4    0.43    0.27
   3   8   4    0.41    0.27
  -3   8  -4    0.53    0.30
   4   8  -4    1.68    0.34
  -4   8   4    1.09    0.36
  -4  -8  -4    1.39    0.28
  -4   8  -4    1.00    0.36
   4   8   4    1.67    0.35
  -5  -8  -4    2.79    0.37
   5   8  -4    2.28    0.41
   5   8   4    2.31    0.41
   6   8  -4    1.36    0.40
  -6  -8  -4    1.49    0.35
   6   8   4    1.78    0.41
   0   9  -4    1.18    0.33
   0   9   4    0.74    0.30
   1   9  -4   -0.04    0.27
  -1   9   4   -0.54    0.24
   1   9   4    0.23    0.26
  -1   9  -4    0.16    0.28
   2   9  -4    0.37    0.28
  -2   9   4   -0.01    0.28
  -2   9  -4   -0.06    0.31
   2   9   4    0.16    0.27
  -3   9   4    1.91    0.42
   3   9  -4    2.92    0.41
  -3   9  -4    1.95    0.42
   3   9   4    2.72    0.40
   4   9  -4    1.63    0.38
  -4   9   4    0.74    0.40
   4   9   4    1.42    0.38
  -4   9  -4    0.64    0.41
   5   9  -4    0.20    0.33
   5   9   4    0.68    0.36
   0  10   4    3.29    0.46
   0  10  -4    3.99    0.49
   1  10  -4    1.79    0.41
  -1  10   4    2.10    0.42
  -1  10  -4    1.27    0.41
   1  10   4    1.74    0.40
  -2  10   4   -0.21    0.33
   2  10  -4   -0.02    0.31
  -2  10  -4   -0.03    0.35
   2  10   4    0.04    0.31
  -3  10   4    2.13    0.46
   3  10  -4    2.76    0.45
  -3  10  -4    2.07    0.48
   3  10   4    3.20    0.47
   0   0   5   -0.13    0.04
   0   0  -5    0.06    0.06
  -1   0   5  242.13    4.54
  -1   0  -5  249.60    4.54
  -2   0  -5  123.18    2.30
  -2   0   5  118.42    2.31
  -2   0   5  122.20    2.31
  -3   0  -5   98.90    1.93
  -3   0   5   97.84    1.93
  -3   0   5   98.59    1.93
  -4   0   5   15.26    0.46
  -4   0   5   15.85    0.48
  -4   0  -5   17.02    0.48
  -5   0   5    5.51    0.35
  -5   0   5    6.12    0.34
  -5   0  -5    5.80    0.35
  -6   0   5    8.43    0.45
  -6   0  -5    8.14    0.43
  -6   0   5    9.18    0.42
  -7   0   5    1.27    0.27
  -7   0   5    1.02    0.22
  -7   0  -5    1.39    0.26
  -8   0  -5    1.04    0.26
  -8   0   5    1.09    0.25
  -8   0   5    1.17    0.28
  -9   0   5    5.46    0.49
  -9   0   5    4.21    0.41
  -9   0  -5    6.15    0.49
   0   1   5    4.50    0.18
   0   1  -5    4.59    0.18
   0  -1  -5    4.45    0.19
   0   1   5    4.40    0.17
   0  -1   5    4.32    0.14
  -1   1   5  429.59    7.96
  -1   1   5  439.17    7.93
  -1  -1  -5  418.36    7.95
  -1  -1   5  410.50    7.52
   1   1   5  408.86    7.55
  -1   1  -5  400.59    7.47
   1  -1  -5  411.42    7.61
  -2   1   5   94.19    1.85
  -2   1   5   98.16    1.86
  -2  -1  -5   96.38    1.86
  -2  -1   5   95.07    1.83
  -2  -1   5   94.84    1.83
  -2   1  -5   95.42    1.80
  -3   1   5   56.10    1.16
  -3  -1  -5   56.96    1.18
  -3   1   5   55.33    1.16
  -3   1  -5   54.96    1.12
  -3  -1   5   56.59    1.14
  -3  -1   5   53.97    1.15
  -4   1   5   45.81    1.01
  -4   1   5   46.76    1.02
  -4  -1  -5   45.51    1.03
  -4  -1   5   43.10    1.00
  -4  -1   5   46.01    1.00
  -4   1  -5   45.61    0.98
  -5   1   5    4.58    0.31
  -5  -1  -5    4.93    0.36
  -5   1   5    5.07    0.34
  -5   1  -5    5.46    0.33
  -5  -1   5    4.69    0.35
  -5  -1   5    5.58    0.32
  -6   1   5    3.81    0.32
  -6   1   5    3.90    0.30
  -6  -1  -5    3.05    0.30
  -6  -1   5    3.74    0.31
  -6  -1   5    3.70    0.33
  -6   1  -5    3.79    0.30
  -7   1   5    4.31    0.36
  -7   1   5    4.15    0.34
  -7  -1  -5    4.76    0.38
  -7   1  -5    4.17    0.34
  -7  -1   5    4.38    0.37
  -7  -1   5    4.37    0.36
  -8   1   5    1.62    0.26
  -8   1   5    0.84    0.26
  -8  -1  -5    1.82    0.29
  -8  -1   5    1.11    0.26
  -8   1  -5    1.23    0.26
  -8  -1   5    1.58    0.31
  -9  -1  -5    0.60    0.29
  -9   1   5    1.00    0.30
  -9  -1   5    1.26    0.33
  -9   1  -5    0.57    0.27
  -9  -1   5    0.74    0.28
   0  -2  -5    2.13    0.17
   0   2  -5    2.37    0.18
   0  -2   5    2.32    0.08
   0   2   5    2.30    0.19
   0   2   5    2.32    0.14
  -1   2   5   87.92    1.71
   1  -2   5   84.86    1.63
  -1   2   5   90.86    1.69
   1   2  -5   87.23    1.71
  -1  -2  -5   89.25    1.71
  -1  -2   5   86.06    1.64
   1  -2  -5   86.57    1.68
  -1   2  -5   87.19    1.72
   1   2   5   88.68    1.68
  -2   2   5    2.61    0.22
  -2   2   5    2.76    0.17
  -2   2   5    2.55    0.16
  -2  -2  -5    2.76    0.20
   2  -2   5    2.97    0.14
  -2  -2   5    2.55    0.17
  -2  -2   5    2.68    0.16
   2  -2  -5    2.67    0.19
  -3   2   5   53.36    1.11
  -3   2   5   54.37    1.12
  -3  -2  -5   53.36    1.14
  -3  -2   5   51.38    1.08
  -3  -2   5   50.96    1.08
  -3   2  -5   51.67    1.01
  -4   2   5    7.38    0.31
  -4   2   5    7.77    0.32
  -4  -2  -5    6.96    0.35
  -4   2  -5    7.44    0.28
  -4  -2   5    7.11    0.34
  -4   2  -5    7.32    0.28
  -4  -2   5    6.85    0.31
  -5  -2  -5    0.72    0.22
  -5   2   5    1.11    0.20
  -5   2   5    0.78    0.17
  -5  -2   5    0.66    0.17
  -5  -2   5    0.76    0.21
  -5   2  -5    0.69    0.17
  -6   2   5    7.13    0.38
  -6  -2  -5    6.53    0.42
  -6   2   5    5.97    0.38
  -6   2  -5    6.27    0.35
  -6  -2   5    6.59    0.42
  -6  -2   5    6.00    0.38
  -7  -2  -5    1.77    0.29
  -7   2   5    1.50    0.26
  -7   2   5    1.47    0.25
  -7  -2   5    1.89    0.32
  -7  -2   5    1.32    0.24
  -7   2  -5    2.01    0.25
  -8  -2  -5    0.52    0.25
  -8   2   5    0.33    0.24
  -8  -2   5    0.31    0.26
  -8  -2   5    0.47    0.23
  -9  -2  -5    1.98    0.37
  -9   2   5    2.20    0.34
  -9  -2   5    1.93    0.37
   0   3   5   19.77    0.51
   0  -3  -5   19.02    0.46
   0   3   5   19.40    0.45
   0   3  -5   18.99    0.52
  -1   3   5   29.77    0.64
  -1   3   5   29.24    0.70
   1   3  -5   30.33    0.70
  -1  -3  -5   28.72    0.66
   1  -3  -5   29.17    0.63
  -1   3  -5   28.60    0.70
   1   3   5   28.30    0.62
  -1  -3   5   27.73    0.58
   1   3   5   28.40    0.70
   2  -3   5   94.20    1.78
  -2   3   5   94.59    1.84
   2   3  -5   97.90    1.91
  -2   3   5   93.03    1.91
  -2   3   5   94.32    1.82
  -2  -3  -5   92.80    1.86
  -2  -3   5   90.92    1.79
  -2  -3   5   92.74    1.79
   2  -3  -5   90.41    1.81
  -2   3  -5   96.67    1.91
  -3   3   5   30.54    0.71
  -3  -3  -5   31.22    0.75
  -3   3   5   31.54    0.81
  -3   3   5   31.01    0.70
   3  -3   5   30.85    0.67
  -3  -3   5   30.23    0.70
  -3   3  -5   31.53    0.66
  -3  -3   5   29.99    0.71
  -4   3   5    2.90    0.22
  -4  -3  -5    2.93    0.26
  -4   3   5    2.99    0.22
  -4  -3   5    3.19    0.25
  -4  -3   5    2.55    0.24
  -4   3  -5    2.62    0.20
  -5   3   5    0.47    0.18
  -5   3   5    0.12    0.16
  -5  -3  -5    0.38    0.22
  -5  -3   5    0.33    0.22
  -5  -3   5    0.22    0.16
  -5   3  -5    0.47    0.15
  -6   3   5   29.53    0.78
  -6  -3  -5   28.80    0.85
  -6   3   5   27.89    0.95
  -6  -3   5   28.78    0.83
  -6  -3   5   27.89    0.80
  -7  -3  -5    5.86    0.45
  -7   3   5    5.94    0.40
  -7  -3   5    6.50    0.44
  -7  -3   5    6.39    0.49
  -8   3   5    0.82    0.24
  -8  -3  -5    1.11    0.30
  -8  -3   5    0.74    0.30
  -9  -3  -5    1.31    0.35
  -9  -3   5    1.03    0.34
   0  -4  -5   10.19    0.33
   0   4  -5   10.19    0.41
   0   4   5   10.80    0.31
   0   4   5   10.27    0.39
  -1   4   5   32.90    0.80
  -1   4   5   32.10    0.70
  -1  -4  -5   30.91    0.72
   1   4  -5   31.78    0.79
  -1   4   5   32.54    0.66
  -1   4  -5   31.47    0.81
   1  -4  -5   32.17    0.71
   1   4   5   32.15    0.70
   1   4   5   31.73    0.80
  -1  -4   5   31.74    0.65
  -2   4   5   68.69    1.31
   2  -4   5   67.10    1.27
  -2   4   5   66.32    1.46
   2   4  -5   66.61    1.45
  -2  -4  -5   65.57    1.38
  -2   4   5   67.10    1.35
   2   4   5   64.70    1.32
   2  -4  -5   64.31    1.31
  -2  -4   5   65.05    1.29
  -2   4  -5   63.99    1.42
   2   4   5   62.43    1.41
  -3   4   5    6.17    0.27
  -3   4   5    5.84    0.24
   3   4  -5    5.88    0.41
  -3   4   5    6.16    0.43
   3  -4   5    6.33    0.24
  -3  -4  -5    5.69    0.33
  -3  -4   5    5.10    0.26
  -3   4  -5    6.35    0.47
  -3  -4   5    5.95    0.29
   3  -4  -5    5.52    0.31
  -4  -4  -5    0.43    0.20
  -4   4   5    0.20    0.14
  -4   4   5    0.28    0.14
  -4  -4   5    0.57    0.19
  -4  -4   5    0.34    0.16
  -5  -4  -5    3.33    0.33
  -5   4   5    3.29    0.25
  -5  -4   5    2.95    0.27
  -5  -4   5    3.16    0.30
  -6   4   5   14.32    0.49
  -6  -4  -5   14.51    0.60
  -6  -4   5   14.54    0.60
  -7  -4  -5    3.77    0.40
  -7  -4   5    3.29    0.37
  -8  -4  -5    5.13    0.48
  -8  -4   5    4.79    0.48
   0   5  -5    6.34    0.39
   0   5   5    6.20    0.25
   0  -5  -5    6.33    0.28
   0   5   5    6.43    0.38
   1   5  -5    8.40    0.43
  -1  -5  -5    8.75    0.33
  -1   5   5    9.04    0.30
  -1   5   5    7.97    0.43
  -1  -5   5    7.96    0.25
   1   5   5    8.89    0.30
   1   5   5    7.93    0.41
  -1   5  -5    8.44    0.45
   1  -5  -5    8.25    0.32
  -2   5   5   16.12    0.61
  -2   5   5   16.21    0.44
  -2  -5  -5   16.01    0.50
   2   5  -5   14.94    0.58
   2   5   5   14.73    0.58
  -2   5  -5   15.26    0.62
   2  -5  -5   15.36    0.46
   2   5   5   15.92    0.45
  -2  -5   5   15.27    0.42
   3   5  -5   43.30    1.12
  -3  -5  -5   44.05    1.04
  -3   5   5   44.51    1.15
  -3   5   5   43.34    0.88
  -3  -5   5   44.48    0.99
   3   5   5   44.08    1.15
  -3   5  -5   43.56    1.17
   3  -5  -5   42.66    0.99
   4   5  -5    7.46    0.50
  -4   5   5    7.44    0.57
  -4  -5  -5    6.96    0.42
  -4  -5   5    7.60    0.41
   4   5   5    7.63    0.54
  -5  -5  -5    3.03    0.31
   5   5  -5    2.49    0.36
  -5  -5   5    3.19    0.32
  -6  -5  -5    0.03    0.22
  -6  -5   5    0.25    0.22
  -7  -5  -5    1.52    0.30
  -7  -5   5    1.57    0.31
  -8  -5  -5    1.33    0.36
  -8  -5   5    1.75    0.38
   0  -6  -5    8.35    0.36
   0   6  -5    8.76    0.49
   0   6   5    8.31    0.48
  -1  -6  -5    0.11    0.16
  -1   6   5    0.08    0.22
   1   6  -5    0.24    0.22
   1  -6  -5    0.11    0.15
   1   6   5   -0.10    0.20
  -1   6  -5    0.24    0.24
   2   6  -5   49.81    1.27
  -2  -6  -5   51.34    1.14
  -2   6   5   49.29    1.27
   2  -6  -5   48.10    1.08
   2   6   5   48.34    1.25
  -2  -6   5   49.50    1.05
  -2   6  -5   49.86    1.27
   3   6  -5    4.84    0.44
  -3  -6  -5    5.41    0.37
  -3   6   5    4.70    0.40
  -3  -6   5    5.27    0.32
   3  -6  -5    5.00    0.34
  -3   6  -5    5.65    0.49
   3   6   5    5.09    0.47
  -4   6   5   11.22    0.64
   4   6  -5   11.50    0.60
  -4  -6  -5   11.42    0.51
   4   6   5   11.49    0.62
  -4  -6   5   11.47    0.47
   5   6  -5    2.39    0.37
  -5  -6  -5    3.18    0.34
   5   6   5    2.50    0.39
  -5  -6   5    3.55    0.34
  -6  -6  -5    2.70    0.35
   6   6  -5    1.91    0.37
   6   6   5    1.39    0.38
  -6  -6   5    2.57    0.33
  -7  -6  -5    0.50    0.28
   7   6  -5    0.94    0.38
  -7  -6   5    0.43    0.29
   0  -7  -5    0.34    0.17
   0   7   5    0.30    0.23
   0   7  -5    0.12    0.23
   1   7  -5    5.47    0.46
  -1   7   5    5.89    0.47
  -1  -7  -5    5.82    0.34
  -1   7  -5    5.48    0.46
   1  -7  -5    6.09    0.33
   1   7   5    5.57    0.46
  -2  -7  -5    5.13    0.36
   2   7  -5    5.54    0.46
  -2   7   5    4.77    0.42
   2   7   5    5.41    0.47
  -2   7  -5    5.24    0.50
   3   7  -5   48.82    1.33
  -3   7   5   49.64    1.36
  -3  -7  -5   53.36    1.22
   3   7   5   52.71    1.39
  -3   7  -5   51.50    1.40
  -4  -7  -5    8.40    0.48
  -4   7   5    6.99    0.62
   4   7  -5    8.08    0.57
  -4   7  -5    8.12    0.65
   4   7   5    7.94    0.58
  -4  -7   5    7.78    0.44
  -5  -7  -5    3.06    0.36
   5   7  -5    2.79    0.39
   5   7   5    2.36    0.39
  -5  -7   5    2.57    0.32
   6   7  -5    2.38    0.42
  -6  -7  -5    2.59    0.37
   6   7   5    2.90    0.46
  -6  -7   5    3.00    0.39
  -7  -7  -5    1.67    0.36
   7   7  -5    1.15    0.41
  -7  -7   5    1.68    0.37
   7   7   5    1.27    0.42
   0   8  -5   14.77    0.69
   0   8   5   15.71    0.70
  -1   8   5    0.35    0.27
   1   8  -5    0.82    0.28
   1   8   5    0.54    0.26
  -1   8  -5    0.18    0.27
  -2   8   5    3.97    0.43
  -2  -8  -5    4.59    0.39
   2   8  -5    4.19    0.43
  -2   8  -5    3.57    0.42
   2   8   5    4.30    0.42
  -3   8   5    7.41    0.61
   3   8  -5    8.24    0.61
  -3  -8  -5    8.53    0.47
   3   8   5    8.24    0.59
  -3   8  -5    7.39    0.62
  -4   8   5    2.58    0.43
   4   8  -5    3.87    0.44
  -4  -8  -5    3.91    0.37
   4   8   5    3.17    0.41
  -4   8  -5    2.90    0.45
  -5  -8  -5    2.62    0.36
   5   8  -5    2.69    0.43
   5   8   5    2.19    0.41
   6   8  -5    4.29    0.53
  -6  -8  -5    4.23    0.45
   6   8   5    4.13    0.52
   0   9   5    0.26    0.28
   0   9  -5    0.43    0.28
   1   9  -5    5.12    0.48
  -1   9   5    5.18    0.48
   1   9   5    6.41    0.56
  -1   9  -5    4.77    0.49
   2   9  -5    4.75    0.47
  -2   9   5    4.65    0.48
  -2   9  -5    5.55    0.53
   2   9   5    5.50    0.50
  -3   9   5    6.55    0.57
   3   9  -5    7.48    0.62
  -3   9  -5    6.66    0.58
   3   9   5    6.44    0.61
  -4   9   5    1.06    0.41
   4   9  -5    0.65    0.34
   4   9   5    1.13    0.37
  -4   9  -5    0.97    0.43
  -5  -9  -5    1.32    0.35
   5   9  -5    1.57    0.39
   5   9   5    1.36    0.39
   0  10  -5    0.80    0.35
   0  10   5    1.05    0.36
   1  10  -5    4.38    0.50
  -1  10   5    3.72    0.49
   1  10   5    4.42    0.51
  -1  10  -5    4.06    0.52
   2  10  -5    2.02    0.42
  -2  10   5    1.61    0.41
   2  10   5    1.62    0.39
  -2  10  -5    1.94    0.45
  -3  10   5    1.84    0.46
   3  10  -5    2.35    0.44
   3  10   5    2.46    0.45
  -3  10  -5    1.91    0.47
   0   0   6  615.49   11.59
   0   0  -6  639.50   11.59
   1   0   6  197.61    3.65
  -1   0   6  195.58    3.66
  -1   0  -6  197.79    3.66
  -2   0  -6    1.63    0.13
  -2   0   6    1.75    0.13
  -3   0  -6    5.98    0.26
  -3   0   6    5.56    0.24
  -3   0   6    5.75    0.26
  -4   0   6    1.54    0.19
  -4   0   6    1.14    0.15
  -4   0  -6    1.58    0.19
  -5   0   6    6.91    0.38
  -5   0   6    6.90    0.36
  -5   0  -6    6.98    0.38
  -6   0   6    0.03    0.16
  -6   0   6    0.06    0.19
  -6   0  -6   -0.04    0.18
  -7   0   6    0.77    0.22
  -7   0   6    0.29    0.22
  -7   0  -6    0.84    0.24
  -8   0  -6    1.48    0.28
  -8   0   6    1.27    0.26
  -8   0   6    1.59    0.31
  -9   0   6    8.21    0.60
  -9   0  -6    7.75    0.55
  -9   0   6    7.43    0.53
   0  -1   6  153.47    2.98
   0   1   6  161.80    3.01
   0  -1  -6  160.71    3.02
   0   1  -6  163.16    2.99
   0   1   6  168.04    3.00
   1   1  -6  562.57   10.25
   1  -1   6  529.11   10.24
  -1   1   6  572.39   10.28
  -1  -1  -6  556.09   10.34
  -1   1   6  563.01   10.28
  -1  -1   6  527.49    9.88
   1  -1  -6  544.81    9.96
   1   1   6  547.47    9.94
  -1   1  -6  529.18    9.85
  -2  -1  -6   95.13    1.83
  -2   1   6   93.34    1.82
  -2   1   6   92.90    1.81
  -2  -1   6   92.00    1.78
  -2   1  -6   92.91    1.75
  -2  -1   6   90.84    1.77
  -3  -1  -6   85.60    1.71
  -3   1   6   85.45    1.70
  -3   1   6   84.79    1.69
  -3   1  -6   81.96    1.63
  -3  -1   6   83.16    1.67
  -3  -1   6   85.69    1.66
  -4  -1  -6   12.71    0.43
  -4   1   6   12.19    0.41
  -4   1   6   12.82    0.42
  -4   1  -6   12.66    0.39
  -4  -1   6   12.42    0.41
  -4  -1   6   12.05    0.42
  -5   1   6   16.69    0.52
  -5   1   6   16.47    0.54
  -5  -1  -6   16.57    0.56
  -5  -1   6   15.58    0.55
  -5   1  -6   16.99    0.52
  -5  -1   6   16.31    0.53
  -6   1   6   18.74    0.62
  -6  -1  -6   18.68    0.63
  -6   1   6   18.63    0.61
  -6  -1   6   19.18    0.65
  -6   1  -6   19.81    0.60
  -6  -1   6   18.03    0.62
  -7  -1  -6    4.20    0.37
  -7   1   6    4.38    0.38
  -7   1   6    4.06    0.33
  -7  -1   6    3.76    0.36
  -7  -1   6    4.23    0.35
  -7   1  -6    3.79    0.33
  -8   1   6    0.21    0.20
  -8   1   6    0.11    0.23
  -8  -1  -6    0.39    0.23
  -8  -1   6    0.06    0.19
  -8   1  -6   -0.05    0.20
  -8  -1   6    0.51    0.26
  -9   1   6    2.75    0.39
  -9  -1  -6    2.90    0.41
  -9   1  -6    3.25    0.62
  -9  -1   6    2.73    0.41
  -9  -1   6    2.31    0.36
   0  -2   6   32.56    0.64
   0   2  -6   32.46    0.71
   0   2   6   33.42    0.70
   0  -2  -6   34.31    0.71
   0   2   6   34.50    0.73
  -1   2   6   13.55    0.37
   1  -2   6   12.57    0.28
  -1  -2  -6   13.55    0.37
   1   2  -6   12.84    0.36
  -1   2   6   13.65    0.34
  -1   2  -6   13.10    0.39
   1  -2  -6   13.48    0.36
  -1  -2   6   13.00    0.31
   1   2   6   13.63    0.35
  -2   2   6    6.47    0.24
  -2   2   6    6.10    0.28
   2  -2   6    6.16    0.19
  -2   2   6    6.62    0.24
  -2  -2  -6    6.21    0.27
  -2  -2   6    5.83    0.22
   2  -2  -6    6.28    0.25
  -2  -2   6    5.93    0.23
  -3  -2  -6    9.21    0.35
  -3   2   6    9.93    0.33
  -3   2   6    9.67    0.33
  -3   2  -6    9.14    0.26
  -3  -2   6    8.78    0.32
  -3  -2   6    9.65    0.32
  -4  -2  -6    5.62    0.33
  -4   2   6    5.78    0.29
  -4   2   6    5.57    0.30
  -4   2  -6    5.35    0.25
  -4  -2   6    5.35    0.31
  -4  -2   6    5.28    0.28
  -5  -2  -6    0.03    0.19
  -5   2   6    0.13    0.17
  -5   2   6    0.13    0.15
  -5  -2   6    0.14    0.15
  -5  -2   6   -0.05    0.18
  -5   2  -6    0.02    0.15
  -6   2   6   11.11    0.47
  -6   2   6   10.64    0.45
  -6  -2  -6   10.08    0.50
  -6   2  -6   10.91    0.43
  -6  -2   6   11.84    0.52
  -6  -2   6   11.11    0.48
  -7  -2  -6    4.57    0.38
  -7   2   6    4.94    0.40
  -7   2   6    4.80    0.38
  -7  -2   6    5.36    0.43
  -7  -2   6    4.92    0.40
  -7   2  -6    4.82    0.36
  -8   2   6    6.82    0.48
  -8  -2  -6    6.08    0.47
  -8  -2   6    6.03    0.52
  -8  -2   6    6.68    0.46
  -9   2   6    1.10    0.30
  -9  -2  -6    0.87    0.33
  -9  -2   6    1.19    0.34
  -9  -2   6    0.93    0.29
   0   3   6   21.75    0.56
   0   3  -6   21.63    0.56
   0  -3  -6   22.18    0.52
   0   3   6   22.76    0.51
  -1  -3  -6    2.48    0.19
   1   3  -6    2.34    0.21
  -1   3   6    2.50    0.16
  -1   3   6    2.41    0.22
   1   3   6    2.38    0.20
  -1   3  -6    2.39    0.20
  -1  -3   6    2.35    0.12
   1  -3  -6    2.43    0.19
   1   3   6    2.40    0.16
   2  -3   6  322.81    5.86
  -2  -3  -6  318.06    5.96
  -2   3   6  315.54    5.93
  -2   3   6  313.92    5.99
   2   3  -6  322.65    5.99
  -2   3   6  321.33    5.92
   2  -3  -6  309.62    5.78
  -2  -3   6  299.55    5.75
  -2  -3   6  314.31    5.75
  -2   3  -6  318.02    5.86
  -3   3   6   20.88    0.63
  -3  -3  -6   20.79    0.58
   3  -3   6   20.54    0.49
  -3   3   6   21.33    0.53
  -3   3   6   21.58    0.54
  -3  -3   6   19.81    0.51
  -3  -3   6   19.70    0.52
  -4  -3  -6   22.55    0.66
  -4   3   6   23.20    0.60
  -4   3   6   23.28    0.61
  -4  -3   6   22.53    0.61
  -4  -3   6   22.68    0.64
  -5  -3  -6   16.69    0.61
  -5   3   6   17.96    0.57
  -5   3   6   18.47    0.55
  -5   3  -6   16.53    0.46
  -5  -3   6   18.02    0.61
  -5  -3   6   18.00    0.57
  -6   3   6   14.52    0.52
  -6  -3  -6   13.90    0.57
  -6   3   6   14.87    0.54
  -6  -3   6   14.74    0.58
  -6  -3   6   14.13    0.54
  -7   3   6    1.11    0.24
  -7  -3  -6    0.86    0.26
  -7  -3   6    0.86    0.23
  -7  -3   6    0.78    0.27
  -8  -3  -6    5.51    0.47
  -8   3   6    5.49    0.44
  -8  -3   6    5.00    0.48
  -8  -3   6    5.63    0.45
  -9  -3  -6    1.71    0.37
  -9  -3   6    1.98    0.40
   0  -4  -6    4.35    0.24
   0   4   6    4.10    0.29
   0   4  -6    4.20    0.29
   0   4   6    4.62    0.21
  -1   4   6   49.06    1.12
  -1   4   6   50.31    1.03
   1   4  -6   50.04    1.12
  -1  -4  -6   48.99    1.05
   1   4   6   49.21    1.02
   1  -4  -6   48.48    1.03
   1   4   6   49.06    1.12
  -1   4  -6   48.71    1.11
  -2   4   6  123.03    2.50
  -2  -4  -6  121.23    2.44
  -2   4   6  125.40    2.41
   2   4  -6  124.99    2.50
  -2   4   6  127.55    2.37
   2   4   6  123.00    2.36
   2  -4  -6  122.15    2.36
  -2  -4   6  119.86    2.32
  -2  -4   6  122.59    2.32
   2   4   6  120.60    2.46
  -2   4  -6  120.24    2.46
  -3   4   6   11.46    0.51
   3   4  -6   11.40    0.49
  -3  -4  -6    9.76    0.42
  -3   4   6   10.73    0.37
  -3   4   6   11.27    0.34
   3  -4  -6   10.83    0.41
  -3  -4   6   11.11    0.37
  -3  -4   6   11.44    0.39
  -4  -4  -6   20.51    0.64
  -4   4   6   19.98    0.57
  -4   4   6   19.55    0.53
  -4  -4   6   19.13    0.59
  -4  -4   6   19.23    0.56
  -5   4   6    8.30    0.35
  -5  -4  -6    8.56    0.46
  -5  -4   6    8.81    0.42
  -5  -4   6    7.83    0.44
  -6  -4  -6    5.36    0.43
  -6   4   6    4.61    0.34
  -6  -4   6    4.59    0.36
  -6  -4   6    4.95    0.42
  -7  -4  -6   13.79    0.64
  -7  -4   6   14.37    0.65
  -8  -4  -6    4.27    0.46
  -8  -4   6    5.37    0.49
   0   5  -6   37.18    0.94
   0  -5  -6   36.70    0.83
   0   5   6   36.48    0.80
   0   5   6   36.61    0.94
  -1  -5  -6   13.10    0.43
  -1   5   6   13.08    0.52
  -1   5   6   13.93    0.33
   1   5  -6   13.67    0.52
  -1   5   6   13.33    0.39
  -1   5  -6   13.00    0.53
   1   5   6   12.48    0.50
  -1  -5   6   13.44    0.33
   1  -5  -6   12.99    0.41
   1   5   6   12.88    0.39
   2   5  -6   35.06    0.94
  -2   5   6   36.49    0.74
  -2   5   6   36.37    0.81
  -2  -5  -6   35.97    0.86
  -2   5   6   35.25    0.95
  -2  -5   6   34.49    0.77
   2   5   6   36.48    0.96
  -2   5  -6   35.08    0.97
   2  -5  -6   35.20    0.82
   2   5   6   34.84    0.81
   3   5  -6    4.61    0.42
  -3   5   6    5.25    0.47
  -3  -5  -6    4.48    0.35
  -3   5   6    4.90    0.22
   3  -5  -6    4.74    0.33
  -3   5  -6    4.83    0.41
   3   5   6    5.51    0.30
   3   5   6    4.55    0.38
  -3  -5   6    4.47    0.30
  -4  -5  -6   26.18    0.77
  -4   5   6   26.28    0.88
   4   5  -6   26.56    0.85
  -4   5   6   25.78    0.77
   4   5   6   27.04    0.89
  -4  -5   6   25.76    0.73
  -5  -5  -6    4.01    0.35
   5   5  -6    3.90    0.40
  -5  -5   6    3.63    0.33
  -6  -5  -6    1.03    0.27
  -6  -5   6    0.24    0.22
  -7  -5  -6    0.30    0.28
  -7  -5   6    0.59    0.27
  -8  -5  -6    0.95    0.35
  -8  -5   6    1.06    0.34
   0  -6  -6   42.33    0.97
   0   6  -6   43.12    1.11
   0   6   6   41.60    1.09
  -1  -6  -6   10.77    0.42
  -1   6   6   10.93    0.55
   1   6  -6   11.44    0.55
   1   6   6   11.33    0.55
   1  -6  -6   11.10    0.42
  -1   6  -6   11.30    0.56
   2   6  -6   17.48    0.67
  -2  -6  -6   18.95    0.59
  -2   6   6   18.41    0.70
  -2  -6   6   18.36    0.51
  -2   6  -6   18.07    0.72
   2   6   6   17.84    0.68
   2  -6  -6   17.84    0.55
   3   6  -6    9.49    0.53
  -3   6   6    9.84    0.57
  -3  -6  -6   10.19    0.46
  -3   6  -6   10.03    0.60
   3  -6  -6    9.34    0.42
  -3  -6   6    9.85    0.40
   3   6   6   10.50    0.57
  -4   6   6    0.90    0.31
  -4  -6  -6    1.48    0.25
   4   6  -6    1.15    0.28
   4   6   6    1.21    0.30
  -4  -6   6    1.41    0.23
  -5  -6  -6    4.40    0.39
   5   6  -6    3.90    0.42
  -5  -6   6    5.01    0.41
   5   6   6    3.68    0.44
  -6  -6  -6   -0.16    0.22
   6   6  -6    0.48    0.31
   6   6   6    0.09    0.31
  -6  -6   6    0.20    0.24
   7   6  -6    2.40    0.43
  -7  -6  -6    2.10    0.36
  -7  -6   6    2.72    0.39
   0   7   6    1.50    0.28
   0   7  -6    1.57    0.28
   0  -7  -6    1.39    0.21
   1   7  -6   30.42    0.92
  -1  -7  -6   30.32    0.78
  -1   7   6   28.92    0.91
  -1   7  -6   29.63    0.93
   1   7   6   28.93    0.91
   1  -7  -6   30.75    0.77
   2   7  -6    5.25    0.46
  -2   7   6    5.40    0.49
  -2  -7  -6    5.65    0.37
   2   7   6    5.65    0.47
  -2   7  -6    5.06    0.43
   2  -7  -6    5.35    0.34
  -3   7   6    1.36    0.32
   3   7  -6    1.87    0.32
  -3  -7  -6    1.43    0.25
   3   7   6    1.64    0.30
  -3   7  -6    1.12    0.33
   4   7  -6    0.63    0.27
  -4  -7  -6    0.23    0.22
  -4   7   6    0.09    0.30
   4   7   6    0.31    0.26
  -4   7  -6    0.08    0.32
   5   7  -6    0.94    0.31
  -5  -7  -6    1.20    0.28
  -5  -7   6    1.22    0.26
   5   7   6    0.72    0.31
   6   7  -6    1.19    0.35
  -6  -7  -6    1.43    0.32
  -6  -7   6    1.14    0.30
   6   7   6    0.72    0.37
   7   7  -6    2.56    0.47
  -7  -7  -6    2.16    0.39
   7   7   6    1.81    0.45
  -7  -7   6    2.61    0.41
   0   8   6    7.41    0.55
   0   8  -6    7.28    0.54
  -1   8   6   10.53    0.62
   1   8  -6   11.21    0.62
  -1   8  -6   10.63    0.62
   1   8   6    9.53    0.59
  -2   8   6    6.64    0.58
   2   8  -6    7.82    0.55
  -2  -8  -6    7.66    0.44
   2   8   6    7.08    0.55
  -2   8  -6    6.61    0.58
   3   8  -6    6.76    0.56
  -3  -8  -6    7.23    0.46
  -3   8   6    6.62    0.61
  -3   8  -6    6.81    0.61
   3   8   6    6.48    0.56
  -4   8   6    3.96    0.47
  -4  -8  -6    5.31    0.43
   4   8  -6    5.13    0.48
  -4   8  -6    3.36    0.48
   4   8   6    4.57    0.47
   5   8  -6    2.02    0.39
  -5  -8  -6    1.67    0.32
   5   8   6    1.50    0.37
  -6  -8  -6    2.59    0.40
   6   8  -6    1.48    0.40
   6   8   6    2.53    0.46
   0   9   6    0.80    0.31
   0   9  -6    0.99    0.32
  -1   9   6    1.75    0.35
   1   9  -6    1.97    0.35
   1   9   6    1.71    0.34
  -1   9  -6    1.62    0.37
   2   9  -6   13.16    0.71
  -2   9   6   13.43    0.75
   2   9   6   13.71    0.74
  -2   9  -6   14.34    0.81
   3   9  -6    0.27    0.30
  -3   9   6   -0.04    0.33
   3   9   6    0.35    0.30
  -3   9  -6   -0.38    0.32
   4   9  -6    0.92    0.37
  -4   9   6    0.77    0.39
  -4   9  -6    0.35    0.41
   4   9   6    1.59    0.39
   5   9  -6    2.43    0.45
  -5  -9  -6    2.62    0.39
   5   9   6    2.42    0.46
   0  10   6   -0.09    0.31
   0  10  -6    0.06    0.32
   1  10  -6    1.94    0.41
  -1  10   6    1.81    0.41
   1  10   6    1.45    0.38
  -1  10  -6    1.53    0.41
  -2  10   6   14.28    0.85
   2  10  -6   14.60    0.82
  -2  10  -6   15.79    0.90
   2  10   6   15.54    0.84
   3  10  -6    4.41    0.52
  -3  10   6    2.84    0.49
  -3  10  -6    3.09    0.52
   3  10   6    4.00    0.50
  -1   0   7  101.54    1.95
  -1   0  -7  103.22    1.94
   1   0   7  102.14    1.94
  -2   0  -7    9.99    0.30
  -2   0   7   10.65    0.31
  -3   0  -7    2.17    0.18
  -3   0   7    1.51    0.16
  -3   0   7    1.48    0.15
  -4   0   7    5.83    0.31
  -4   0   7    5.59    0.28
  -4   0  -7    5.99    0.30
  -5   0  -7    5.00    0.35
  -5   0   7    5.19    0.32
  -5   0   7    4.90    0.36
  -6   0   7    2.10    0.28
  -6   0  -7    1.91    0.26
  -6   0   7    1.91    0.24
  -7   0   7   28.43    0.84
  -7   0   7   28.42    0.86
  -7   0  -7   27.86    0.82
  -8   0   7    1.20    0.30
  -8   0  -7    0.65    0.25
  -8   0   7    0.75    0.23
  -9   0   7    0.24    0.29
  -9   0  -7    0.21    0.27
  -9   0   7    0.15    0.24
   0  -1   7   13.49    0.33
   0   1  -7   15.32    0.34
   0   1   7   15.01    0.35
  -1   1   7  132.08    2.50
  -1   1   7  137.98    2.47
  -1  -1  -7  134.85    2.51
   1  -1   7  124.87    2.46
   1   1  -7  130.73    2.46
   1   1   7  131.66    2.47
   1  -1  -7  132.41    2.47
  -1  -1   7  129.12    2.45
  -1   1  -7  128.82    2.41
  -2   1   7   85.84    1.68
  -2  -1  -7   86.18    1.69
  -2   1  -7   83.24    1.57
  -2  -1   7   81.16    1.60
  -3  -1  -7   79.62    1.59
  -3   1   7   78.35    1.57
  -3   1   7   76.39    1.57
  -3  -1   7   78.29    1.55
  -3  -1   7   76.70    1.56
  -3   1  -7   77.03    1.52
  -4   1   7    6.43    0.33
  -4   1   7    6.85    0.31
  -4  -1  -7    6.95    0.34
  -4  -1   7    6.17    0.33
  -4  -1   7    6.22    0.29
  -4   1  -7    7.08    0.30
  -5  -1  -7    8.36    0.42
  -5   1   7    8.29    0.41
  -5   1   7    8.80    0.39
  -5   1  -7    8.38    0.38
  -5  -1   7    8.34    0.43
  -5  -1   7    8.24    0.39
  -6  -1  -7   11.66    0.51
  -6   1   7   11.56    0.50
  -6   1   7   12.89    0.50
  -6  -1   7   11.67    0.49
  -6   1  -7   12.64    0.48
  -6  -1   7   12.36    0.52
  -7   1   7   26.37    0.80
  -7   1   7   26.60    0.81
  -7  -1  -7   26.45    0.82
  -7   1  -7   26.85    0.78
  -7  -1   7   25.71    0.83
  -7  -1   7   27.70    0.82
  -8  -1  -7    6.67    0.49
  -8   1   7    6.64    0.50
  -8   1   7    6.95    0.46
  -8   1  -7    6.55    0.45
  -8  -1   7    6.62    0.47
  -8  -1   7    6.05    0.51
  -9   1   7    0.28    0.29
  -9  -1  -7    0.04    0.28
  -9  -1   7    0.18    0.25
  -9  -1   7    0.30    0.30
   0   2   7  126.83    2.38
   0  -2   7  121.64    2.32
   0  -2  -7  122.08    2.39
   0   2  -7  126.58    2.38
   0   2   7  129.42    2.39
  -1   2   7   40.10    0.82
   1  -2   7   36.80    0.75
  -1   2   7   39.61    0.81
   1   2  -7   38.86    0.81
  -1  -2  -7   38.34    0.83
   1  -2  -7   38.59    0.83
  -1  -2   7   38.45    0.78
  -1   2  -7   40.24    0.86
   1   2   7   39.01    0.82
  -2   2   7   75.95    1.50
  -2  -2  -7   76.16    1.52
   2  -2   7   73.48    1.44
  -2   2   7   75.84    1.52
  -2  -2   7   72.40    1.43
   2  -2  -7   73.56    1.47
  -3  -2  -7   28.28    0.69
  -3   2   7   27.38    0.66
  -3   2   7   28.15    0.67
  -3  -2   7   26.92    0.65
  -3  -2   7   26.47    0.64
  -3   2  -7   27.27    0.57
  -4  -2  -7   31.05    0.79
  -4   2   7   31.23    0.76
  -4   2   7   30.51    0.75
  -4  -2   7   29.32    0.74
  -4   2  -7   31.66    0.68
  -4  -2   7   29.82    0.76
  -5  -2  -7    5.00    0.39
  -5   2   7    5.03    0.35
  -5   2   7    5.50    0.34
  -5  -2   7    6.17    0.39
  -5  -2   7    5.10    0.34
  -5   2  -7    5.18    0.31
  -6   2   7   15.44    0.55
  -6   2   7   14.71    0.54
  -6  -2  -7   15.27    0.59
  -6  -2   7   15.09    0.59
  -6  -2   7   15.22    0.56
  -6   2  -7   14.99    0.50
  -7  -2  -7    0.89    0.27
  -7   2   7    0.83    0.22
  -7   2   7    0.95    0.24
  -7   2  -7    1.31    0.23
  -7  -2   7    1.60    0.29
  -7  -2   7    1.02    0.24
  -8  -2  -7    7.59    0.53
  -8   2   7    7.21    0.50
  -8  -2   7    6.97    0.54
  -8  -2   7    5.59    0.45
  -9  -2  -7    0.23    0.30
  -9   2   7    0.46    0.28
  -9  -2   7   -0.10    0.24
  -9  -2   7    0.31    0.29
   0   3   7  118.08    2.31
   0   3   7  120.09    2.26
   0   3  -7  117.25    2.30
   0  -3  -7  116.93    2.28
   1   3  -7   14.22    0.43
  -1   3   7   15.09    0.39
  -1   3   7   15.13    0.44
  -1  -3  -7   14.57    0.42
   1  -3  -7   14.91    0.41
  -1  -3   7   14.62    0.34
   1   3   7   14.51    0.39
   1   3   7   14.47    0.45
  -1   3  -7   15.02    0.46
  -2   3   7   82.01    1.70
   2  -3   7   82.15    1.57
   2   3  -7   83.42    1.69
  -2  -3  -7   83.10    1.67
  -2   3   7   82.14    1.64
  -2   3   7   84.69    1.63
  -2  -3   7   82.18    1.61
   2   3   7   83.24    1.64
   2  -3  -7   81.06    1.64
  -2   3  -7   83.01    1.72
  -2  -3   7   81.41    1.61
  -3   3   7   47.88    1.03
  -3  -3  -7   47.73    1.07
  -3   3   7   48.84    1.04
   3  -3   7   48.55    0.98
  -3   3   7   47.77    1.11
  -3  -3   7   46.65    1.01
  -3  -3   7   45.91    0.99
  -4   3   7   19.72    0.57
  -4   3   7   19.95    0.56
  -4  -3  -7   20.85    0.62
  -4  -3   7   21.17    0.58
  -4  -3   7   20.03    0.59
  -5   3   7   60.59    1.32
  -5  -3  -7   57.90    1.38
  -5   3   7   62.05    1.35
  -5  -3   7   56.95    1.31
  -5  -3   7   59.82    1.34
  -6   3   7    1.17    0.21
  -6   3   7    1.36    0.23
  -6  -3  -7    1.63    0.27
  -6  -3   7    0.98    0.21
  -6  -3   7    1.35    0.26
  -7  -3  -7    8.13    0.50
  -7   3   7    6.36    0.42
  -7  -3   7    6.86    0.50
  -7  -3   7    6.78    0.44
  -8   3   7    4.75    0.40
  -8  -3  -7    4.66    0.45
  -8  -3   7    4.49    0.44
  -8  -3   7    4.27    0.40
  -9  -3  -7    4.39    0.48
  -9  -3   7    2.78    0.44
   0   4  -7    1.78    0.20
   0   4   7    1.60    0.18
   0  -4  -7    1.54    0.16
   0   4   7    1.72    0.14
   1   4  -7   78.93    1.61
  -1  -4  -7   77.16    1.56
  -1   4   7   74.97    1.61
  -1   4   7   76.18    1.53
  -1   4  -7   76.50    1.61
  -1  -4   7   76.18    1.45
   1  -4  -7   73.54    1.53
   1   4   7   77.87    1.61
   1   4   7   75.05    1.52
  -2   4   7   31.49    0.73
  -2   4   7   32.17    0.83
  -2   4   7   32.59    0.70
  -2  -4  -7   32.06    0.77
   2   4  -7   31.68    0.82
  -2   4  -7   32.79    0.85
  -2  -4   7   30.91    0.70
  -2  -4   7   31.04    0.69
   2   4   7   31.59    0.74
   2   4   7   31.97    0.84
   2  -4  -7   31.80    0.75
   3   4  -7   31.11    0.85
  -3   4   7   31.91    0.88
  -3  -4  -7   31.50    0.81
  -3   4   7   33.08    0.73
  -3   4   7   32.18    0.76
   3  -4  -7   30.41    0.77
  -3  -4   7   33.22    0.74
  -3  -4   7   30.39    0.75
   4   4  -7    0.04    0.24
  -4   4   7    0.24    0.15
  -4  -4  -7    0.03    0.20
  -4   4   7   -0.03    0.14
  -4  -4   7    0.26    0.18
  -4  -4   7    0.15    0.14
  -5   4   7    4.27    0.30
  -5  -4  -7    4.72    0.37
  -5  -4   7    4.33    0.31
  -5  -4   7    4.46    0.35
  -6  -4  -7   13.21    0.60
  -6   4   7   14.17    0.50
  -6  -4   7   14.56    0.56
  -6  -4   7   14.30    0.60
  -7  -4  -7    6.20    0.50
  -7  -4   7    6.15    0.43
  -7  -4   7    5.34    0.46
  -8  -4  -7    4.34    0.45
  -8  -4   7    3.69    0.43
   0   5   7    0.81    0.13
   0   5   7    0.79    0.20
   0   5  -7    0.82    0.21
   0  -5  -7    0.83    0.16
  -1   5   7   41.94    1.04
  -1  -5  -7   42.76    0.96
   1   5  -7   42.01    1.04
  -1   5   7   42.78    0.87
  -1   5   7   43.26    0.93
  -1   5  -7   42.30    1.06
  -1  -5   7   43.77    0.85
   1   5   7   42.16    0.93
   1   5   7   42.01    1.05
   1  -5  -7   40.92    0.94
  -2  -5  -7   19.17    0.59
  -2   5   7   21.11    0.54
   2   5  -7   20.85    0.68
  -2   5   7   20.58    0.68
  -2   5   7   21.01    0.49
  -2   5  -7   19.55    0.69
  -2  -5   7   19.36    0.50
   2   5   7   19.70    0.54
   2   5   7   20.24    0.68
   2  -5  -7   19.65    0.56
  -3   5   7    0.73    0.14
  -3   5   7    1.00    0.27
   3   5  -7    0.36    0.23
  -3  -5  -7    0.55    0.21
  -3   5  -7    0.56    0.29
   3   5   7    0.38    0.25
   3  -5  -7    0.49    0.19
  -3  -5   7    0.98    0.19
   3   5   7    0.76    0.17
  -4   5   7   24.17    0.83
  -4  -5  -7   23.71    0.72
   4   5  -7   22.53    0.77
  -4   5   7   22.14    0.57
   4   5   7   23.37    0.81
  -4  -5   7   23.03    0.67
  -5  -5  -7    1.47    0.26
   5   5  -7    1.46    0.31
  -5  -5   7    1.58    0.26
  -6  -5  -7    7.01    0.49
   6   5  -7    7.32    0.60
  -6  -5   7    8.36    0.50
  -7  -5  -7   12.43    0.64
  -7  -5   7   13.33    0.64
  -8  -5  -7    4.36    0.48
  -8  -5   7    4.96    0.51
   0   6   7   11.52    0.54
   0   6  -7   11.80    0.56
   0  -6  -7   10.99    0.43
  -1  -6  -7    1.20    0.21
   1   6  -7    0.95    0.25
  -1   6   7    1.04    0.26
   1  -6  -7    0.84    0.19
  -1   6  -7    0.88    0.26
   1   6   7    0.98    0.25
   2   6  -7    1.36    0.27
  -2   6   7    1.52    0.29
  -2  -6  -7    1.75    0.25
   2   6   7    1.50    0.27
  -2   6  -7    1.76    0.32
   2  -6  -7    1.63    0.23
  -3  -6  -7    0.31    0.21
   3   6  -7    0.42    0.23
  -3   6   7    0.01    0.25
  -3   6  -7    0.55    0.28
  -3  -6   7    0.49    0.17
   3   6   7    0.36    0.24
   3  -6  -7    0.45    0.20
  -4  -6  -7   15.10    0.58
  -4   6   7   15.64    0.72
   4   6  -7   14.60    0.65
   4   6   7   15.69    0.71
  -4  -6   7   15.66    0.55
  -5  -6  -7    3.37    0.35
   5   6  -7    2.96    0.37
   5   6   7    3.34    0.43
  -5  -6   7    3.22    0.32
   6   6  -7    1.73    0.36
  -6  -6  -7    2.09    0.32
  -6  -6   7    2.04    0.31
   6   6   7    1.51    0.38
   7   6  -7   14.61    0.82
  -7  -6  -7   14.30    0.72
  -7  -6   7   15.75    0.73
   0  -7  -7   18.89    0.58
   0   7   7   20.11    0.72
   0   7  -7   19.29    0.72
   1   7  -7   13.78    0.63
  -1  -7  -7   13.19    0.49
  -1   7   7   13.49    0.61
   1  -7  -7   13.10    0.47
   1   7   7   13.31    0.61
  -1   7  -7   12.89    0.63
  -2  -7  -7    1.37    0.23
   2   7  -7    1.40    0.29
  -2   7   7    1.38    0.30
   2  -7  -7    0.86    0.20
  -2   7  -7    1.20    0.31
   2   7   7    1.67    0.30
   3   7  -7   29.92    0.96
  -3  -7  -7   29.89    0.85
  -3   7   7   29.03    0.97
  -3   7  -7   26.45    0.95
   3  -7  -7   28.01    0.77
   3   7   7   29.05    0.95
  -4   7   7    2.54    0.39
   4   7  -7    2.83    0.37
  -4  -7  -7    3.37    0.34
   4   7   7    2.57    0.37
  -5  -7  -7    4.74    0.41
   5   7  -7    5.30    0.49
  -5  -7   7    5.65    0.43
   5   7   7    4.47    0.48
  -6  -7  -7    0.80    0.30
   6   7  -7    0.17    0.30
  -6  -7   7    0.51    0.27
   6   7   7    0.30    0.32
   7   7  -7    0.94    0.38
  -7  -7  -7    1.29    0.35
   7   7   7    0.89    0.40
  -7  -7   7    0.91    0.33
   0   8  -7   -0.15    0.24
   0   8   7    0.47    0.27
  -1  -8  -7    1.28    0.24
   1   8  -7    0.52    0.28
  -1   8   7    0.80    0.28
  -1   8  -7    0.39    0.28
   1   8   7    0.86    0.29
   2   8  -7    6.07    0.52
  -2   8   7    6.02    0.55
  -2  -8  -7    6.13    0.41
   2   8   7    5.81    0.52
  -2   8  -7    5.18    0.48
   3   8  -7    1.46    0.33
  -3  -8  -7    1.89    0.28
  -3   8   7    1.45    0.35
  -3   8  -7    1.25    0.36
   3   8   7    1.81    0.34
   4   8  -7   12.87    0.71
  -4   8   7   11.34    0.73
  -4  -8  -7   12.68    0.60
   4   8   7   12.98    0.73
  -4   8  -7   11.63    0.77
   5   8  -7    2.27    0.39
  -5  -8  -7    1.99    0.35
   5   8   7    1.73    0.39
   6   8  -7    2.97    0.47
  -6  -8  -7    4.20    0.46
   6   8   7    3.49    0.48
   0   9  -7    0.11    0.27
   0   9   7    0.13    0.26
   1   9  -7    0.57    0.30
  -1   9   7    0.58    0.30
  -1   9  -7    0.59    0.32
   1   9   7    1.01    0.31
  -2   9   7    0.17    0.30
   2   9  -7    0.38    0.28
   2   9   7    0.78    0.31
  -2   9  -7    0.07    0.31
   3   9  -7    0.65    0.33
  -3   9   7    0.10    0.34
  -3   9  -7    0.70    0.37
   3   9   7    1.00    0.33
   4   9  -7    1.16    0.36
  -4  -9  -7    0.11    0.27
  -4   9   7   -0.43    0.34
  -4   9  -7   -0.32    0.38
   4   9   7    0.31    0.33
   5   9  -7    2.96    0.47
  -5  -9  -7    3.44    0.43
   5   9   7    3.41    0.50
   0  10   7    9.95    0.73
   0  10  -7   10.73    0.75
   1  10  -7    6.16    0.57
  -1  10   7    4.63    0.51
   1  10   7    5.77    0.57
  -1  10  -7    5.33    0.57
  -2  10   7    1.05    0.39
   2  10  -7    1.26    0.39
  -2  10  -7    1.49    0.43
   2  10   7    1.27    0.36
  -3  10   7    8.45    0.76
   3  10  -7    9.33    0.73
   3  10   7   10.12    0.76
  -3  10  -7    8.85    0.81
   0   0   8   34.53    0.73
   0   0  -8   36.22    0.73
   1   0   8   12.61    0.32
  -1   0   8   12.51    0.33
  -1   0  -8   12.20    0.32
  -2   0   8   43.74    0.92
  -2   0  -8   44.15    0.92
  -3   0  -8  147.91    2.75
  -3   0   8  140.69    2.76
  -3   0   8  140.74    2.75
  -4   0   8   10.08    0.38
  -4   0  -8   10.36    0.39
  -4   0   8   10.65    0.40
  -5   0   8    7.79    0.41
  -5   0   8    8.21    0.37
  -5   0  -8    8.27    0.40
  -6   0   8    7.80    0.43
  -6   0  -8    7.28    0.41
  -6   0   8    6.99    0.40
  -7   0   8    8.05    0.46
  -7   0  -8    8.04    0.47
  -7   0   8    8.48    0.50
  -8   0   8    0.03    0.20
  -8   0   8    0.08    0.23
  -8   0  -8   -0.28    0.21
  -9   0  -8    3.99    0.41
  -9   0   8    3.00    0.38
  -9   0   8    3.61    0.44
   0   1  -8    4.15    0.17
   0   1   8    3.94    0.18
   0  -1   8    3.93    0.16
   0  -1  -8    4.14    0.20
   0   1   8    3.93    0.17
   1   1  -8   12.19    0.29
  -1   1   8   12.85    0.34
   1  -1   8   11.77    0.30
  -1  -1  -8   12.57    0.35
  -1   1   8   13.39    0.31
  -1  -1   8   11.98    0.32
   1   1   8   12.70    0.33
  -1   1  -8   12.37    0.29
   1  -1  -8   13.24    0.35
  -2   1   8   18.43    0.46
  -2  -1  -8   18.73    0.48
  -2   1  -8   17.45    0.41
  -2  -1   8   18.41    0.45
  -3   1   8  110.76    2.17
  -3  -1  -8  110.72    2.17
  -3   1   8  109.52    2.16
  -3   1  -8  107.94    2.09
  -3  -1   8  110.65    2.13
  -3  -1   8  107.56    2.14
  -4   1   8   11.41    0.40
  -4   1   8   11.38    0.41
  -4  -1  -8   11.10    0.42
  -4   1  -8   10.96    0.38
  -4  -1   8   11.39    0.41
  -4  -1   8   10.60    0.38
  -5   1   8   18.26    0.59
  -5   1   8   18.79    0.58
  -5  -1  -8   18.37    0.60
  -5  -1   8   18.84    0.61
  -5   1  -8   18.90    0.57
  -5  -1   8   18.31    0.58
  -6  -1  -8   16.42    0.59
  -6   1   8   14.78    0.57
  -6   1   8   15.99    0.56
  -6   1  -8   15.90    0.54
  -6  -1   8   14.66    0.55
  -6  -1   8   16.75    0.60
  -7   1   8   -0.02    0.21
  -7  -1  -8    0.71    0.24
  -7   1   8    0.29    0.19
  -7  -1   8    0.10    0.22
  -7  -1   8    0.21    0.19
  -7   1  -8    0.01    0.19
  -8   1   8    4.09    0.38
  -8  -1  -8    4.22    0.40
  -8   1   8    4.34    0.42
  -8   1  -8    4.53    0.38
  -8  -1   8    4.43    0.43
  -8  -1   8    4.45    0.40
  -9   1   8    1.45    0.35
  -9  -1  -8    1.84    0.36
  -9  -1   8    1.32    0.30
  -9  -1   8    1.95    0.37
   0   2  -8   85.83    1.68
   0  -2   8   85.98    1.63
   0   2   8   88.82    1.69
   0  -2  -8   85.91    1.70
   0   2   8   86.81    1.69
   1  -2   8   11.33    0.27
  -1   2   8   12.43    0.34
  -1  -2  -8   11.55    0.35
  -1   2   8   11.75    0.33
   1   2  -8   12.02    0.33
  -1   2  -8   12.37    0.38
  -1  -2   8   12.11    0.30
   1   2   8   12.18    0.34
   1  -2  -8   11.74    0.35
  -2  -2  -8   45.60    0.98
  -2   2   8   44.94    0.96
   2   2  -8   45.93    0.96
   2  -2   8   43.35    0.90
  -2   2   8   45.41    0.97
   2  -2  -8   44.05    0.95
   2   2   8   44.42    0.93
  -2  -2   8   43.24    0.91
  -3   2   8   55.02    1.15
  -3   2   8   53.12    1.14
  -3  -2  -8   53.22    1.16
  -3  -2   8   51.71    1.10
  -3  -2   8   51.10    1.09
  -3   2  -8   51.66    1.00
  -4   2   8    0.86    0.18
  -4   2   8    0.98    0.16
  -4  -2  -8    0.92    0.20
  -4  -2   8    1.15    0.17
  -4   2  -8    1.03    0.14
  -4  -2   8    0.57    0.18
  -5   2   8   20.13    0.63
  -5   2   8   21.85    0.63
  -5  -2  -8   19.44    0.65
  -5   2  -8   20.13    0.55
  -5  -2   8   20.97    0.66
  -5  -2   8   19.69    0.61
  -6  -2  -8    4.01    0.35
  -6   2   8    3.60    0.30
  -6   2   8    3.48    0.32
  -6  -2   8    3.64    0.33
  -6  -2   8    2.96    0.29
  -6   2  -8    3.73    0.27
  -7   2   8    2.06    0.28
  -7  -2  -8    1.71    0.29
  -7   2   8    1.48    0.27
  -7   2  -8    1.72    0.31
  -7  -2   8    2.17    0.33
  -7  -2   8    1.42    0.25
  -8  -2  -8    2.26    0.34
  -8   2   8    2.18    0.33
  -8  -2   8    1.97    0.34
  -8  -2   8    1.94    0.31
  -9  -2  -8    1.38    0.35
  -9   2   8    1.27    0.33
  -9  -2   8    1.12    0.35
  -9  -2   8    0.74    0.28
   0  -3  -8   43.53    0.94
   0   3   8   44.55    0.93
   0   3   8   44.89    0.97
   0   3  -8   44.14    0.96
   1   3  -8   23.50    0.59
  -1   3   8   23.44    0.55
  -1  -3  -8   23.17    0.58
  -1   3   8   23.11    0.59
   1  -3  -8   23.00    0.58
  -1  -3   8   22.84    0.50
   1   3   8   23.97    0.56
   1   3   8   23.52    0.62
  -1   3  -8   23.83    0.62
  -2   3   8  129.50    2.57
   2  -3   8  132.66    2.44
  -2  -3  -8  129.00    2.55
   2   3  -8  135.02    2.56
  -2   3   8  127.69    2.52
  -2  -3   8  128.65    2.47
   2   3   8  130.02    2.51
  -2   3  -8  132.22    2.58
   2  -3  -8  127.10    2.51
  -3  -3  -8   25.22    0.68
   3  -3   8   25.55    0.58
  -3   3   8   25.51    0.64
  -3   3   8   26.80    0.65
  -3   3   8   25.11    0.71
   3   3  -8   26.80    0.70
  -3  -3   8   24.31    0.62
  -3  -3   8   24.73    0.60
  -4   3   8   42.26    0.98
  -4   3   8   43.94    0.99
  -4  -3  -8   42.43    1.03
  -4  -3   8   41.30    0.98
  -4  -3   8   42.47    0.97
  -5   3   8   15.50    0.53
  -5  -3  -8   14.95    0.58
  -5   3   8   16.53    0.54
  -5  -3   8   15.12    0.53
  -5  -3   8   15.61    0.57
  -6   3   8    7.44    0.41
  -6  -3  -8    7.48    0.46
  -6   3   8    7.33    0.40
  -6  -3   8    7.49    0.46
  -6  -3   8    6.47    0.40
  -7  -3  -8    6.50    0.49
  -7   3   8    7.38    0.44
  -7  -3   8    7.15    0.44
  -7  -3   8    6.76    0.50
  -8  -3  -8    0.30    0.27
  -8   3   8    0.59    0.25
  -8  -3   8    0.06    0.23
  -8  -3   8    0.96    0.32
   0  -4  -8   11.38    0.38
   0   4  -8   11.59    0.43
   0   4   8   11.49    0.35
   0   4   8   11.39    0.42
  -1   4   8   51.22    1.07
   1   4  -8   49.86    1.13
  -1   4   8   50.67    1.14
  -1  -4  -8   51.14    1.10
   1  -4  -8   51.60    1.09
  -1  -4   8   50.71    0.99
   1   4   8   49.83    1.15
  -1   4  -8   51.71    1.15
   1   4   8   49.30    1.06
  -2   4   8   45.87    0.99
   2   4  -8   46.96    1.07
  -2   4   8   45.10    1.07
  -2   4   8   46.50    0.97
  -2  -4  -8   43.16    1.02
   2  -4  -8   43.46    1.00
   2   4   8   46.25    0.99
  -2   4  -8   46.08    1.09
   2   4   8   44.10    1.08
  -2  -4   8   44.95    0.94
  -2  -4   8   44.47    0.93
   3   4  -8    1.84    0.25
  -3   4   8    1.73    0.26
  -3   4   8    1.73    0.18
  -3  -4  -8    2.24    0.25
  -3   4   8    2.03    0.19
   3  -4  -8    1.97    0.23
  -3  -4   8    1.73    0.19
  -3  -4   8    2.02    0.18
  -4   4   8    4.01    0.29
   4   4  -8    3.54    0.35
  -4   4   8    4.17    0.30
  -4  -4  -8    3.55    0.32
  -4  -4   8    3.30    0.25
  -4  -4   8    3.82    0.30
  -5  -4  -8    2.83    0.31
  -5   4   8    2.66    0.25
  -5  -4   8    2.94    0.30
  -5  -4   8    2.58    0.26
  -6  -4  -8    4.29    0.38
  -6   4   8    4.13    0.31
  -6  -4   8    4.03    0.37
  -6  -4   8    3.98    0.33
  -7  -4  -8    6.71    0.52
  -7   4   8    6.59    0.46
  -7  -4   8    5.99    0.44
  -7  -4   8    5.88    0.46
  -8  -4  -8    1.81    0.36
  -8  -4   8    2.01    0.37
   0  -5  -8   24.54    0.64
   0   5   8   25.18    0.61
   0   5   8   24.49    0.72
   0   5  -8   24.45    0.72
  -1   5   8    6.51    0.40
  -1  -5  -8    6.24    0.33
   1   5  -8    5.93    0.39
  -1   5   8    6.42    0.28
   1   5   8    6.57    0.41
   1  -5  -8    6.64    0.33
   1   5   8    6.89    0.30
  -1   5  -8    6.81    0.43
  -2   5   8   76.40    1.57
  -2   5   8   77.15    1.69
  -2   5   8   78.49    1.51
  -2  -5  -8   72.10    1.60
   2   5  -8   76.99    1.68
  -2   5  -8   74.64    1.68
   2  -5  -8   73.53    1.56
   2   5   8   74.21    1.55
   2   5   8   76.76    1.68
  -2  -5   8   75.21    1.50
   3   5  -8   15.45    0.61
  -3   5   8   15.59    0.43
  -3  -5  -8   15.14    0.56
  -3   5   8   15.58    0.66
  -3  -5   8   14.14    0.47
   3   5   8   15.52    0.50
  -3  -5   8   16.19    0.46
   3   5   8   15.37    0.65
  -3   5  -8   14.96    0.68
   3  -5  -8   15.27    0.53
   4   5  -8    2.85    0.33
  -4   5   8    3.38    0.24
  -4  -5  -8    3.01    0.31
  -4   5   8    2.97    0.36
  -4  -5   8    3.19    0.28
  -4  -5   8    2.98    0.25
  -5  -5  -8    2.77    0.32
   5   5  -8    2.77    0.35
  -5  -5   8    2.59    0.26
  -5  -5   8    2.71    0.30
  -6  -5  -8    2.14    0.32
   6   5  -8    1.56    0.36
  -6  -5   8    2.16    0.32
  -7  -5  -8    5.83    0.48
  -7  -5   8    5.61    0.47
  -8  -5  -8    2.64    0.41
  -8  -5   8    2.92    0.43
   0   6   8   48.53    1.21
   0   6  -8   48.70    1.22
   0  -6  -8   48.42    1.10
  -1   6   8   25.94    0.82
   1   6  -8   25.75    0.82
  -1  -6  -8   26.43    0.71
   1   6   8   25.55    0.81
   1  -6  -8   25.89    0.70
  -1   6  -8   26.11    0.84
   2   6  -8    5.08    0.45
  -2  -6  -8    5.46    0.38
  -2   6   8    4.78    0.39
   2   6   8    5.41    0.44
  -2   6  -8    5.53    0.44
   2  -6  -8    4.88    0.35
  -3   6   8   55.73    1.37
   3   6  -8   51.71    1.34
  -3  -6  -8   55.06    1.27
   3  -6  -8   54.76    1.22
   3   6   8   53.77    1.37
  -3   6  -8   51.55    1.38
  -3  -6   8   53.95    1.18
  -4   6   8    1.97    0.35
   4   6  -8    2.11    0.32
  -4  -6  -8    1.64    0.27
   4   6   8    1.56    0.31
  -4  -6   8    2.10    0.25
  -5  -6  -8    0.22    0.23
   5   6  -8   -0.01    0.24
  -5  -6   8    0.14    0.21
   5   6   8    0.00    0.27
  -6  -6  -8    0.23    0.24
   6   6  -8    0.47    0.29
   6   6   8    0.45    0.34
  -6  -6   8    0.60    0.26
   7   6  -8    1.90    0.41
  -7  -6  -8    1.73    0.35
  -7  -6   8    2.82    0.39
   0   7   8    9.92    0.54
   0   7  -8    9.10    0.53
   0  -7  -8    9.99    0.43
  -1   7   8   -0.04    0.22
   1   7  -8    0.45    0.24
  -1  -7  -8    0.68    0.20
   1  -7  -8    0.40    0.18
   1   7   8    0.31    0.22
  -1   7  -8    0.10    0.24
  -2  -7  -8   26.20    0.74
  -2   7   8   24.65    0.85
   2   7  -8   24.00    0.83
   2   7   8   22.23    0.81
  -2   7  -8   22.64    0.84
   2  -7  -8   24.26    0.68
   3   7  -8   24.83    0.86
  -3  -7  -8   25.06    0.77
  -3   7   8   24.48    0.89
  -3   7  -8   22.07    0.88
   3  -7  -8   25.19    0.72
   3   7   8   23.87    0.87
  -4  -7  -8    4.10    0.38
   4   7  -8    4.11    0.41
  -4   7   8    2.45    0.39
   4   7   8    3.27    0.40
   5   7  -8    0.09    0.25
  -5  -7  -8    0.31    0.25
  -5  -7   8    0.41    0.38
   5   7   8    0.22    0.30
  -6  -7  -8    3.59    0.40
   6   7  -8    2.83    0.43
  -6  -7   8    2.98    0.38
   6   7   8    2.83    0.46
   7   7  -8    2.26    0.45
  -7  -7  -8    2.06    0.39
  -7  -7   8    2.29    0.38
   7   7   8    1.76    0.45
   0   8  -8    2.71    0.36
   0  -8  -8    3.13    0.34
   0   8   8    2.83    0.37
   1   8  -8    4.59    0.44
  -1  -8  -8    5.87    0.39
  -1   8   8    4.79    0.44
   1   8   8    5.51    0.51
  -1   8  -8    6.32    0.57
  -2  -8  -8    0.28    0.21
   2   8  -8   -0.15    0.24
  -2   8   8   -0.35    0.25
   2   8   8    0.05    0.24
  -2   8  -8    0.02    0.28
  -3   8   8   25.40    0.95
   3   8  -8   24.38    0.91
  -3  -8  -8   26.83    0.82
  -3   8  -8   26.03    0.99
   3   8   8   27.51    0.97
  -4  -8  -8    3.14    0.37
   4   8  -8    2.89    0.38
  -4   8   8    2.14    0.41
   4   8   8    2.97    0.41
   5   8  -8    2.59    0.40
  -5  -8  -8    3.15    0.40
   5   8   8    3.43    0.47
  -6  -8  -8    5.79    0.54
   6   8  -8    7.48    0.67
   6   8   8    5.90    0.59
   0   9  -8    5.59    0.50
   0   9   8    5.07    0.47
   1   9  -8    1.70    0.35
  -1   9   8    2.40    0.37
   1   9   8    2.15    0.36
  -1   9  -8    1.94    0.38
  -2   9   8    4.39    0.47
   2   9  -8    5.70    0.52
  -2   9  -8    4.89    0.52
   2   9   8    4.82    0.47
  -3   9   8    3.50    0.47
   3   9  -8    3.48    0.43
   3   9   8    3.50    0.45
  -3   9  -8    3.35    0.50
  -4   9   8    2.83    0.48
  -4  -9  -8    4.77    0.45
   4   9  -8    4.88    0.52
  -4   9  -8    3.92    0.56
   4   9   8    4.19    0.50
   5   9  -8    0.36    0.33
  -5  -9  -8    0.53    0.31
   5   9   8    1.06    0.39
   0  10  -8    2.87    0.46
   0  10   8    3.09    0.46
  -1  10   8    0.44    0.34
   1  10  -8    0.13    0.33
   1  10   8    0.63    0.34
  -1  10  -8    0.56    0.38
  -2  10   8    0.33    0.36
   2  10  -8    0.44    0.35
  -2  10  -8   -0.46    0.36
   2  10   8    0.55    0.32
  -3  10   8    1.02    0.42
   3  10  -8    1.23    0.38
  -3  10  -8    0.93    0.45
   3  10   8    1.56    0.40
   0   0   9    0.11    0.07
   0   0  -9    0.18    0.09
  -1   0   9   10.29    0.30
   1   0   9   10.67    0.29
  -1   0  -9   10.88    0.30
  -2   0   9    8.31    0.28
  -2   0  -9    8.57    0.28
  -3   0   9    9.41    0.33
  -3   0   9    9.00    0.34
  -3   0  -9    9.20    0.33
  -4   0   9   24.37    0.65
  -4   0  -9   23.84    0.63
  -4   0   9   23.80    0.64
  -5   0  -9   10.77    0.44
  -5   0   9    9.66    0.42
  -5   0   9    9.70    0.45
  -6   0   9    9.39    0.44
  -6   0   9    8.54    0.45
  -6   0  -9    8.76    0.44
  -7   0   9    0.21    0.20
  -7   0  -9    0.41    0.22
  -7   0   9    1.14    0.28
  -8   0   9    0.67    0.27
  -8   0   9    0.66    0.23
  -8   0  -9    0.52    0.24
  -9   0   9    2.92    0.38
  -9   0  -9    2.79    0.38
  -9   0   9    2.32    0.40
   0  -1  -9   64.44    1.30
   0  -1   9   64.34    1.26
   0   1   9   64.37    1.29
   0   1   9   66.87    1.25
   1   1  -9   54.71    1.03
   1  -1   9   52.42    1.06
  -1   1   9   55.40    1.05
  -1  -1  -9   53.61    1.10
  -1   1  -9   52.94    1.03
  -1  -1   9   53.50    1.07
   1   1   9   55.00    1.09
   1  -1  -9   52.65    1.09
  -2   1   9   30.69    0.69
  -2  -1  -9   30.52    0.70
   2   1   9   30.53    0.67
  -2   1  -9   28.73    0.63
  -2  -1   9   29.97    0.66
  -3   1   9   46.66    1.03
  -3   1   9   47.69    1.03
  -3  -1  -9   47.36    1.04
  -3   1  -9   46.53    0.97
  -3  -1   9   45.72    1.01
  -3  -1   9   47.21    1.00
  -4   1   9    0.22    0.13
  -4   1   9    0.22    0.16
  -4  -1  -9    0.20    0.16
  -4  -1   9    0.24    0.13
  -4  -1   9    0.10    0.16
  -4   1  -9    0.18    0.13
  -5  -1  -9   14.31    0.54
  -5   1   9   13.94    0.51
  -5   1   9   14.84    0.53
  -5  -1   9   13.47    0.49
  -5   1  -9   14.21    0.48
  -5  -1   9   13.95    0.53
  -6   1   9   10.92    0.47
  -6   1   9   10.81    0.49
  -6  -1  -9   10.81    0.50
  -6  -1   9    9.52    0.49
  -6  -1   9   10.87    0.47
  -6   1  -9   11.03    0.45
  -7  -1  -9    3.86    0.36
  -7   1   9    3.48    0.33
  -7   1   9    4.08    0.39
  -7  -1   9    4.16    0.36
  -7   1  -9    3.41    0.31
  -7  -1   9    3.15    0.35
  -8  -1  -9    1.71    0.31
  -8   1   9    1.30    0.27
  -8   1   9    2.01    0.33
  -8   1  -9    1.43    0.26
  -8  -1   9    1.24    0.31
  -8  -1   9    1.74    0.29
  -9   1   9    0.41    0.29
  -9  -1  -9   -0.02    0.26
  -9  -1   9    0.08    0.24
  -9  -1   9   -0.29    0.27
   0  -2  -9    0.05    0.10
   0   2   9   -0.01    0.09
   0   2  -9    0.00    0.09
   0  -2   9    0.14    0.06
   0   2   9   -0.01    0.08
  -1  -2  -9    2.73    0.20
  -1   2   9    2.35    0.17
   1  -2   9    2.60    0.13
  -1   2   9    2.54    0.18
   1   2  -9    2.72    0.17
  -1   2  -9    2.74    0.22
   1   2   9    2.66    0.18
   1  -2  -9    2.39    0.20
  -1  -2   9    2.70    0.15
  -2  -2  -9  104.65    2.05
  -2   2   9  102.10    2.03
  -2   2   9  104.08    2.03
   2   2  -9  105.06    2.02
   2  -2  -9  101.93    2.02
   2   2   9  105.24    2.01
  -2  -2   9  100.74    1.98
  -3   2   9    5.80    0.29
  -3   2   9    6.28    0.29
  -3  -2  -9    5.61    0.31
  -3   2  -9    5.73    0.19
  -3  -2   9    5.69    0.29
  -3  -2   9    5.86    0.26
  -4  -2  -9    3.58    0.28
  -4   2   9    3.56    0.29
  -4   2   9    4.02    0.27
  -4  -2   9    3.88    0.27
  -4  -2   9    4.09    0.31
  -4   2  -9    3.43    0.22
  -5  -2  -9   23.76    0.74
  -5   2   9   25.60    0.71
  -5   2   9   24.94    0.71
  -5  -2   9   24.05    0.72
  -5   2  -9   23.77    0.61
  -5  -2   9   23.62    0.69
  -6   2   9    1.74    0.26
  -6  -2  -9    1.86    0.28
  -6   2   9    1.64    0.23
  -6  -2   9    1.97    0.28
  -6   2  -9    1.87    0.21
  -6  -2   9    1.88    0.24
  -7   2   9    6.34    0.42
  -7  -2  -9    6.58    0.48
  -7   2   9    6.01    0.45
  -7  -2   9    7.67    0.51
  -7  -2   9    6.85    0.44
  -8   2   9    3.08    0.37
  -8  -2  -9    2.85    0.37
  -8  -2   9    2.29    0.36
  -8  -2   9    2.61    0.33
  -9   2   9    1.32    0.34
  -9  -2  -9    1.28    0.33
  -9  -2   9    0.51    0.31
  -9  -2   9    0.56    0.27
   0   3   9    2.92    0.22
   0  -3  -9    2.65    0.21
   0   3   9    3.02    0.18
   0  -3   9    2.63    0.11
   0   3  -9    2.60    0.22
  -1   3   9   95.73    1.88
   1   3  -9   96.07    1.87
  -1  -3  -9   95.95    1.88
  -1   3   9   94.94    1.85
   1  -3   9   89.49    1.76
   1   3   9   92.00    1.90
  -1  -3   9   95.09    1.80
  -1   3  -9   95.76    1.90
   1  -3  -9   94.97    1.87
   1   3   9   94.32    1.86
  -2   3   9   30.19    0.75
   2   3  -9   30.76    0.74
  -2   3   9   30.62    0.71
  -2  -3  -9   30.54    0.74
   2  -3   9   30.72    0.63
  -2  -3   9   30.58    0.67
   2   3   9   31.27    0.72
   2  -3  -9   29.16    0.72
   3   3  -9   32.06    0.81
  -3   3   9   33.33    0.77
   3  -3   9   32.22    0.70
  -3  -3  -9   32.07    0.81
  -3   3   9   31.79    0.76
  -3   3   9   31.84    0.83
  -3  -3   9   30.69    0.73
  -3  -3   9   30.33    0.72
  -4  -3  -9    6.05    0.39
  -4   3   9    6.49    0.35
  -4   3   9    6.84    0.34
  -4  -3   9    5.82    0.36
  -4  -3   9    6.03    0.33
  -5   3   9    4.59    0.35
  -5  -3  -9    5.02    0.40
  -5   3   9    4.80    0.34
  -5  -3   9    4.25    0.34
  -5  -3   9    4.45    0.32
  -6   3   9    6.33    0.40
  -6  -3  -9    6.07    0.44
  -6   3   9    6.35    0.39
  -6  -3   9    6.08    0.39
  -6  -3   9    6.06    0.44
  -7  -3  -9    7.10    0.50
  -7   3   9    7.83    0.46
  -7  -3   9    7.17    0.51
  -7  -3   9    7.26    0.45
  -8  -3  -9    1.56    0.34
  -8   3   9    2.02    0.32
  -8  -3   9    1.04    0.27
  -8  -3   9    1.38    0.34
   0   4   9   49.92    1.13
   0  -4  -9   50.25    1.09
   0   4  -9   50.68    1.13
   0   4   9   51.31    1.07
   1   4  -9    1.94    0.21
  -1   4   9    1.82    0.16
  -1   4   9    1.52    0.20
  -1  -4  -9    2.28    0.21
   1   4   9    1.95    0.22
   1   4   9    1.93    0.17
   1  -4  -9    1.76    0.19
  -1  -4   9    1.71    0.12
  -1   4  -9    1.94    0.22
   2   4  -9   61.80    1.35
  -2  -4  -9   58.88    1.31
  -2   4   9   61.68    1.36
  -2   4   9   62.15    1.26
  -2   4   9   60.92    1.28
   2   4   9   60.08    1.27
  -2  -4   9   59.30    1.22
  -2   4  -9   60.38    1.37
   2   4   9   59.46    1.36
  -2  -4   9   60.14    1.21
   2  -4  -9   60.52    1.29
  -3   4   9   10.22    0.39
  -3  -4  -9   10.28    0.45
   3   4  -9    9.09    0.45
  -3   4   9   10.48    0.51
  -3   4   9   10.15    0.37
  -3  -4   9    9.62    0.38
   3  -4  -9   10.42    0.43
   3   4   9   11.09    0.40
  -3  -4   9    9.92    0.36
  -4   4   9   20.74    0.59
  -4  -4  -9   20.76    0.68
  -4   4   9   21.08    0.61
   4   4  -9   21.25    0.72
  -4  -4   9   20.67    0.62
  -4  -4   9   19.79    0.58
  -5  -4  -9    1.20    0.25
  -5   4   9    1.52    0.21
  -5  -4   9    1.52    0.24
  -5  -4   9    1.70    0.23
  -6  -4  -9   10.42    0.55
  -6   4   9   10.35    0.45
  -6  -4   9    9.75    0.53
  -6  -4   9   10.36    0.48
  -7  -4  -9    1.36    0.30
  -7   4   9    1.48    0.26
  -7  -4   9    1.14    0.29
  -7  -4   9    0.99    0.24
  -8  -4  -9   -0.16    0.26
  -8  -4   9   -0.14    0.21
  -8  -4   9    0.33    0.29
   0   5   9   18.27    0.61
   0  -5  -9   18.47    0.55
   0   5   9   18.78    0.51
   0   5  -9   18.42    0.61
  -1   5   9    6.11    0.39
  -1  -5  -9    6.41    0.35
  -1   5   9    6.18    0.29
   1   5  -9    6.02    0.39
  -1   5  -9    5.75    0.42
   1   5   9    6.33    0.29
   1   5   9    6.18    0.40
   1  -5  -9    6.12    0.34
   2   5  -9    3.18    0.30
  -2   5   9    3.45    0.32
  -2   5   9    4.14    0.26
  -2   5   9    3.85    0.24
  -2  -5  -9    3.62    0.29
   2  -5  -9    3.58    0.28
   2   5   9    3.79    0.26
  -2  -5   9    3.25    0.23
  -2  -5   9    3.43    0.21
   2   5   9    3.66    0.33
  -2   5  -9    3.23    0.34
  -3   5   9   50.18    1.08
  -3   5   9   51.64    1.27
  -3  -5  -9   50.74    1.20
   3   5  -9   49.72    1.24
   3   5   9   50.92    1.15
  -3   5  -9   49.21    1.30
  -3  -5   9   50.28    1.12
  -3  -5   9   52.61    1.11
   3  -5  -9   51.00    1.17
   3   5   9   49.69    1.29
  -4   5   9   30.60    0.73
  -4  -5  -9   29.81    0.85
  -4   5   9   30.68    0.95
   4   5  -9   30.56    0.91
  -4  -5   9   31.70    0.82
   4   5   9   30.18    0.82
  -4  -5   9   31.54    0.79
  -5   5   9    5.50    0.34
   5   5  -9    5.95    0.47
  -5  -5  -9    5.48    0.43
  -5  -5   9    4.86    0.35
  -5  -5   9    5.64    0.40
  -6  -5  -9    2.95    0.36
   6   5  -9    1.45    0.34
  -6  -5   9    1.58    0.25
  -6  -5   9    1.80    0.30
   7   5  -9    2.40    0.44
  -7  -5  -9    2.87    0.39
  -7  -5   9    2.91    0.38
  -8  -5  -9    0.56    0.33
  -8  -5   9    0.56    0.33
   0   6   9   12.88    0.57
   0   6  -9   12.16    0.57
   0  -6  -9   12.56    0.48
  -1   6   9    7.43    0.50
   1   6  -9    8.22    0.50
  -1   6   9    7.74    0.28
  -1  -6  -9    8.36    0.42
   1  -6  -9    7.85    0.40
   1   6   9    7.48    0.47
  -1   6  -9    7.78    0.52
   2   6  -9   13.77    0.58
  -2  -6  -9   13.99    0.53
  -2   6   9   14.26    0.61
  -2   6  -9   13.95    0.64
   2  -6  -9   14.54    0.51
   2   6   9   13.91    0.61
   3   6  -9   21.83    0.74
  -3   6   9   21.92    0.78
  -3  -6  -9   21.80    0.69
   3   6   9   22.74    0.80
  -3   6  -9   20.57    0.79
  -3  -6   9   22.14    0.68
   3  -6  -9   22.73    0.67
   4   6  -9   10.67    0.57
  -4  -6  -9   10.33    0.52
  -4   6   9   11.67    0.64
  -4  -6   9   10.76    0.46
   4   6   9   10.99    0.62
  -5  -6  -9   -0.13    0.22
   5   6  -9   -0.18    0.23
  -5  -6   9    0.04    0.21
   5   6   9   -0.08    0.28
   6   6  -9    1.26    0.33
  -6  -6  -9    1.26    0.30
   6   6   9    0.73    0.37
  -6  -6   9    0.62    0.25
   7   6  -9   -0.08    0.32
  -7  -6  -9    0.05    0.28
  -7  -6   9    0.54    0.30
   0   7  -9    8.51    0.50
   0   7   9    7.47    0.49
   0  -7  -9    7.70    0.39
   1   7  -9   10.56    0.55
  -1  -7  -9   10.60    0.46
  -1   7   9   10.70    0.56
   1   7   9    9.71    0.54
   1  -7  -9   10.78    0.44
  -1   7  -9   10.34    0.58
   2   7  -9    9.01    0.53
  -2   7   9    9.22    0.56
  -2  -7  -9    8.91    0.45
   2   7   9    9.34    0.55
   2  -7  -9    9.72    0.44
  -2   7  -9    8.08    0.57
   3   7  -9    0.31    0.25
  -3   7   9   -0.05    0.26
  -3  -7  -9    0.13    0.21
   3   7   9    0.04    0.24
  -3   7  -9    0.02    0.29
   3  -7  -9    0.17    0.20
  -4   7   9    1.30    0.34
  -4  -7  -9    1.41    0.29
   4   7  -9    1.82    0.32
   4   7   9    1.30    0.32
  -5  -7  -9    2.65    0.36
   5   7  -9    2.46    0.37
   5   7   9    1.90    0.37
  -6  -7  -9    0.48    0.29
   6   7  -9    0.66    0.32
   6   7   9    0.77    0.37
  -6  -7   9    0.36    0.27
   7   7  -9    0.59    0.35
   7   7   9    0.60    0.41
   0   8  -9    0.35    0.26
   0  -8  -9    0.31    0.20
   0   8   9    0.24    0.25
   1   8  -9    6.08    0.52
  -1   8   9    5.71    0.48
  -1  -8  -9    6.13    0.40
  -1   8  -9    5.06    0.46
   1   8   9    5.35    0.51
  -2  -8  -9   16.37    0.61
   2   8  -9   15.35    0.73
  -2   8   9   16.80    0.75
  -2   8  -9   14.76    0.75
   2   8   9   14.92    0.71
   3   8  -9    5.76    0.52
  -3   8   9    4.48    0.46
  -3  -8  -9    5.05    0.43
  -3   8  -9    4.19    0.48
   3   8   9    4.05    0.43
   4   8  -9    0.78    0.30
  -4   8   9    0.82    0.36
  -4  -8  -9    1.40    0.30
   4   8   9    0.86    0.31
  -5  -8  -9    1.45    0.33
   5   8  -9    0.68    0.31
   5   8   9    1.17    0.36
   6   8  -9    5.06    0.54
  -6  -8  -9    5.50    0.52
   6   8   9    4.61    0.55
   0   9  -9    2.69    0.40
   0   9   9    2.37    0.38
   1   9  -9    6.34    0.54
  -1   9   9    6.12    0.56
   1   9   9    6.98    0.58
  -1   9  -9    6.41    0.60
   2   9  -9    4.33    0.46
  -2   9   9    3.45    0.43
  -2   9  -9    4.06    0.48
   2   9   9    4.04    0.45
  -3   9   9    1.96    0.42
  -3  -9  -9    3.07    0.36
   3   9  -9    2.11    0.39
  -3   9  -9    2.51    0.47
   3   9   9    2.10    0.39
  -4  -9  -9   14.03    0.69
  -4   9   9   15.05    0.89
   4   9  -9   14.85    0.81
   4   9   9   13.90    0.82
   0  10  -9    0.64    0.36
   0  10   9    0.62    0.35
  -1  10   9    0.38    0.35
   1  10  -9    0.77    0.36
   1  10   9    0.75    0.35
  -1  10  -9    0.81    0.39
  -2  10   9    0.67    0.38
   2  10  -9    0.20    0.34
  -2  10  -9    0.83    0.41
   2  10   9    0.53    0.33
  -3  10   9    2.33    0.48
   3  10  -9    3.54    0.49
   3  10   9    3.46    0.48
  -3  10  -9    2.62    0.51
   0   0  10   52.96    1.07
   0   0 -10   53.86    1.07
  -1   0 -10    0.09    0.09
  -1   0  10   -0.02    0.08
   1   0  10    0.16    0.08
  -2   0  10   26.30    0.62
   2   0  10   27.25    0.61
  -2   0 -10   26.60    0.61
  -3   0  10    3.22    0.24
  -3   0 -10    3.64    0.24
  -3   0  10    3.23    0.22
  -4   0 -10   44.45    1.01
  -4   0  10   44.86    1.03
  -4   0  10   44.63    1.02
  -5   0  10    9.83    0.47
  -5   0  10    9.96    0.43
  -5   0 -10   10.51    0.45
  -6   0  10    0.00    0.19
  -6   0 -10    0.31    0.19
  -6   0  10    0.34    0.18
  -7   0  10    8.74    0.52
  -7   0  10    9.12    0.49
  -7   0 -10    9.50    0.49
  -8   0  10    0.73    0.25
  -8   0 -10    1.20    0.26
  -8   0  10    0.93    0.29
  -9   0  10    0.03    0.24
  -9   0  10    0.39    0.30
  -9   0 -10   -0.15    0.25
   0   1  10   49.26    0.95
   0   1  10   47.90    0.99
   0  -1  10   47.64    0.97
   0  -1 -10   48.13    1.00
  -1   1  10   13.05    0.30
   1  -1  10   11.92    0.32
  -1  -1 -10   12.62    0.37
  -1   1  10   12.64    0.36
   1   1  10   12.13    0.35
  -1  -1  10   12.02    0.33
  -1   1 -10   11.76    0.30
   1  -1 -10   12.53    0.36
  -2  -1 -10   24.75    0.59
   2  -1  10   23.06    0.55
  -2   1 -10   23.15    0.52
   2   1  10   23.72    0.56
  -2  -1  10   23.11    0.56
  -3   1  10   60.20    1.29
  -3   1  10   62.74    1.30
  -3  -1 -10   61.65    1.30
  -3   1 -10   60.29    1.21
  -3  -1  10   58.40    1.25
  -3  -1  10   60.15    1.25
  -4   1  10   56.50    1.25
  -4  -1 -10   58.05    1.27
  -4   1  10   57.70    1.26
  -4  -1  10   58.01    1.24
  -4   1 -10   56.90    1.20
  -4  -1  10   56.15    1.25
  -5   1  10   28.98    0.80
  -5   1  10   29.35    0.79
  -5  -1 -10   29.04    0.80
  -5  -1  10   27.56    0.79
  -5  -1  10   27.56    0.76
  -5   1 -10   28.88    0.73
  -6   1  10   29.39    0.81
  -6  -1 -10   27.95    0.81
  -6   1  10   27.64    0.81
  -6   1 -10   27.95    0.74
  -6  -1  10   27.36    0.82
  -6  -1  10   26.68    0.79
  -7   1  10    7.43    0.48
  -7  -1 -10    7.32    0.47
  -7   1  10    5.80    0.43
  -7  -1  10    6.99    0.48
  -7  -1  10    6.32    0.43
  -7   1 -10    6.96    0.42
  -8   1  10   12.65    0.62
  -8  -1 -10   11.91    0.60
  -8   1  10   12.67    0.59
  -8  -1  10   13.32    0.65
  -8   1 -10   12.67    0.58
  -8  -1  10   12.10    0.60
  -9  -1 -10    0.81    0.29
  -9   1  10    0.52    0.30
  -9  -1  10    0.43    0.31
  -9  -1  10    0.44    0.26
   0  -2  10  155.96    3.01
   0   2  10  164.08    3.06
   0   2 -10  165.46    3.05
   0   2  10  162.31    3.07
   0  -2 -10  161.08    3.08
   1  -2  10   98.43    1.94
  -1   2  10  104.93    1.99
   1   2 -10  104.46    1.97
  -1   2  10  102.22    2.01
  -1  -2 -10  104.71    2.03
  -1  -2  10  101.87    1.97
   1   2  10  103.25    2.01
   1  -2 -10  104.73    2.03
  -2   2  10   42.47    0.90
  -2   2  10   41.90    0.91
   2  -2  10   40.45    0.85
  -2  -2 -10   41.96    0.93
   2   2 -10   41.78    0.89
   2   2  10   41.79    0.91
  -2  -2  10   41.52    0.88
   2  -2 -10   41.23    0.92
  -3   2  10   10.90    0.37
  -3  -2 -10   10.50    0.40
  -3   2  10   10.17    0.37
  -3  -2  10    9.90    0.36
  -3   2 -10   10.00    0.26
  -3  -2  10    9.92    0.34
  -4  -2 -10   27.88    0.75
  -4   2  10   27.75    0.72
  -4   2  10   26.85    0.72
  -4   2 -10   26.49    0.62
  -4  -2  10   28.03    0.71
  -4  -2  10   27.80    0.73
  -5   2  10    5.42    0.38
  -5   2  10    5.59    0.37
  -5  -2 -10    4.77    0.41
  -5  -2  10    5.11    0.35
  -5  -2  10    5.28    0.40
  -5   2 -10    5.25    0.30
  -6   2  10   17.42    0.61
  -6  -2 -10   17.10    0.64
  -6   2  10   18.04    0.61
  -6  -2  10   17.70    0.64
  -6  -2  10   17.18    0.60
  -6   2 -10   17.40    0.52
  -7   2  10   12.77    0.56
  -7   2  10   13.40    0.59
  -7  -2 -10   11.86    0.59
  -7  -2  10   13.21    0.62
  -7  -2  10   13.38    0.57
  -8  -2 -10    2.86    0.37
  -8   2  10    2.26    0.33
  -8  -2  10    2.06    0.31
  -8  -2  10    3.34    0.40
  -9   2  10    4.03    0.45
  -9  -2 -10    3.98    0.45
  -9  -2  10    3.29    0.45
  -9  -2  10    2.80    0.38
   0  -3  10   13.10    0.31
   0  -3 -10   13.91    0.42
   0   3 -10   13.69    0.42
   0   3  10   13.82    0.41
   0   3  10   13.39    0.39
  -1   3  10    4.85    0.26
   1   3 -10    5.11    0.25
  -1   3  10    4.57    0.23
   1  -3  10    4.43    0.15
  -1  -3 -10    4.18    0.26
   1   3  10    4.53    0.23
   1   3  10    4.70    0.28
  -1  -3  10    4.41    0.18
  -1   3 -10    4.74    0.30
   1  -3 -10    4.41    0.26
   2   3 -10   48.96    1.05
  -2   3  10   47.63    1.06
  -2  -3 -10   47.51    1.06
   2  -3  10   45.87    0.94
  -2   3  10   49.23    1.04
   2  -3  10   46.38    0.94
   2  -3 -10   47.21    1.05
  -2  -3  10   46.50    0.99
   2   3  10   48.77    1.03
  -3   3  10   21.75    0.65
  -3  -3 -10   22.39    0.64
   3   3 -10   21.47    0.63
  -3   3  10   22.60    0.60
  -3   3  10   21.80    0.59
   3   3  10   21.74    0.58
  -3  -3  10   21.10    0.56
  -3  -3  10   21.43    0.58
  -4   3  10    4.95    0.34
  -4  -3 -10    5.39    0.39
  -4   3  10    5.25    0.33
  -4  -3  10    4.38    0.30
  -4  -3  10    4.85    0.34
  -5  -3 -10   11.41    0.52
  -5   3  10   12.48    0.48
  -5   3  10   11.45    0.47
  -5  -3  10   10.91    0.44
  -5  -3  10   10.51    0.49
  -6  -3 -10    8.11    0.48
  -6   3  10    8.69    0.44
  -6   3  10    7.94    0.44
  -6  -3  10    7.44    0.47
  -6  -3  10    8.83    0.44
  -7   3  10    2.21    0.30
  -7  -3 -10    2.27    0.33
  -7  -3  10    2.43    0.33
  -7  -3  10    1.91    0.28
  -8  -3 -10    2.29    0.37
  -8   3  10    2.14    0.32
  -8  -3  10    2.13    0.33
  -8  -3  10    2.48    0.39
   0  -4 -10    8.07    0.34
   0   4  10    8.17    0.30
   0   4 -10    8.51    0.37
   0   4  10    8.16    0.37
  -1  -4 -10   29.43    0.74
  -1   4  10   30.02    0.71
   1   4 -10   29.87    0.76
  -1   4  10   30.26    0.77
  -1   4 -10   30.00    0.78
   1  -4 -10   30.66    0.74
  -1  -4  10   30.48    0.63
   1   4  10   28.78    0.77
   1   4  10   29.97    0.71
   2   4 -10   28.62    0.76
  -2   4  10   29.17    0.71
  -2  -4 -10   29.48    0.75
  -2   4  10   29.12    0.79
  -2   4 -10   27.89    0.80
   2  -4 -10   28.71    0.73
   2   4  10   27.91    0.70
  -2  -4  10   28.49    0.64
   2   4  10   27.71    0.79
  -3   4  10   32.73    0.79
   3   4 -10   32.51    0.87
  -3   4  10   33.47    0.81
  -3   4  10   33.07    0.90
  -3  -4 -10   32.76    0.86
   3   4  10   32.52    0.81
   3  -4 -10   33.07    0.84
  -3  -4  10   33.19    0.77
  -3  -4  10   32.37    0.79
  -4   4  10   21.72    0.63
  -4  -4 -10   21.49    0.70
  -4   4  10   21.19    0.62
   4   4 -10   22.48    0.73
  -4  -4  10   21.99    0.66
  -4  -4  10   21.40    0.62
  -5   4  10   15.23    0.73
  -5   4  10   14.61    0.51
   5   4 -10   13.92    0.62
  -5  -4 -10   14.36    0.58
  -5  -4  10   14.84    0.52
  -5  -4  10   14.55    0.56
  -6   4  10    0.98    0.22
  -6  -4 -10    0.91    0.26
  -6  -4  10    0.37    0.23
  -6  -4  10    0.83    0.21
  -7  -4 -10    6.40    0.51
  -7   4  10    5.81    0.41
  -7  -4  10    5.83    0.49
  -7  -4  10    5.61    0.43
  -8  -4 -10    0.59    0.31
  -8  -4  10    0.74    0.32
  -8  -4  10    0.71    0.26
   0   5  10    1.95    0.18
   0   5  10    2.34    0.26
   0   5 -10    1.96    0.25
   0  -5 -10    2.44    0.23
  -1  -5 -10    6.63    0.36
  -1   5  10    7.21    0.41
   1   5 -10    7.15    0.41
  -1   5  10    7.37    0.32
   1  -5 -10    7.13    0.37
   1   5  10    6.67    0.31
   1   5  10    6.93    0.43
  -1   5 -10    7.44    0.44
  -2   5  10    7.75    0.31
  -2   5  10    7.75    0.34
   2   5 -10    6.81    0.43
  -2  -5 -10    7.22    0.40
  -2   5  10    6.79    0.45
  -2  -5  10    6.87    0.30
   2   5  10    7.68    0.35
   2  -5 -10    7.44    0.39
  -2   5 -10    7.28    0.49
   2   5  10    7.24    0.47
  -2  -5  10    7.88    0.28
  -3   5  10   48.11    1.06
  -3  -5 -10   47.42    1.16
   3   5 -10   48.17    1.20
  -3   5  10   50.18    1.27
  -3   5  10   49.45    1.23
  -3  -5  10   47.94    1.04
   3   5  10   46.85    1.23
   3  -5 -10   48.79    1.13
  -3  -5  10   47.39    1.07
   3   5  10   46.86    1.10
  -4  -5 -10    7.03    0.45
  -4   5  10    7.72    0.34
   4   5 -10    6.76    0.46
  -4   5  10    7.43    0.53
   4   5  10    6.66    0.37
   4   5  10    6.39    0.50
  -4  -5  10    7.07    0.35
  -4  -5  10    7.14    0.39
  -5   5  10    1.78    0.22
  -5  -5 -10    1.33    0.28
   5   5 -10    1.61    0.31
  -5  -5  10    1.60    0.26
  -5  -5  10    1.52    0.23
   6   5 -10   13.95    0.69
  -6  -5 -10   13.35    0.63
  -6  -5  10   14.40    0.58
  -6  -5  10   14.51    0.63
   7   5 -10    1.20    0.38
  -7  -5 -10    1.64    0.34
  -7  -5  10    1.84    0.35
  -8  -5 -10    0.50    0.32
  -8  -5  10    0.22    0.31
   0  -6 -10   69.90    1.47
   0   6  10   67.04    1.56
   0   6 -10   66.19    1.56
  -1  -6 -10   27.74    0.77
   1   6 -10   28.02    0.86
  -1   6  10   28.36    0.85
  -1   6 -10   28.25    0.87
   1  -6 -10   28.18    0.76
   1   6  10   28.47    0.85
  -2   6  10   18.44    0.52
   2   6 -10   16.70    0.65
  -2   6  10   17.32    0.67
  -2  -6 -10   17.37    0.59
   2  -6 -10   17.92    0.57
  -2   6 -10   15.58    0.66
   2   6  10   15.72    0.65
  -3  -6 -10   15.09    0.56
  -3   6  10   15.24    0.65
   3   6 -10   14.21    0.60
   3   6  10   13.89    0.63
  -3   6 -10   13.34    0.66
   3  -6 -10   13.85    0.52
   4   6 -10    1.34    0.28
  -4  -6 -10    1.35    0.26
  -4   6  10    0.91    0.31
   4   6  10    1.40    0.31
  -4  -6  10    1.33    0.23
  -5  -6 -10    5.32    0.43
   5   6 -10    4.73    0.43
  -5  -6  10    4.80    0.41
   5   6  10    4.58    0.48
  -6  -6 -10    5.16    0.45
   6   6 -10    4.40    0.46
   6   6  10    4.55    0.51
  -6  -6  10    5.14    0.43
   7   6 -10    2.91    0.45
  -7  -6 -10    3.93    0.44
  -7  -6  10    4.15    0.46
   0   7 -10   -0.16    0.21
   0  -7 -10    0.06    0.18
   0   7  10    0.13    0.21
   1   7 -10   17.08    0.69
  -1   7  10   17.17    0.70
  -1  -7 -10   18.53    0.60
   1  -7 -10   17.23    0.57
   1   7  10   17.82    0.69
  -1   7 -10   16.17    0.70
  -2  -7 -10   10.57    0.48
  -2   7  10   10.99    0.59
   2   7 -10   10.97    0.58
  -2   7 -10   10.64    0.61
   2   7  10   10.29    0.57
   2  -7 -10   10.84    0.47
  -3   7  10    3.23    0.39
   3   7 -10    3.32    0.37
  -3  -7 -10    4.27    0.36
  -3   7 -10    2.94    0.40
   3   7  10    2.59    0.35
   3  -7 -10    3.17    0.32
  -4   7  10    0.70    0.32
   4   7 -10    1.05    0.28
  -4  -7 -10    0.65    0.25
   4   7  10    0.77    0.29
   5   7 -10    4.24    0.43
  -5  -7 -10    4.92    0.44
   5   7  10    3.46    0.43
  -6  -7 -10    8.71    0.61
   6   7 -10    8.31    0.66
  -6  -7  10    7.78    0.56
   6   7  10    8.56    0.72
   0  -8 -10    0.22    0.20
   0   8  10    0.11    0.24
   0   8 -10    0.14    0.26
  -1  -8 -10    9.31    0.47
  -1   8  10    8.24    0.59
   1   8 -10    8.37    0.57
   1  -8 -10    8.69    0.45
  -1   8 -10    9.84    0.62
   1   8  10    8.07    0.56
   2   8 -10    5.10    0.45
  -2   8  10    4.22    0.44
  -2  -8 -10    5.39    0.41
  -2   8 -10    4.28    0.45
   2   8  10    4.45    0.42
  -3  -8 -10   23.97    0.79
   3   8 -10   22.99    0.87
  -3   8  10   22.63    0.90
  -3   8 -10   21.00    0.92
   3   8  10   23.51    0.90
  -4  -8 -10    1.69    0.31
   4   8 -10    1.03    0.32
  -4   8  10    0.22    0.33
   4   8  10    1.29    0.34
   5   8 -10    7.25    0.62
  -5  -8 -10    7.33    0.57
   5   8  10    6.40    0.59
   6   8 -10    1.43    0.38
  -6  -8 -10    0.83    0.33
   6   8  10    0.56    0.35
   0   9  10    8.57    0.63
   0   9 -10    7.57    0.62
  -1   9  10    7.45    0.59
   1   9 -10    6.94    0.60
  -1   9 -10    6.99    0.63
   1   9  10    6.71    0.58
  -2   9  10    5.23    0.49
   2   9 -10    5.57    0.51
  -2   9 -10    4.37    0.51
   2   9  10    5.34    0.50
  -3   9  10    1.53    0.40
   3   9 -10    1.91    0.37
  -3  -9 -10    2.41    0.34
  -3   9 -10    1.86    0.45
   3   9  10    1.76    0.38
   4   9 -10    1.31    0.38
  -4  -9 -10    1.83    0.36
  -4   9  10    1.67    0.44
   4   9  10    1.77    0.40
   0  10 -10    3.31    0.49
   0  10  10    2.92    0.46
   1  10 -10    0.27    0.33
  -1  10  10    0.29    0.33
   1  10  10   -0.15    0.31
  -1  10 -10    0.09    0.35
  -2  10  10    2.97    0.46
   2  10 -10    2.20    0.44
  -2  10 -10    2.13    0.47
   2  10  10    2.81    0.44
   0   0 -11    0.20    0.10
  -1   0  11  179.56    3.36
   1   0  11  175.41    3.35
  -1   0 -11  179.88    3.35
   2   0  11    0.12    0.09
  -2   0  11   -0.06    0.09
  -2   0 -11    0.02    0.10
  -3   0 -11    0.16    0.13
  -3   0  11    0.25    0.12
  -4   0 -11    2.63    0.24
  -4   0  11    3.86    0.29
  -4   0  11    3.31    0.25
  -5   0 -11   89.86    1.86
  -5   0  11   88.94    1.89
  -5   0  11   88.49    1.88
  -6   0  11   27.25    0.81
  -6   0  11   27.50    0.80
  -6   0 -11   28.27    0.78
  -7   0  11    0.02    0.22
  -7   0  11    0.12    0.19
  -7   0 -11    0.37    0.22
  -8   0 -11    0.62    0.25
  -8   0  11    0.74    0.29
  -8   0  11    0.52    0.23
  -9   0  11    0.05    0.29
  -9   0 -11    0.16    0.27
  -9   0  11   -0.26    0.24
   0  -1  11   63.40    1.27
   0   1  11   64.99    1.30
   0  -1 -11   63.43    1.30
   0   1  11   66.39    1.25
  -1   1  11   62.10    1.25
   1  -1  11   57.91    1.21
  -1  -1 -11   61.97    1.26
  -1   1  11   63.42    1.18
   1  -1 -11   60.96    1.26
  -1  -1  11   61.28    1.23
  -1   1 -11   60.83    1.19
   1   1  11   62.81    1.25
   2  -1  11   75.13    1.52
  -2   1  11   78.07    1.56
  -2  -1 -11   78.98    1.57
   2   1  11   77.56    1.55
  -2  -1  11   76.85    1.54
  -2   1 -11   76.93    1.50
  -3   1  11   21.82    0.58
  -3  -1 -11   22.43    0.60
  -3  -1  11   20.58    0.55
  -3   1 -11   20.94    0.51
  -4  -1 -11   15.27    0.51
  -4   1  11   14.85    0.51
  -4   1  11   15.37    0.50
  -4  -1  11   15.77    0.53
  -4   1 -11   15.12    0.46
  -4  -1  11   15.85    0.50
  -5  -1 -11    4.30    0.33
  -5   1  11    4.02    0.30
  -5   1  11    4.18    0.34
  -5  -1  11    3.35    0.31
  -5  -1  11    3.16    0.27
  -5   1 -11    3.98    0.32
  -6   1  11    2.61    0.30
  -6  -1 -11    1.83    0.27
  -6   1  11    2.69    0.28
  -6  -1  11    1.93    0.25
  -6  -1  11    2.23    0.29
  -6   1 -11    2.65    0.25
  -7  -1 -11    2.89    0.33
  -7   1  11    2.77    0.31
  -7   1  11    3.28    0.35
  -7  -1  11    3.07    0.35
  -7  -1  11    3.17    0.33
  -7   1 -11    3.34    0.31
  -8   1  11    0.71    0.24
  -8  -1 -11    0.65    0.25
  -8   1  11    0.68    0.27
  -8  -1  11    0.67    0.29
  -8  -1  11    0.51    0.24
  -9  -1 -11    2.76    0.38
  -9   1  11    2.54    0.40
  -9  -1  11    2.47    0.37
  -9  -1  11    2.17    0.40
   0   2  11    8.85    0.30
   0   2  11    9.24    0.29
   0   2 -11    9.55    0.30
   0  -2  11    8.56    0.25
   0  -2 -11    8.48    0.33
   1  -2  11   55.12    1.13
  -1   2  11   59.21    1.16
   1   2 -11   57.48    1.14
  -1   2  11   57.04    1.19
  -1  -2 -11   57.83    1.20
  -1  -2  11   57.33    1.16
   1  -2 -11   57.43    1.22
   1   2  11   59.49    1.20
  -2   2  11   89.59    1.73
  -2  -2 -11   87.85    1.77
  -2   2  11   88.04    1.76
   2  -2  11   83.15    1.69
   2   2 -11   88.47    1.71
  -2  -2  11   85.26    1.71
   2  -2 -11   85.53    1.75
   2   2  11   89.07    1.74
  -3  -2 -11   24.79    0.67
  -3   2  11   25.79    0.65
  -3   2  11   25.61    0.66
  -3  -2  11   24.77    0.64
  -3  -2  11   25.88    0.64
  -3   2 -11   25.92    0.54
  -4   2  11    1.35    0.22
  -4  -2 -11    1.68    0.24
  -4   2  11    1.29    0.19
  -4  -2  11    1.01    0.18
  -4   2 -11    1.51    0.15
  -4  -2  11    1.42    0.22
  -5   2  11   17.64    0.60
  -5  -2 -11   16.99    0.62
  -5   2  11   18.44    0.59
  -5  -2  11   16.65    0.57
  -5   2 -11   17.42    0.49
  -5  -2  11   17.81    0.62
  -6   2  11   33.82    0.90
  -6   2  11   30.65    0.89
  -6  -2 -11   33.52    0.93
  -6  -2  11   31.97    0.88
  -6  -2  11   32.40    0.92
  -7   2  11    0.94    0.24
  -7   2  11    1.50    0.29
  -7  -2 -11    1.62    0.30
  -7  -2  11    1.26    0.28
  -7  -2  11    1.53    0.26
  -8  -2 -11    4.80    0.46
  -8   2  11    6.04    0.49
  -8  -2  11    4.53    0.40
  -8  -2  11    5.44    0.48
   0  -3  11    1.20    0.09
   0   3  11    1.07    0.13
   0   3  11    0.89    0.14
   0   3 -11    1.17    0.16
   0  -3 -11    1.50    0.17
   1   3 -11   11.52    0.37
   1  -3  11   11.50    0.28
  -1   3  11   12.26    0.39
  -1  -3 -11   12.11    0.41
  -1   3  11   12.05    0.37
  -1   3 -11   12.72    0.43
   1   3  11   12.30    0.38
   1   3  11   12.24    0.42
   1  -3 -11   12.42    0.41
  -1  -3  11   11.87    0.32
  -2  -3 -11    7.66    0.35
   2   3 -11    7.79    0.33
   2  -3  11    7.00    0.22
   2  -3  11    7.32    0.23
  -2   3  11    7.78    0.35
  -2   3  11    7.27    0.31
  -2  -3  11    7.57    0.28
   2   3  11    7.50    0.32
   2  -3 -11    7.71    0.34
  -3   3  11   74.06    1.54
   3   3 -11   73.43    1.55
  -3   3  11   72.77    1.53
  -3  -3  11   71.65    1.46
  -3  -3  11   68.30    1.47
   3   3  11   72.53    1.50
  -4   3  11    9.61    0.41
  -4  -3 -11    9.57    0.47
  -4   3  11    9.05    0.39
  -4  -3  11    8.68    0.38
  -4  -3  11    8.81    0.42
  -5  -3 -11    6.37    0.43
  -5   3  11    6.09    0.37
  -5   3  11    6.39    0.39
  -5  -3  11    5.90    0.36
  -5  -3  11    6.90    0.41
  -6  -3 -11    3.16    0.34
  -6   3  11    3.10    0.30
  -6   3  11    3.65    0.34
  -6  -3  11    3.61    0.36
  -6  -3  11    2.60    0.28
  -7   3  11    4.79    0.40
  -7  -3 -11    4.25    0.40
  -7  -3  11    4.25    0.38
  -7  -3  11    4.57    0.43
  -8   3  11    0.76    0.27
  -8  -3 -11    0.52    0.29
  -8  -3  11    0.83    0.31
  -8  -3  11    0.80    0.26
   0  -4 -11   21.61    0.60
   0   4  11   21.58    0.56
   0   4 -11   22.27    0.62
   0   4  11   21.66    0.62
  -1   4  11    0.88    0.18
  -1   4  11    0.66    0.14
   1   4 -11    1.07    0.19
  -1  -4 -11    0.84    0.18
   1   4  11    1.07    0.20
  -1   4 -11    0.90    0.20
   1   4  11    0.77    0.14
   1  -4 -11    0.96    0.18
  -1  -4  11    0.96    0.10
  -2  -4 -11    5.04    0.34
   2   4 -11    4.62    0.34
   2  -4  11    4.52    0.16
  -2   4  11    4.95    0.37
  -2   4  11    4.56    0.27
   2  -4 -11    4.85    0.33
   2   4  11    4.95    0.29
  -2   4 -11    5.01    0.43
  -2  -4  11    4.53    0.24
   2   4  11    5.10    0.38
  -3   4  11    4.96    0.31
  -3  -4 -11    5.00    0.37
  -3   4  11    4.50    0.30
   3   4 -11    4.96    0.38
  -3   4  11    5.34    0.43
  -3  -4  11    4.79    0.31
   3  -4 -11    4.85    0.36
  -3  -4  11    5.14    0.28
   3   4  11    4.88    0.30
   4   4 -11    6.54    0.46
  -4  -4 -11    7.53    0.45
  -4   4  11    7.41    0.38
  -4   4  11    6.35    0.36
   4   4  11    6.69    0.37
  -4  -4  11    6.61    0.39
  -4  -4  11    6.46    0.35
   5   4 -11    3.00    0.34
  -5   4  11    3.99    0.31
  -5  -4 -11    3.80    0.36
  -5   4  11    3.70    0.35
  -5  -4  11    4.04    0.34
  -5  -4  11    3.76    0.30
  -6  -4 -11    8.44    0.52
  -6   4  11    8.54    0.45
  -6  -4  11    8.90    0.46
  -6  -4  11    8.16    0.49
  -7  -4 -11    1.39    0.31
  -7   4  11    1.95    0.28
  -7  -4  11    2.09    0.33
  -7  -4  11    1.14    0.25
  -8  -4 -11    1.96    0.37
  -8  -4  11    1.31    0.30
  -8  -4  11    1.23    0.34
   0   5  11   15.04    0.55
   0  -5 -11   15.04    0.51
   0   5  11   14.89    0.46
   0   5 -11   15.91    0.57
  -1   5  11   14.05    0.54
  -1  -5 -11   14.17    0.50
  -1   5  11   13.74    0.44
   1   5 -11   13.34    0.53
   1  -5 -11   13.91    0.50
   1   5  11   13.67    0.55
   1   5  11   13.42    0.45
  -1  -5  11   13.64    0.34
  -1   5 -11   14.13    0.57
  -2   5  11   15.61    0.60
  -2  -5 -11   15.04    0.54
   2   5 -11   14.40    0.56
  -2   5  11   14.88    0.46
  -2   5  11   14.77    0.48
   2   5  11   14.94    0.49
  -2  -5  11   15.02    0.41
   2  -5 -11   14.59    0.53
  -2  -5  11   14.64    0.43
  -2   5 -11   13.63    0.62
   2   5  11   14.52    0.60
   3   5 -11   23.33    0.75
  -3   5  11   24.44    0.64
  -3   5  11   25.03    0.79
  -3   5  11   25.87    0.77
  -3  -5 -11   24.90    0.75
   3   5  11   24.66    0.81
  -3  -5  11   24.23    0.63
   3   5  11   24.26    0.68
  -3  -5  11   23.66    0.65
   3  -5 -11   24.48    0.71
   4   5 -11   28.99    0.86
  -4  -5 -11   28.09    0.84
  -4   5  11   29.27    0.73
   4   5  11   29.45    0.80
   4   5  11   29.47    0.94
  -4  -5  11   29.99    0.79
  -4  -5  11   27.69    0.75
  -5  -5 -11    6.87    0.48
   5   5 -11    6.91    0.51
  -5   5  11    6.40    0.36
  -5  -5  11    6.25    0.37
   5   5  11    5.73    0.39
  -5  -5  11    6.76    0.43
  -6  -5 -11    2.12    0.32
   6   5 -11    2.39    0.36
  -6  -5  11    2.21    0.28
  -6  -5  11    2.87    0.35
  -7  -5 -11    2.06    0.36
   7   5 -11    1.58    0.39
  -7  -5  11    1.38    0.27
  -7  -5  11    1.47    0.33
  -8  -5 -11    2.94    0.42
  -8  -5  11    2.71    0.42
   0  -6 -11   50.20    1.18
   0   6 -11   51.79    1.27
   0   6  11   51.35    1.26
  -1  -6 -11    8.26    0.43
  -1   6  11    8.01    0.50
   1   6 -11    7.37    0.47
   1   6  11    8.83    0.49
   1  -6 -11    7.88    0.41
  -1   6 -11    8.07    0.52
  -2   6  11    3.93    0.24
   2   6 -11    4.18    0.36
  -2  -6 -11    3.45    0.31
  -2   6  11    3.75    0.35
   2  -6 -11    4.07    0.32
   2   6  11    3.76    0.35
  -2   6 -11    3.43    0.36
  -3   6  11   11.52    0.60
  -3  -6 -11   11.86    0.51
   3   6 -11   11.42    0.54
   3   6  11   10.48    0.57
   3  -6 -11   11.34    0.49
  -3   6 -11   10.98    0.62
  -4  -6 -11    5.99    0.44
  -4   6  11    6.12    0.56
   4   6 -11    5.25    0.45
   4   6  11    4.56    0.43
  -4  -6  11    5.84    0.39
   5   6 -11    2.62    0.35
  -5  -6 -11    2.95    0.35
  -5  -6  11    2.94    0.33
   5   6  11    2.88    0.42
  -6  -6 -11    1.64    0.32
   6   6 -11    1.67    0.34
  -6  -6  11    1.70    0.31
   6   6  11    1.33    0.39
  -7  -6 -11    1.49    0.36
  -7  -6  11    1.51    0.36
   0   7 -11    3.55    0.37
   0  -7 -11    3.82    0.32
   0   7  11    3.61    0.35
  -1  -7 -11    0.47    0.19
   1   7 -11    0.40    0.23
  -1   7  11    0.66    0.25
   1   7  11    0.44    0.23
  -1   7 -11    0.34    0.26
   1  -7 -11    0.36    0.19
  -2   7  11    0.16    0.24
   2   7 -11   -0.17    0.22
  -2  -7 -11   -0.12    0.19
   2   7  11   -0.20    0.21
   2  -7 -11    0.03    0.19
  -2   7 -11    0.44    0.27
  -3   7  11    6.02    0.54
  -3  -7 -11    6.15    0.44
   3   7 -11    5.91    0.49
  -3   7 -11    5.71    0.50
   3  -7 -11    6.40    0.42
   3   7  11    5.85    0.52
   4   7 -11    7.47    0.53
  -4   7  11    6.21    0.59
  -4  -7 -11    6.51    0.48
   4   7  11    8.20    0.60
   5   7 -11    2.44    0.37
  -5  -7 -11    2.22    0.34
   5   7  11    2.33    0.40
   6   7 -11    0.36    0.30
  -6  -7 -11    0.37    0.29
   6   7  11    0.42    0.36
   0  -8 -11    0.27    0.21
   0   8 -11   -0.27    0.24
   0   8  11   -0.23    0.23
   1   8 -11    0.65    0.27
  -1   8  11    0.55    0.27
  -1  -8 -11    0.54    0.22
  -1   8 -11    0.38    0.28
   1  -8 -11    0.20    0.21
   1   8  11    0.63    0.26
  -2  -8 -11    0.25    0.21
  -2   8  11   -0.09    0.25
   2   8 -11    0.27    0.26
   2   8  11   -0.02    0.24
  -2   8 -11   -0.43    0.27
   2  -8 -11    0.57    0.22
  -3   8  11    7.52    0.63
   3   8 -11    7.26    0.57
  -3  -8 -11    7.89    0.50
  -3   8 -11    6.72    0.57
   3   8  11    6.86    0.57
   4   8 -11    3.75    0.44
  -4   8  11    3.12    0.46
  -4  -8 -11    3.73    0.40
   4   8  11    3.54    0.44
  -5  -8 -11    5.56    0.49
   5   8 -11    4.69    0.49
   5   8  11    5.10    0.53
   0   9 -11    2.38    0.40
   0   9  11    2.89    0.40
   1   9 -11    7.96    0.62
  -1   9  11    7.42    0.59
   1   9  11    6.94    0.58
  -1   9 -11    6.24    0.54
   2   9 -11   10.95    0.67
  -2   9  11   10.20    0.68
  -2  -9 -11   10.49    0.55
   2   9  11   11.16    0.69
  -2   9 -11    9.95    0.72
  -3  -9 -11    2.80    0.36
  -3   9  11    1.50    0.41
   3   9 -11    2.07    0.38
  -3   9 -11    2.07    0.46
   3   9  11    2.42    0.40
   4   9 -11    4.35    0.50
  -4   9  11    3.88    0.52
  -4  -9 -11    4.40    0.45
   4   9  11    4.74    0.52
   0  10  11   -0.07    0.31
   0  10 -11   -0.39    0.31
  -1  10  11    0.20    0.33
   1  10 -11    0.57    0.36
   1  10  11    0.42    0.33
  -1  10 -11    0.08    0.37
  -2  10  11    3.90    0.51
   2  10 -11    3.74    0.49
   2  10  11    4.10    0.49
  -2  10 -11    4.18    0.55
   0   0  12    0.03    0.09
   0   0 -12    0.07    0.10
   1   0  12   51.22    1.06
  -1   0 -12   52.81    1.06
  -1   0  12   49.69    1.06
   2   0  12   46.11    0.98
  -2   0  12   46.22    1.00
  -2   0 -12   47.19    0.99
  -3   0  12   23.80    0.61
  -3   0 -12   22.94    0.59
  -4   0 -12    7.90    0.37
  -4   0  12    7.73    0.40
  -4   0  12    7.83    0.36
  -5   0  12    2.14    0.24
  -5   0  12    2.25    0.29
  -5   0 -12    2.89    0.28
  -6   0 -12    8.42    0.43
  -6   0  12    8.54    0.47
  -6   0  12    8.83    0.45
  -7   0 -12    1.18    0.25
  -7   0  12    0.64    0.25
  -7   0  12    0.37    0.22
  -8   0  12    0.18    0.26
  -8   0  12    0.01    0.21
  -8   0 -12    0.33    0.23
  -9   0  12   -0.13    0.24
  -9   0  12   -0.02    0.29
   0   1  12    0.31    0.08
   0  -1 -12    0.39    0.12
  -1   1  12   25.82    0.52
  -1   1  12   25.01    0.60
   1  -1  12   24.04    0.56
  -1  -1 -12   24.72    0.61
  -1  -1  12   24.28    0.57
  -1   1 -12   24.53    0.53
   1  -1 -12   24.54    0.60
   1   1  12   24.55    0.59
   2   1 -12   64.34    1.21
   2  -1  12   59.63    1.26
  -2  -1 -12   63.45    1.31
  -2   1  12   63.09    1.30
   2   1  12   62.34    1.28
  -2  -1  12   61.86    1.27
  -2   1 -12   61.17    1.22
  -3  -1 -12    8.40    0.36
  -3   1  12    9.33    0.35
  -3   1 -12    8.86    0.31
  -3  -1  12    8.67    0.34
  -4   1  12   45.74    1.07
  -4   1  12   46.04    1.08
  -4  -1 -12   46.88    1.08
  -4   1 -12   45.98    1.01
  -4  -1  12   46.25    1.07
  -4  -1  12   46.58    1.08
  -5   1  12    7.18    0.43
  -5   1  12    6.29    0.39
  -5  -1 -12    6.32    0.41
  -5  -1  12    6.65    0.38
  -5   1 -12    6.25    0.36
  -5  -1  12    6.38    0.42
  -6   1  12    3.59    0.34
  -6   1  12    3.82    0.32
  -6  -1 -12    3.71    0.34
  -6   1 -12    3.49    0.28
  -6  -1  12    3.47    0.31
  -6  -1  12    4.16    0.37
  -7   1  12    2.18    0.33
  -7  -1 -12    2.75    0.33
  -7   1  12    2.01    0.28
  -7   1 -12    2.27    0.27
  -7  -1  12    2.29    0.33
  -7  -1  12    1.68    0.27
  -8   1  12    5.32    0.46
  -8  -1 -12    4.26    0.40
  -8   1  12    4.37    0.41
  -8  -1  12    5.03    0.47
  -8  -1  12    3.72    0.39
  -9   1  12    0.13    0.36
  -9   1  12    0.23    0.29
  -9  -1 -12    0.30    0.28
  -9  -1  12    0.65    0.33
  -9  -1  12    0.36    0.27
   0  -2  12  107.28    2.12
   0   2  12  109.26    2.15
   0   2 -12  115.17    2.14
   0  -2 -12  113.48    2.20
   0   2  12  112.74    2.18
   1   2 -12   29.89    0.63
  -1   2  12   29.68    0.69
  -1   2  12   30.26    0.66
  -1  -2 -12   29.50    0.71
   1  -2  12   27.91    0.63
  -1  -2  12   27.88    0.64
   1   2  12   30.49    0.69
   1  -2 -12   29.20    0.70
  -2   2  12   90.90    1.80
   2   2 -12   91.12    1.74
  -2   2  12   90.39    1.76
   2  -2  12   84.03    1.73
  -2  -2 -12   90.26    1.82
  -2  -2  12   88.87    1.76
   2  -2 -12   87.87    1.80
   2   2  12   89.19    1.78
  -3   2  12    9.41    0.36
  -3  -2 -12    8.96    0.40
  -3   2 -12    9.13    0.25
   3   2  12    9.32    0.37
  -3  -2  12    9.32    0.35
  -4   2  12   38.92    0.96
  -4  -2 -12   40.25    0.98
  -4   2  12   39.86    0.96
  -4  -2  12   41.72    0.98
  -4  -2  12   39.53    0.95
  -4   2 -12   39.84    0.85
  -5   2  12    8.61    0.43
  -5   2  12    8.60    0.44
  -5  -2 -12    8.63    0.46
  -5  -2  12    8.67    0.46
  -5  -2  12    9.00    0.43
  -5   2 -12    9.55    0.35
  -6   2  12    3.14    0.30
  -6   2  12    3.17    0.32
  -6  -2 -12    3.74    0.34
  -6  -2  12    4.12    0.38
  -6  -2  12    3.18    0.31
  -7   2  12    4.81    0.41
  -7   2  12    4.71    0.39
  -7  -2 -12    4.19    0.40
  -7  -2  12    3.89    0.38
  -7  -2  12    3.55    0.34
  -8   2  12    0.50    0.27
  -8  -2 -12    0.84    0.30
  -8  -2  12    0.56    0.31
  -8  -2  12    0.27    0.24
   0   3  12   24.58    0.62
   0   3 -12   24.69    0.61
   0   3  12   24.73    0.61
   0  -3  12   24.50    0.53
   0  -3 -12   24.13    0.63
  -1   3  12    8.61    0.31
   1   3 -12    7.93    0.31
   1  -3  12    7.39    0.22
  -1  -3 -12    7.07    0.34
  -1   3  12    7.84    0.32
   1  -3 -12    8.22    0.35
   1   3  12    8.26    0.32
  -1  -3  12    8.37    0.26
   1   3  12    8.21    0.35
  -1   3 -12    9.21    0.38
  -2  -3 -12    9.16    0.39
  -2   3  12   10.03    0.36
   2   3 -12    9.98    0.36
  -2   3  12    9.78    0.39
   2  -3  12    9.13    0.27
   2   3  12    9.35    0.36
   2  -3 -12    8.98    0.38
  -2  -3  12    9.41    0.31
  -3  -3 -12    7.66    0.39
  -3   3  12    6.45    0.34
   3   3 -12    6.76    0.36
  -3   3  12    6.75    0.34
   3   3  12    6.68    0.33
  -3  -3  12    6.56    0.33
  -3  -3  12    6.20    0.30
  -4   3  12   15.94    0.55
   4   3 -12   17.54    0.60
  -4   3  12   16.58    0.55
  -4  -3 -12   16.73    0.59
  -4  -3  12   15.98    0.55
  -4  -3  12   16.62    0.52
  -5   3  12   35.42    0.92
  -5   3  12   36.70    0.93
  -5  -3 -12   34.18    0.95
  -5  -3  12   35.84    0.95
  -5  -3  12   35.90    0.92
  -6   3  12    6.04    0.41
  -6   3  12    6.35    0.43
  -6  -3 -12    7.33    0.47
  -6  -3  12    5.71    0.39
  -6  -3  12    6.19    0.47
  -7  -3 -12    0.87    0.28
  -7   3  12    0.60    0.24
  -7  -3  12    1.35    0.26
  -7  -3  12    1.02    0.29
  -8   3  12    1.40    0.32
  -8  -3 -12    0.68    0.30
  -8  -3  12    0.91    0.31
  -8  -3  12    1.66    0.31
   0   4  12    4.47    0.26
   0  -4 -12    3.68    0.29
   0   4  12    4.15    0.31
   0   4 -12    3.97    0.32
  -1   4  12   55.90    1.22
  -1   4  12   58.37    1.27
   1   4 -12   57.47    1.25
  -1  -4 -12   57.20    1.26
  -1   4 -12   55.72    1.28
  -1  -4  12   57.38    1.13
   1  -4 -12   56.58    1.25
   1   4  12   57.29    1.28
   1   4  12   58.15    1.23
   2  -4  12   18.98    0.43
  -2   4  12   20.52    0.63
   2   4 -12   20.19    0.60
   2  -4  12   19.99    0.46
  -2  -4 -12   20.27    0.62
  -2   4  12   20.35    0.57
  -2   4 -12   19.89    0.67
   2   4  12   20.04    0.56
   2  -4 -12   18.39    0.59
   2   4  12   19.49    0.65
  -2  -4  12   20.03    0.50
   3   4 -12   12.56    0.50
  -3   4  12   12.31    0.55
   3  -4  12   12.61    0.35
  -3  -4 -12   12.91    0.52
  -3   4  12   13.56    0.46
  -3   4  12   12.70    0.46
  -3  -4  12   12.45    0.42
   3  -4 -12   12.85    0.51
  -3  -4  12   12.09    0.44
   3   4  12   12.58    0.46
  -4   4  12   11.72    0.47
  -4  -4 -12   11.72    0.52
   4   4 -12   11.89    0.53
  -4   4  12   11.73    0.46
  -4  -4  12   11.63    0.44
  -4  -4  12   11.38    0.48
   4   4  12   11.33    0.46
   5   4 -12    2.63    0.33
  -5  -4 -12    2.63    0.31
  -5   4  12    2.96    0.29
  -5   4  12    3.12    0.29
  -5  -4  12    3.58    0.29
  -5  -4  12    2.85    0.30
  -6   4  12    3.38    0.32
  -6  -4 -12    2.70    0.34
  -6  -4  12    2.48    0.29
  -6  -4  12    3.34    0.36
  -7  -4 -12    0.33    0.26
  -7   4  12    0.37    0.23
  -7  -4  12    1.18    0.29
  -7  -4  12    0.27    0.22
  -8  -4 -12    2.94    0.42
  -8  -4  12    3.58    0.44
  -8  -4  12    2.74    0.37
   0   5  12   24.32    0.64
   0   5  12   22.65    0.70
   0   5 -12   24.02    0.72
   0  -5 -12   24.76    0.69
  -1  -5 -12    3.45    0.29
  -1   5  12    3.25    0.24
   1   5 -12    3.50    0.31
  -1   5  12    3.07    0.29
   1   5  12    3.37    0.25
   1   5  12    2.78    0.29
  -1   5 -12    3.05    0.32
  -1  -5  12    2.93    0.17
   1  -5 -12    3.34    0.29
   2   5 -12    2.13    0.27
  -2   5  12    2.17    0.29
  -2  -5 -12    1.90    0.27
  -2   5  12    1.81    0.21
   2   5  12    1.62    0.27
   2   5  12    2.09    0.22
  -2  -5  12    2.34    0.18
   2  -5 -12    1.97    0.26
  -2   5 -12    1.90    0.31
  -3   5  12    4.07    0.31
  -3   5  12    3.47    0.34
  -3   5  12    4.12    0.29
  -3  -5 -12    4.69    0.39
   3   5 -12    3.77    0.33
   3   5  12    4.21    0.38
  -3  -5  12    3.89    0.27
  -3  -5  12    3.80    0.30
   3  -5 -12    4.30    0.37
   3   5  12    3.98    0.29
  -4   5  12    4.17    0.31
   4   5 -12    4.56    0.42
  -4  -5 -12    4.92    0.40
   4   5  12    5.04    0.34
  -4  -5  12    4.75    0.36
   4   5  12    4.45    0.41
  -4  -5  12    4.50    0.31
  -5   5  12    5.53    0.36
  -5  -5 -12    6.05    0.46
   5   5 -12    6.11    0.48
   5   5  12    6.18    0.40
  -5  -5  12    6.39    0.38
  -5  -5  12    6.73    0.44
  -6  -5 -12    0.45    0.25
   6   5 -12    0.34    0.26
  -6  -5  12    0.30    0.19
  -6  -5  12    0.52    0.25
  -7  -5 -12    0.55    0.29
  -7  -5  12    0.80    0.31
  -7  -5  12    0.46    0.24
   0  -6 -12   12.44    0.50
   0   6  12   12.11    0.56
   0   6 -12   12.49    0.57
   1   6 -12   17.59    0.65
  -1   6  12   18.10    0.67
  -1  -6 -12   18.57    0.61
   1   6  12   19.04    0.68
  -1   6 -12   17.77    0.69
   1  -6 -12   18.41    0.61
  -2   6  12   28.94    0.69
  -2  -6 -12   27.46    0.79
  -2   6  12   28.79    0.87
   2   6 -12   27.16    0.83
   2  -6 -12   27.43    0.77
   2   6  12   27.07    0.95
  -2   6 -12   26.84    0.86
   2   6  12   26.58    0.85
   3   6 -12    3.83    0.35
  -3   6  12    4.14    0.39
  -3  -6 -12    3.96    0.34
   3   6  12    4.34    0.40
   3  -6 -12    3.59    0.33
  -4  -6 -12    0.89    0.26
   4   6 -12    0.42    0.24
  -4   6  12    0.29    0.29
   4   6  12    1.18    0.31
  -4  -6  12    0.77    0.24
   5   6 -12    3.89    0.39
  -5  -6 -12    3.87    0.38
  -5  -6  12    4.14    0.36
   5   6  12    3.07    0.42
   6   6 -12    1.10    0.31
  -6  -6 -12    1.31    0.31
  -6  -6  12    0.97    0.28
   6   6  12    0.35    0.34
  -7  -6 -12    1.74    0.37
  -7  -6  12    1.98    0.37
   0  -7 -12    1.27    0.24
   0   7  12    1.56    0.28
   0   7 -12    1.40    0.28
   1   7 -12    0.48    0.24
  -1  -7 -12    0.43    0.21
  -1   7  12    0.01    0.23
   1   7  12    0.46    0.23
  -1   7 -12   -0.01    0.24
   1  -7 -12    0.44    0.21
   2   7 -12   -0.14    0.22
  -2   7  12   -0.02    0.24
  -2  -7 -12    0.32    0.21
  -2   7 -12    0.05    0.26
   2   7  12   -0.22    0.21
   2  -7 -12    0.21    0.21
   3   7 -12    5.27    0.48
  -3  -7 -12    5.66    0.44
  -3   7  12    4.99    0.45
   3   7  12    5.47    0.50
   3  -7 -12    4.72    0.40
  -3   7 -12    4.65    0.45
  -4  -7 -12    5.40    0.47
   4   7 -12    5.63    0.49
  -4   7  12    5.18    0.50
   4   7  12    5.85    0.55
   5   7 -12    5.90    0.55
  -5  -7 -12    6.14    0.49
   5   7  12    5.67    0.53
  -6  -7 -12    2.09    0.37
   6   7  12    2.20    0.45
   0  -8 -12    0.02    0.20
   0   8 -12   -0.11    0.25
   0   8  12    0.06    0.24
   1   8 -12    6.01    0.52
  -1   8  12    5.56    0.52
  -1  -8 -12    6.64    0.43
  -1   8 -12    6.14    0.55
   1  -8 -12    6.55    0.42
   1   8  12    7.03    0.53
  -2   8  12    1.28    0.33
  -2  -8 -12    1.66    0.28
   2   8 -12    1.07    0.29
  -2   8 -12    0.94    0.33
   2   8  12    1.83    0.33
   2  -8 -12    1.28    0.27
  -3  -8 -12    0.25    0.23
   3   8 -12    0.65    0.28
  -3   8  12    0.14    0.30
  -3   8 -12   -0.39    0.30
   3  -8 -12    0.44    0.24
   3   8  12    0.60    0.28
  -4  -8 -12    9.51    0.57
  -4   8  12    9.45    0.69
   4   8 -12    9.12    0.63
   4   8  12    9.41    0.67
  -5  -8 -12    1.11    0.33
   5   8 -12    1.05    0.32
   5   8  12    1.19    0.37
   0   9 -12   -0.12    0.28
   0   9  12    0.12    0.27
   1   9 -12    1.53    0.36
  -1  -9 -12    1.31    0.27
  -1   9  12    1.56    0.33
   1   9  12    1.28    0.33
  -1   9 -12    1.10    0.36
   2   9 -12    2.92    0.42
  -2  -9 -12    3.42    0.37
  -2   9  12    3.35    0.44
   2   9  12    3.16    0.42
  -2   9 -12    3.23    0.48
  -3  -9 -12   -0.12    0.23
   3   9 -12    0.27    0.30
  -3   9  12   -0.02    0.34
   3   9  12    0.37    0.30
  -3   9 -12   -0.10    0.38
  -4   9  12    0.83    0.41
  -4  -9 -12    0.94    0.32
   4   9 -12    0.59    0.33
   4   9  12    0.40    0.35
   0  10  12    0.11    0.32
   0  10 -12   -0.41    0.33
  -1  10  12    7.76    0.68
   1  10 -12    7.30    0.63
   1  10  12    6.54    0.58
  -1  10 -12    6.50    0.61
  -2  10  12    3.68    0.51
   2  10 -12    2.69    0.44
  -2  10 -12    3.07    0.52
   2  10  12    3.38    0.46
   0   0 -13    0.08    0.11
   0   0  13   -0.03    0.09
  -1   0 -13    1.60    0.15
   1   0  13    1.62    0.15
  -1   0  13    1.56    0.15
   2   0  13    3.47    0.22
  -2   0  13    3.38    0.23
  -2   0 -13    3.95    0.23
  -3   0  13    0.56    0.15
   3   0  13    0.66    0.14
  -3   0 -13    0.98    0.17
  -4   0  13   42.40    1.02
  -4   0  13   42.62    1.00
  -4   0 -13   41.38    0.97
  -5   0 -13   29.46    0.79
  -5   0  13   29.48    0.81
  -5   0  13   29.19    0.83
  -6   0  13    0.35    0.19
  -6   0 -13    0.01    0.18
  -6   0  13    0.33    0.21
  -7   0 -13    5.37    0.42
  -7   0  13    6.54    0.44
  -7   0  13    5.95    0.46
  -8   0  13    0.16    0.26
  -8   0 -13    0.01    0.23
  -8   0  13    0.05    0.21
   0  -1  13  112.98    2.22
   0  -1 -13  118.11    2.26
   0   1  13  116.61    2.25
   0   1  13  115.33    2.18
   1  -1  13   31.06    0.70
  -1  -1 -13   31.39    0.73
  -1   1  13   32.49    0.73
   1  -1 -13   31.69    0.73
  -1   1 -13   31.09    0.67
   1   1  13   32.29    0.73
  -1  -1  13   30.47    0.70
  -2  -1 -13   41.34    0.90
  -2   1  13   39.89    0.90
   2  -1  13   38.28    0.85
  -2  -1  13   39.54    0.89
   2   1  13   41.57    0.90
  -2   1 -13   40.02    0.84
  -3   1  13   29.34    0.72
   3  -1  13   28.51    0.68
  -3  -1 -13   28.10    0.73
   3   1  13   29.16    0.71
  -3  -1  13   27.36    0.70
  -3   1 -13   29.24    0.66
  -4  -1 -13    8.45    0.41
  -4   1  13    8.19    0.39
  -4   1  13    8.35    0.41
  -4   1 -13    8.97    0.36
  -4  -1  13    8.70    0.39
  -4  -1  13    8.97    0.43
  -5   1  13   12.47    0.50
  -5  -1 -13   12.53    0.52
  -5   1  13   12.67    0.53
  -5   1 -13   12.50    0.45
  -5  -1  13   12.23    0.49
  -5  -1  13   13.00    0.54
  -6  -1 -13    4.33    0.36
  -6   1  13    4.22    0.36
  -6   1  13    3.90    0.33
  -6  -1  13    4.58    0.38
  -6  -1  13    4.53    0.36
  -6   1 -13    4.48    0.34
  -7   1  13    6.41    0.47
  -7  -1 -13    5.96    0.46
  -7   1  13    6.20    0.44
  -7   1 -13    6.16    0.40
  -7  -1  13    6.98    0.49
  -7  -1  13    5.95    0.44
  -8   1  13    1.43    0.28
  -8  -1 -13    1.52    0.30
  -8   1  13    1.25    0.31
  -8  -1  13    1.22    0.28
  -8  -1  13    1.24    0.33
   0   2  13   36.96    0.79
   0   2  13   37.40    0.83
   0   2 -13   38.09    0.79
   0  -2  13   34.98    0.77
   0  -2 -13   35.47    0.84
   1  -2  13   77.61    1.56
   1   2 -13   81.41    1.55
  -1  -2 -13   79.93    1.64
  -1   2  13   81.96    1.63
  -1   2  13   81.76    1.58
  -1  -2  13   78.87    1.58
   1  -2 -13   81.05    1.64
   1   2  13   80.48    1.62
   2  -2  13    7.62    0.27
  -2  -2 -13    8.32    0.35
   2   2 -13    8.19    0.28
  -2   2  13    8.08    0.33
  -2   2  13    8.17    0.31
   2   2  13    8.10    0.33
   2  -2 -13    8.07    0.35
  -2  -2  13    7.58    0.29
   3   2 -13   40.07    0.90
  -3   2  13   40.87    0.94
  -3  -2 -13   39.28    0.96
   3  -2  13   39.71    0.88
  -3  -2  13   39.12    0.90
   3   2  13   39.28    0.92
  -4   2  13   44.32    1.09
  -4  -2 -13   47.02    1.11
  -4   2  13   47.24    1.09
  -4   2 -13   46.87    0.96
  -4  -2  13   47.14    1.10
  -4  -2  13   45.52    1.07
  -5   2  13   53.26    1.26
  -5   2  13   54.83    1.25
  -5  -2 -13   51.21    1.26
  -5  -2  13   51.74    1.25
  -5  -2  13   51.71    1.23
  -5   2 -13   54.25    1.16
  -6   2  13   -0.01    0.17
  -6  -2 -13    0.12    0.21
  -6   2  13    0.28    0.21
  -6  -2  13    0.00    0.20
  -6  -2  13    0.05    0.18
  -7   2  13    1.33    0.28
  -7   2  13    0.88    0.24
  -7  -2 -13    0.97    0.26
  -7  -2  13    0.95    0.24
  -7  -2  13    0.98    0.28
  -8   2  13    0.52    0.27
  -8  -2 -13    1.10    0.29
  -8  -2  13    0.69    0.31
  -8  -2  13    0.45    0.25
   0   3  13    1.47    0.17
   0  -3  13    1.42    0.11
   0   3  13    1.19    0.15
   0  -3 -13    1.42    0.19
   0   3 -13    1.28    0.16
   1  -3  13   43.38    0.90
   1   3 -13   44.92    0.97
  -1   3  13   45.38    0.99
  -1   3  13   45.85    0.99
  -1  -3 -13   45.11    1.02
  -1  -3  13   44.80    0.93
   1   3  13   44.73    1.02
   1   3  13   45.42    1.01
  -1   3 -13   46.65    1.03
   1  -3 -13   44.84    1.02
   2   3 -13   14.46    0.45
   2  -3  13   14.13    0.38
  -2   3  13   15.54    0.48
  -2  -3 -13   15.32    0.50
  -2   3  13   15.79    0.47
   2   3  13   15.22    0.47
   2  -3 -13   14.64    0.50
  -2  -3  13   15.38    0.43
  -3  -3 -13   12.53    0.49
  -3   3  13   12.13    0.44
   3   3 -13   12.54    0.45
   3  -3  13   11.77    0.36
  -3  -3  13   12.26    0.42
   3   3  13   12.81    0.45
  -4   3  13    0.12    0.18
  -4   3  13    0.16    0.17
   4   3 -13    0.52    0.22
  -4  -3 -13    0.20    0.20
  -4  -3  13    0.56    0.17
  -4  -3  13    0.21    0.20
   4   3  13    0.36    0.18
  -5  -3 -13   10.04    0.48
  -5   3  13    9.24    0.45
  -5   3  13    9.57    0.46
  -5  -3  13    9.70    0.44
  -5  -3  13    9.61    0.47
  -6   3  13    2.08    0.28
  -6   3  13    2.62    0.31
  -6  -3 -13    2.27    0.33
  -6  -3  13    1.89    0.26
  -6  -3  13    1.96    0.31
  -7  -3 -13    3.21    0.39
  -7   3  13    2.71    0.34
  -7  -3  13    2.82    0.35
  -7  -3  13    2.00    0.30
  -8  -3 -13    3.62    0.42
  -8   3  13    4.74    0.44
  -8  -3  13    4.25    0.47
  -8  -3  13    3.71    0.40
   0  -4 -13   11.23    0.44
   0   4 -13   10.75    0.44
   0   4  13   11.07    0.43
   0   4  13   10.85    0.39
   0  -4  13   10.88    0.27
  -1   4  13   38.51    0.93
  -1   4  13   37.86    0.89
  -1  -4 -13   39.44    0.94
   1   4 -13   38.77    0.91
  -1  -4  13   37.27    0.79
   1   4  13   37.50    0.94
   1   4  13   37.81    0.89
  -1   4 -13   39.21    0.95
   1  -4 -13   36.99    0.92
  -2   4  13   11.75    0.49
   2   4 -13   11.03    0.44
  -2   4  13   12.14    0.43
   2  -4  13   10.97    0.29
  -2  -4 -13   11.53    0.47
   2   4  13   11.08    0.42
  -2  -4  13   11.81    0.36
   2  -4 -13   11.26    0.47
   2   4  13   11.34    0.51
  -3  -4 -13    4.47    0.38
   3  -4  13    4.57    0.22
  -3   4  13    5.07    0.32
   3   4 -13    4.22    0.37
  -3   4  13    4.12    0.32
  -3   4  13    4.55    0.42
   3   4  13    4.52    0.32
  -3  -4  13    4.05    0.32
  -3  -4  13    3.62    0.28
   3  -4 -13    4.57    0.38
  -4  -4 -13    4.56    0.39
   4   4 -13    4.47    0.37
  -4   4  13    4.72    0.34
  -4   4  13    4.92    0.34
   4   4  13    4.04    0.30
  -4  -4  13    4.95    0.36
  -4  -4  13    4.17    0.30
   5   4 -13   14.00    0.60
  -5  -4 -13   14.65    0.60
  -5   4  13   14.17    0.54
  -5   4  13   13.74    0.54
   5   4  13   14.54    0.55
  -5  -4  13   14.13    0.53
  -5  -4  13   13.98    0.57
  -6   4  13    7.63    0.43
   6   4 -13    7.58    0.78
  -6  -4 -13    7.20    0.50
  -6  -4  13    7.70    0.50
  -6  -4  13    8.06    0.46
  -7  -4 -13    0.47    0.27
  -7   4  13    0.92    0.26
  -7  -4  13    0.62    0.29
  -7  -4  13    0.91    0.25
  -8  -4 -13    0.34    0.30
  -8  -4  13   -0.13    0.28
  -8  -4  13   -0.09    0.22
   0   5  13   80.46    1.76
   0  -5 -13   82.50    1.73
   0   5 -13   79.41    1.76
   0   5  13   83.73    1.70
  -1   5  13    0.30    0.20
  -1   5  13    0.35    0.15
   1   5 -13    0.23    0.20
  -1  -5 -13    0.35    0.21
  -1  -5  13    0.36    0.09
   1   5  13    0.17    0.21
  -1   5 -13   -0.02    0.23
   1   5  13    0.19    0.15
   1  -5 -13    0.32    0.20
   2   5 -13    2.57    0.28
  -2   5  13    2.92    0.31
  -2   5  13    3.25    0.27
  -2  -5 -13    2.67    0.28
   2   5  13    3.53    0.33
   2  -5 -13    2.68    0.29
  -2   5 -13    2.77    0.34
  -2  -5  13    3.07    0.22
   2   5  13    3.27    0.26
  -3   5  13   37.53    0.99
  -3  -5 -13   34.31    0.94
   3   5 -13   34.41    0.94
  -3   5  13   35.63    0.90
  -3   5  13   36.70    0.87
  -3  -5  13   33.58    0.85
  -3  -5  13   35.39    0.83
   3   5  13   36.20    0.90
   3   5  13   37.14    1.02
   3  -5 -13   34.60    0.92
  -4  -5 -13    9.03    0.48
  -4   5  13    9.28    0.41
   4   5 -13   10.67    0.51
   4  -5  13    9.41    0.31
   4   5  13    8.64    0.57
  -4  -5  13   10.05    0.40
   4   5  13    9.84    0.45
  -4  -5  13    9.27    0.44
  -5   5  13    1.87    0.25
   5   5 -13    1.79    0.30
  -5  -5 -13    1.86    0.31
  -5  -5  13    2.10    0.25
  -5  -5  13    2.00    0.28
   5   5  13    1.57    0.25
  -6  -5 -13    1.31    0.30
  -6  -5  13    1.17    0.23
   6   5  13    1.16    0.25
  -6  -5  13    1.17    0.27
  -7  -5 -13    1.43    0.35
  -7  -5  13    1.09    0.33
  -7  -5  13    1.24    0.28
   0   6 -13    0.52    0.23
   0  -6 -13    0.23    0.21
   0   6  13   -0.03    0.20
  -1   6  13   25.78    0.79
  -1  -6 -13   24.79    0.74
   1   6 -13   24.77    0.77
   1  -6 -13   24.50    0.73
   1   6  13   24.97    0.78
  -1   6 -13   24.78    0.80
   1   6  13   24.61    0.94
  -2  -6 -13    5.46    0.39
   2   6 -13    5.68    0.42
  -2   6  13    5.95    0.30
  -2   6  13    6.00    0.46
  -2   6 -13    5.07    0.42
   2   6  13    5.73    0.44
   2  -6 -13    5.66    0.38
   2   6  13    5.63    0.40
   3   6 -13    3.36    0.33
  -3   6  13    2.77    0.35
  -3   6  13    2.91    0.24
  -3  -6 -13    2.76    0.31
  -3  -6  13    2.82    0.22
   3  -6 -13    3.05    0.31
   3   6  13    2.11    0.31
   4   6 -13    3.20    0.34
  -4  -6 -13    3.34    0.36
  -4   6  13    2.93    0.39
   4   6  13    3.16    0.39
  -4  -6  13    3.43    0.27
  -5  -6 -13    1.62    0.32
   5   6 -13    2.20    0.33
  -5  -6  13    1.51    0.23
  -5  -6  13    1.59    0.28
   5   6  13    1.44    0.36
  -6  -6 -13    1.41    0.33
   6   6  13    0.89    0.38
  -6  -6  13    1.78    0.32
  -7  -6 -13    4.27    0.47
  -7  -6  13    5.06    0.49
   0   7  13   24.63    0.83
   0   7 -13   24.71    0.84
   0  -7 -13   25.86    0.75
   1   7 -13    2.31    0.31
  -1   7  13    1.42    0.29
  -1  -7 -13    2.54    0.30
   1  -7 -13    2.19    0.28
  -1   7 -13    1.93    0.33
   1   7  13    1.99    0.30
  -2  -7 -13    6.87    0.44
  -2   7  13    7.03    0.54
   2   7 -13    7.08    0.50
  -2   7 -13    7.34    0.58
   2   7  13    7.24    0.51
   2  -7 -13    7.13    0.44
  -3   7  13    3.15    0.39
  -3  -7 -13    5.19    0.41
   3   7 -13    3.31    0.37
   3  -7 -13    4.26    0.37
   3   7  13    3.54    0.39
  -3   7 -13    3.80    0.44
  -4  -7 -13    6.25    0.48
  -4   7  13    5.22    0.49
   4   7 -13    5.77    0.50
   4   7  13    6.46    0.56
   5   7 -13    1.31    0.34
  -5  -7 -13    1.03    0.31
   5   7  13    1.14    0.35
  -6  -7 -13    5.40    0.50
   6   7  13    4.45    0.53
   0   8  13    2.43    0.35
   0  -8 -13    3.75    0.34
   0   8 -13    3.09    0.39
  -1  -8 -13    0.38    0.22
   1   8 -13    0.23    0.26
  -1   8  13   -0.18    0.24
   1  -8 -13    0.63    0.24
  -1   8 -13   -0.46    0.26
   1   8  13   -0.06    0.23
   2   8 -13    8.21    0.56
  -2   8  13    8.30    0.60
  -2  -8 -13    8.87    0.50
   2   8  13    8.41    0.58
  -2   8 -13    7.13    0.62
   2  -8 -13    7.99    0.47
   3   8 -13    4.00    0.42
  -3  -8 -13    4.59    0.39
  -3   8  13    3.97    0.45
   3  -8 -13    4.73    0.40
  -3   8 -13    3.35    0.45
   3   8  13    3.66    0.43
   4   8 -13    7.70    0.59
  -4   8  13    8.39    0.70
  -4  -8 -13    9.47    0.57
   4   8  13    8.26    0.67
  -5  -8 -13    7.52    0.60
   5   8  13    8.94    0.72
   0   9  13    4.31    0.45
   0   9 -13    4.49    0.50
   1   9 -13    3.82    0.45
  -1  -9 -13    5.11    0.44
  -1   9  13    3.81    0.45
   1   9  13    4.33    0.45
  -1   9 -13    4.21    0.49
   2   9 -13    5.79    0.53
  -2   9  13    5.53    0.53
  -2  -9 -13    6.97    0.50
   2   9  13    7.05    0.61
  -2   9 -13    5.74    0.56
  -3  -9 -13   11.97    0.64
  -3   9  13   11.38    0.77
   3   9 -13   13.13    0.74
  -3   9 -13   10.32    0.81
   3   9  13   11.89    0.74
   4   9 -13    0.84    0.35
  -4   9  13    1.06    0.41
  -4  -9 -13    1.33    0.34
   4   9  13    1.56    0.39
   0  10  13   -0.29    0.31
   0  10 -13   -0.04    0.35
   1  10 -13    0.81    0.38
  -1  10  13    0.82    0.37
  -1  10 -13    1.11    0.42
   1  10  13    0.79    0.36
   0   0 -14  106.86    2.08
   0   0  14  106.60    2.09
  -1   0 -14    8.31    0.30
  -1   0  14    8.30    0.31
   1   0  14    8.45    0.30
   2   0  14  154.13    2.99
  -2   0 -14  156.84    2.98
  -2   0  14  156.13    3.01
  -3   0  14   -0.01    0.13
   3   0  14   -0.05    0.12
  -3   0 -14    0.09    0.14
  -4   0  14   16.68    0.57
  -4   0  14   17.27    0.55
  -4   0 -14   16.88    0.54
  -5   0  14   11.35    0.51
  -5   0  14   11.02    0.48
  -5   0 -14   10.90    0.46
  -6   0  14    2.79    0.29
  -6   0  14    2.30    0.31
  -6   0 -14    2.63    0.28
  -7   0 -14    6.40    0.43
  -7   0  14    6.23    0.44
  -7   0  14    6.01    0.49
  -8   0  14    3.42    0.38
  -8   0  14    3.75    0.42
  -8   0 -14    4.47    0.39
   0  -1 -14    4.84    0.26
   0   1  14    4.88    0.19
   0  -1  14    5.54    0.23
   1  -1  14   48.14    1.03
  -1   1  14   49.95    1.06
  -1  -1 -14   50.12    1.07
  -1  -1  14   50.77    1.07
  -1   1 -14   50.16    1.03
   1   1  14   52.86    1.10
   1  -1 -14   51.20    1.10
  -2   1  14   18.02    0.51
  -2  -1 -14   18.96    0.52
   2  -1  14   17.50    0.48
  -2   1 -14   18.07    0.46
   2   1  14   19.07    0.52
  -2  -1  14   18.71    0.50
  -3   1  14   20.44    0.58
  -3  -1 -14   20.28    0.59
   3  -1  14   19.77    0.54
  -3   1 -14   19.83    0.51
   3   1  14   19.86    0.56
  -3  -1  14   20.06    0.56
  -4   1  14   15.80    0.53
  -4   1  14   15.23    0.55
  -4  -1 -14   15.48    0.54
  -4   1 -14   14.76    0.46
  -4  -1  14   15.64    0.52
  -4  -1  14   15.99    0.55
  -5   1  14   11.55    0.48
  -5   1  14   10.60    0.49
  -5  -1 -14   11.82    0.50
  -5  -1  14   11.61    0.51
  -5  -1  14   12.18    0.49
  -5   1 -14   12.11    0.44
  -6  -1 -14    9.52    0.49
  -6   1  14    9.09    0.51
  -6   1  14    9.58    0.48
  -6   1 -14    8.74    0.41
  -6  -1  14    9.70    0.47
  -6  -1  14    9.01    0.51
  -7   1  14    7.96    0.51
  -7   1  14    7.96    0.48
  -7  -1 -14    8.39    0.49
  -7  -1  14    7.55    0.48
  -7  -1  14    7.60    0.53
  -8   1  14    4.02    0.40
  -8   1  14    5.76    0.50
  -8  -1 -14    4.66    0.43
  -8  -1  14    4.09    0.41
  -8  -1  14    5.29    0.48
   0  -2 -14   34.16    0.80
   0  -2  14   32.62    0.73
   0   2  14   33.12    0.74
   0   2  14   34.72    0.79
   1  -2  14    6.72    0.24
   1   2 -14    6.58    0.23
  -1  -2 -14    6.15    0.31
  -1   2  14    6.57    0.29
  -1   2  14    7.13    0.26
   1   2  14    6.32    0.29
  -1  -2  14    6.82    0.26
   1  -2 -14    6.54    0.32
   2   2 -14    5.25    0.23
  -2   2  14    5.76    0.27
  -2  -2 -14    5.35    0.31
   2  -2  14    4.62    0.23
  -2   2  14    5.22    0.29
  -2  -2  14    4.96    0.26
   2  -2 -14    5.31    0.32
   2   2  14    5.39    0.29
   3   2 -14    7.41    0.33
   3  -2  14    8.08    0.31
  -3   2  14    7.69    0.36
  -3  -2 -14    7.72    0.39
  -3   2 -14    7.66    0.23
  -3  -2  14    7.81    0.34
   3   2  14    8.22    0.36
  -4  -2 -14   29.78    0.83
  -4   2  14   31.33    0.82
  -4   2  14   30.57    0.83
   4   2  14   32.29    0.83
  -4  -2  14   32.03    0.84
  -4  -2  14   30.25    0.81
  -4   2 -14   31.36    0.69
  -5  -2 -14   66.82    1.56
  -5   2  14   70.73    1.56
  -5   2  14   70.21    1.56
  -5  -2  14   67.99    1.54
  -5  -2  14   71.23    1.57
  -6  -2 -14    5.11    0.41
  -6   2  14    4.68    0.37
  -6   2  14    5.60    0.43
  -6  -2  14    4.13    0.37
  -6  -2  14    4.47    0.35
  -7  -2 -14    0.40    0.24
  -7   2  14    0.69    0.26
  -7   2  14    0.79    0.23
  -7  -2  14    0.41    0.22
  -7  -2  14    0.45    0.26
  -8   2  14    0.27    0.30
  -8   2  14    0.42    0.28
  -8  -2 -14    0.79    0.30
  -8  -2  14    0.23    0.28
  -8  -2  14    0.18    0.24
   0  -3 -14    3.36    0.28
   0   3 -14    3.46    0.26
   0  -3  14    3.42    0.18
   0   3  14    3.35    0.25
   0   3  14    3.62    0.25
  -1   3  14   33.07    0.77
  -1   3  14   33.10    0.79
  -1  -3 -14   32.42    0.81
   1  -3  14   32.50    0.69
   1   3 -14   32.43    0.74
  -1  -3  14   32.48    0.72
   1  -3 -14   33.47    0.82
   1   3  14   33.52    0.80
   1   3  14   32.49    0.80
  -2   3  14   15.09    0.48
  -2   3  14   15.31    0.49
  -2  -3 -14   14.73    0.52
   2  -3  14   14.18    0.39
   2   3 -14   15.64    0.46
  -2  -3  14   15.12    0.44
   2   3  14   15.70    0.49
   2  -3 -14   15.30    0.52
  -3  -3 -14   13.97    0.53
   3   3 -14   13.01    0.46
  -3   3  14   14.28    0.48
   3  -3  14   13.11    0.40
  -3  -3  14   13.28    0.45
   3   3  14   14.05    0.48
  -4   3  14   12.54    0.49
  -4   3  14   11.85    0.49
   4   3 -14   12.39    0.50
  -4  -3 -14   12.11    0.53
   4   3  14   12.33    0.48
  -4  -3  14   12.32    0.46
  -4  -3  14   12.78    0.50
  -5   3  14    8.72    0.44
  -5  -3 -14    8.84    0.47
  -5   3  14    9.10    0.46
  -5  -3  14    7.94    0.41
  -5  -3  14    8.24    0.45
  -6   3  14    3.48    0.34
  -6  -3 -14    3.55    0.37
  -6   3  14    3.73    0.35
  -6  -3  14    3.46    0.33
  -6  -3  14    4.27    0.39
  -7   3  14    7.01    0.48
  -7  -3 -14    6.11    0.50
  -7  -3  14    6.00    0.49
  -7  -3  14    6.04    0.46
  -8  -3 -14    0.46    0.30
  -8   3  14    0.17    0.28
  -8  -3  14    0.37    0.30
  -8  -3  14    0.62    0.26
   0   4 -14    2.03    0.23
   0   4  14    1.41    0.21
   0   4  14    2.43    0.21
   0  -4 -14    2.48    0.26
   0  -4  14    1.73    0.14
   1  -4  14   12.18    0.31
   1   4 -14   12.46    0.45
  -1   4  14   13.17    0.44
  -1  -4 -14   12.75    0.48
  -1   4  14   12.85    0.47
   1   4  14   12.53    0.43
   1   4  14   11.93    0.48
  -1   4 -14   12.64    0.51
  -1  -4  14   12.62    0.35
   1  -4 -14   12.44    0.48
  -2   4  14    1.23    0.19
   2   4 -14    1.79    0.22
  -2   4  14    1.86    0.25
   2  -4  14    1.64    0.12
  -2  -4 -14    1.58    0.25
   2  -4 -14    1.51    0.24
   2   4  14    1.75    0.26
   2   4  14    1.66    0.21
  -2  -4  14    1.79    0.17
  -3  -4 -14    0.31    0.22
   3  -4  14    0.16    0.11
  -3   4  14    0.33    0.18
   3   4 -14    0.31    0.19
  -3   4  14    0.51    0.18
  -3   4  14    0.28    0.23
  -3  -4  14    0.25    0.18
   3  -4 -14    0.30    0.22
   3   4  14    0.44    0.17
  -3  -4  14    0.19    0.15
   4  -4  14   23.44    0.58
   4   4 -14   22.83    0.70
  -4   4  14   24.47    0.70
  -4  -4 -14   22.08    0.72
  -4   4  14   22.46    0.67
  -4  -4  14   22.50    0.68
  -4  -4  14   23.12    0.65
   4   4  14   22.29    0.68
  -5   4  14    7.11    0.41
  -5  -4 -14    6.44    0.46
   5   4 -14    7.32    0.47
  -5   4  14    7.04    0.43
  -5  -4  14    7.08    0.39
   5   4  14    6.85    0.42
  -5  -4  14    6.97    0.45
  -6   4  14    4.90    0.40
  -6  -4 -14    3.78    0.37
  -6  -4  14    4.13    0.39
  -6  -4  14    4.13    0.36
  -7  -4 -14    1.04    0.30
  -7   4  14    1.59    0.29
  -7  -4  14    1.03    0.26
  -7  -4  14    1.55    0.33
  -8  -4 -14    0.01    0.29
  -8  -4  14    0.18    0.30
  -8  -4  14    0.19    0.23
   0   5  14    6.35    0.41
   0  -5 -14    6.21    0.41
   0   5 -14    6.74    0.44
   0   5  14    6.78    0.35
   1   5 -14    0.18    0.20
  -1   5  14    0.37    0.15
  -1  -5 -14    0.33    0.20
  -1   5  14    0.00    0.20
   1  -5 -14    0.41    0.21
  -1   5 -14   -0.02    0.23
  -1  -5  14    0.23    0.09
   1   5  14   -0.02    0.15
   1   5  14    0.21    0.21
  -2  -5 -14    1.58    0.26
  -2   5  14    1.83    0.27
   2   5 -14    2.01    0.26
  -2   5  14    2.09    0.23
  -2  -5  14    1.95    0.17
   2  -5 -14    1.99    0.27
   2   5  14    1.74    0.22
  -2   5 -14    2.08    0.30
   2   5  14    1.85    0.28
   3   5 -14   11.31    0.49
  -3   5  14   10.69    0.43
  -3   5  14   10.25    0.44
  -3   5  14   11.76    0.55
  -3  -5 -14   11.28    0.51
  -3  -5  14   10.38    0.43
   3   5  14   10.66    0.45
   3  -5 -14   10.65    0.49
  -3  -5  14   10.97    0.40
   3   5  14   11.02    0.56
  -4  -5 -14   13.92    0.59
  -4   5  14   13.84    0.50
   4   5 -14   13.87    0.58
   4  -5  14   13.93    0.39
  -4  -5  14   14.28    0.53
   4   5  14   13.55    0.66
  -4  -5  14   13.20    0.48
   4   5  14   13.05    0.52
  -5   5  14    0.42    0.19
  -5  -5 -14    0.27    0.25
   5   5  14    0.46    0.20
  -5  -5  14    0.78    0.24
  -5  -5  14    0.34    0.19
  -6  -5 -14    0.31    0.25
  -6   5  14    0.85    0.24
  -6  -5  14    0.73    0.21
   6   5  14    0.57    0.22
  -6  -5  14    0.68    0.25
  -7  -5 -14    1.11    0.32
   7   5  14    0.99    0.27
  -7  -5  14    1.57    0.28
  -7  -5  14    1.96    0.36
   0   6  14   18.76    0.66
   0  -6 -14   18.02    0.61
   0   6 -14   17.65    0.66
   1   6 -14   10.42    0.51
  -1   6  14   11.54    0.54
  -1  -6 -14   11.56    0.49
   1   6  14   10.87    0.52
   1   6  14    9.76    0.49
   1  -6 -14   10.71    0.48
  -1   6 -14   11.62    0.57
   2   6 -14   47.34    1.21
  -2  -6 -14   49.20    1.19
  -2   6  14   50.01    1.24
  -2   6  14   48.30    1.09
  -2   6 -14   46.42    1.27
  -2  -6  14   50.30    1.02
   2   6  14   49.12    1.26
   2  -6 -14   49.26    1.18
   2   6  14   47.29    1.19
  -3   6  14   -0.16    0.24
   3   6 -14    0.74    0.24
  -3   6  14    0.45    0.16
  -3  -6 -14    0.71    0.24
   3   6  14    0.41    0.25
   3  -6 -14    0.29    0.22
  -3  -6  14    0.46    0.14
   3   6  14    0.34    0.22
  -4   6  14   14.02    0.69
   4   6 -14   13.23    0.61
  -4  -6 -14   13.01    0.60
   4   6  14   13.59    0.70
  -4  -6  14   13.83    0.49
  -5  -6 -14    0.54    0.26
   5   6  14    0.33    0.30
  -5  -6  14    0.27    0.18
  -5  -6  14    0.50    0.24
  -6  -6 -14    2.68    0.39
   6   6  14    2.38    0.45
  -6  -6  14    3.33    0.33
  -6  -6  14    2.98    0.38
  -7  -6 -14    0.73    0.33
  -7  -6  14    1.39    0.36
   0   7 -14    0.29    0.25
   0  -7 -14    0.34    0.20
   0   7  14    0.02    0.21
  -1  -7 -14    1.51    0.26
   1   7 -14    1.32    0.28
  -1   7  14    1.31    0.28
   1  -7 -14    1.24    0.25
   1   7  14    1.46    0.29
  -1   7 -14    1.47    0.31
  -2  -7 -14    7.60    0.46
  -2   7  14    7.21    0.54
   2   7 -14    7.94    0.51
   2  -7 -14    6.95    0.44
  -2   7 -14    6.15    0.55
   2   7  14    6.94    0.51
   3   7 -14   11.17    0.59
  -3   7  14   11.16    0.64
  -3  -7 -14   11.09    0.55
   3  -7 -14   11.28    0.54
   3   7  14   11.32    0.63
  -4   7  14   18.75    0.83
  -4  -7 -14   19.49    0.73
   4   7 -14   18.34    0.75
   4   7  14   20.52    0.85
  -5  -7 -14    1.55    0.34
   5   7  14    0.97    0.35
  -6  -7 -14    0.82    0.32
   6   7  14    0.89    0.39
   0   8  14   28.25    0.96
   0  -8 -14   29.76    0.87
   0   8 -14   29.29    0.98
  -1   8  14    0.04    0.25
  -1  -8 -14    0.52    0.23
   1   8 -14    0.24    0.25
   1  -8 -14    0.41    0.23
   1   8  14    0.14    0.24
  -1   8 -14    0.21    0.29
  -2  -8 -14    0.50    0.24
  -2   8  14    0.46    0.29
   2   8 -14    0.57    0.27
   2  -8 -14    0.61    0.25
  -2   8 -14    0.48    0.32
   2   8  14    0.65    0.27
   3   8 -14    2.96    0.38
  -3   8  14    3.19    0.42
  -3  -8 -14    3.67    0.38
  -3   8 -14    3.30    0.46
   3   8  14    3.83    0.43
   3  -8 -14    4.12    0.40
  -4   8  14    4.89    0.53
  -4  -8 -14    6.03    0.52
   4   8  14    4.24    0.48
  -5  -8 -14    0.48    0.30
   5   8  14    0.25    0.33
   0   9 -14   -0.21    0.29
   0   9  14   -0.24    0.27
   0  -9 -14    0.18    0.24
  -1  -9 -14    0.11    0.24
  -1   9  14   -0.02    0.27
   1   9 -14   -0.07    0.29
  -1   9 -14   -0.22    0.33
   1   9  14    0.00    0.27
   2   9 -14    1.99    0.38
  -2   9  14    3.02    0.45
  -2  -9 -14    3.99    0.40
  -2   9 -14    2.93    0.48
   2   9  14    3.22    0.42
  -3   9  14    0.07    0.34
  -3  -9 -14    0.04    0.25
   3   9 -14   -0.36    0.28
  -3   9 -14   -0.36    0.37
   3   9  14    0.48    0.31
  -4   9  14    0.55    0.41
  -4  -9 -14    1.16    0.33
   4   9  14    0.77    0.36
   0  10 -14    6.19    0.60
   0  10  14    4.52    0.51
   1  10 -14    5.45    0.56
  -1  10  14    5.59    0.56
   1  10  14    6.10    0.58
  -1  10 -14    5.28    0.59
  -1   0 -15   13.21    0.40
   1   0  15   13.46    0.40
  -1   0  15   13.33    0.41
  -2   0 -15    6.28    0.30
  -2   0  15    5.86    0.29
   2   0  15    6.32    0.29
  -3   0 -15    7.41    0.34
  -3   0  15    7.35    0.35
   3   0  15    7.49    0.33
  -4   0  15    6.73    0.40
  -4   0  15    5.98    0.36
  -4   0 -15    6.45    0.36
   4   0  15    6.64    0.35
  -5   0  15    1.97    0.28
  -5   0 -15    1.74    0.24
  -5   0  15    1.63    0.23
  -6   0  15    0.74    0.22
  -6   0 -15    1.08    0.23
  -6   0  15    1.01    0.26
  -7   0 -15    6.08    0.43
  -7   0  15    6.34    0.45
  -7   0  15    6.62    0.50
  -8   0 -15    1.22    0.29
  -8   0  15    0.82    0.27
  -8   0  15    0.56    0.30
   0   1  15   60.72    1.18
   0   1  15   60.19    1.26
   0  -1  15   59.74    1.23
   0  -1 -15   60.01    1.27
   1  -1  15    4.96    0.24
  -1   1  15    5.09    0.26
  -1  -1 -15    4.63    0.27
   1   1  15    4.50    0.26
   1  -1 -15    5.08    0.28
  -1   1 -15    4.91    0.21
  -1  -1  15    4.55    0.24
  -2  -1 -15   60.76    1.30
  -2   1  15   61.79    1.30
   2  -1  15   59.88    1.26
  -2  -1  15   60.07    1.29
   2   1  15   62.89    1.31
  -2   1 -15   61.92    1.24
  -3  -1 -15    2.55    0.25
   3  -1  15    2.59    0.21
  -3   1  15    2.68    0.24
  -3   1 -15    2.61    0.20
  -3  -1  15    2.63    0.22
   3   1  15    2.71    0.23
  -4  -1 -15    7.32    0.41
  -4   1  15    7.44    0.41
  -4   1  15    6.94    0.38
   4   1  15    6.57    0.37
  -4   1 -15    7.41    0.34
  -4  -1  15    7.10    0.41
  -4  -1  15    7.14    0.37
  -5   1  15   10.82    0.48
  -5   1  15   11.53    0.51
  -5  -1 -15   11.09    0.49
  -5  -1  15   11.48    0.51
  -5  -1  15   10.88    0.47
  -5   1 -15   11.00    0.41
  -6  -1 -15   14.72    0.58
  -6   1  15   14.36    0.58
  -6   1  15   14.76    0.62
  -6   1 -15   14.85    0.51
  -6  -1  15   14.07    0.62
  -6  -1  15   14.26    0.57
  -7   1  15    0.73    0.28
  -7   1  15    0.70    0.23
  -7  -1 -15    0.85    0.25
  -7  -1  15    0.67    0.28
  -7  -1  15    0.23    0.22
  -8   1  15    1.33    0.33
  -8   1  15    1.70    0.31
  -8  -1 -15    1.76    0.32
  -8  -1  15    1.42    0.35
  -8  -1  15    1.22    0.29
   0   2  15   -0.03    0.10
   0  -2 -15    0.00    0.14
   0  -2  15    0.05    0.09
   0   2  15    0.13    0.11
  -1   2  15   12.59    0.35
  -1  -2 -15   11.27    0.41
   1  -2  15   11.56    0.35
   1   2 -15   12.38    0.32
  -1   2  15   11.44    0.40
  -1  -2  15   11.19    0.35
   1   2  15   11.97    0.40
   1  -2 -15   11.61    0.42
  -2   2  15    0.87    0.17
   2  -2  15    0.69    0.13
  -2  -2 -15    0.58    0.18
  -2   2  15    0.75    0.15
   2   2 -15    1.13    0.12
   2   2  15    0.54    0.15
   2  -2 -15    1.26    0.20
  -2  -2  15    0.88    0.15
   3  -2  15    1.97    0.19
  -3   2  15    1.96    0.21
   3   2 -15    2.09    0.18
  -3  -2 -15    2.25    0.26
   3   2  15    1.59    0.20
  -3  -2  15    1.91    0.20
  -4  -2 -15   19.24    0.64
   4  -2  15   19.00    0.56
  -4   2  15   19.16    0.62
  -4   2  15   19.03    0.63
  -4  -2  15   18.78    0.62
   4   2  15   19.10    0.60
  -4  -2  15   18.55    0.59
  -5   2  15   34.20    0.94
  -5  -2 -15   35.61    0.95
  -5   2  15   37.02    0.95
  -5  -2  15   35.19    0.93
  -5  -2  15   36.67    0.97
  -6   2  15    4.74    0.37
  -6   2  15    5.12    0.41
  -6  -2 -15    4.56    0.39
  -6  -2  15    5.61    0.44
  -6  -2  15    4.13    0.34
  -7  -2 -15    3.22    0.36
  -7   2  15    2.72    0.32
  -7   2  15    2.78    0.36
  -7  -2  15    2.79    0.32
  -7  -2  15    2.85    0.37
  -8   2  15    0.67    0.30
  -8  -2 -15    0.97    0.30
  -8   2  15    0.63    0.27
  -8  -2  15    0.68    0.31
  -8  -2  15    0.79    0.27
   0   3  15   41.34    0.94
   0  -3  15   41.51    0.87
   0   3 -15   43.02    0.93
   0   3  15   41.82    0.96
   0  -3 -15   41.79    0.99
  -1   3  15    0.42    0.14
  -1   3  15    0.09    0.14
   1  -3  15    0.09    0.09
  -1  -3 -15   -0.01    0.16
   1   3 -15    0.11    0.13
   1  -3 -15   -0.10    0.15
   1   3  15    0.14    0.15
  -1  -3  15    0.26    0.11
   1   3  15   -0.05    0.13
   2  -3  15    1.82    0.15
  -2   3  15    1.69    0.21
  -2  -3 -15    1.79    0.24
  -2   3  15    1.82    0.21
   2   3 -15    1.73    0.18
  -2  -3  15    1.73    0.18
   2  -3 -15    1.85    0.25
   2   3  15    1.80    0.20
   3  -3  15   11.59    0.37
   3   3 -15   11.21    0.42
  -3  -3 -15   10.78    0.49
  -3   3  15   11.39    0.45
  -3  -3  15   11.96    0.43
   3   3  15   12.45    0.47
   4  -3  15    5.65    0.30
   4   3 -15    5.28    0.36
  -4   3  15    5.12    0.36
  -4   3  15    6.23    0.39
  -4  -3 -15    5.50    0.40
  -4  -3  15    5.10    0.38
  -4  -3  15    4.53    0.32
   4   3  15    5.76    0.35
  -5   3  15    0.51    0.20
  -5   3  15    0.54    0.21
  -5  -3 -15    0.67    0.23
  -5  -3  15    0.64    0.19
   5   3  15    0.78    0.20
  -5  -3  15    0.58    0.23
  -6  -3 -15    4.78    0.41
  -6   3  15    4.33    0.36
  -6   3  15    4.88    0.41
  -6  -3  15    4.82    0.40
  -6  -3  15    3.42    0.33
  -7   3  15    0.59    0.24
  -7  -3 -15    0.24    0.25
  -7  -3  15    0.15    0.21
  -7  -3  15    0.16    0.25
  -8  -3 -15    0.84    0.32
  -8   3  15    0.30    0.29
  -8  -3  15    0.38    0.31
  -8  -3  15    0.35    0.26
   0   4 -15    0.22    0.19
   0   4  15    0.04    0.16
   0  -4 -15   -0.01    0.19
   0   4  15    0.05    0.13
   0  -4  15    0.23    0.09
   1  -4  15   14.74    0.37
  -1  -4 -15   16.43    0.56
   1   4 -15   15.57    0.50
  -1   4  15   15.93    0.50
  -1   4  15   16.02    0.53
   1   4  15   15.39    0.54
  -1   4 -15   16.15    0.57
   1  -4 -15   15.62    0.55
  -1  -4  15   15.19    0.41
   1   4  15   14.84    0.50
  -2   4  15    5.10    0.33
  -2   4  15    5.16    0.39
   2  -4  15    4.75    0.21
   2   4 -15    5.21    0.34
  -2  -4 -15    4.83    0.38
   2  -4 -15    4.96    0.39
   2   4  15    4.57    0.40
   2   4  15    4.87    0.32
  -2  -4  15    4.74    0.26
  -3   4  15   14.91    0.52
   3   4 -15   13.92    0.51
  -3   4  15   15.67    0.59
  -3  -4 -15   13.92    0.56
   3  -4  15   13.80    0.39
  -3  -4  15   14.55    0.47
   3   4  15   15.38    0.53
   3  -4 -15   13.94    0.55
  -4  -4 -15    2.58    0.30
  -4   4  15    3.03    0.28
   4  -4  15    2.55    0.20
   4   4 -15    2.32    0.27
  -4   4  15    3.07    0.29
   4   4  15    3.08    0.28
  -4  -4  15    2.91    0.26
  -4  -4  15    2.96    0.29
  -5   4  15   11.98    0.53
  -5  -4 -15   11.96    0.57
  -5   4  15   13.11    0.53
  -5  -4  15   11.38    0.48
   5   4  15   11.25    0.51
  -5  -4  15   11.99    0.54
  -6   4  15    0.51    0.22
  -6  -4 -15    0.51    0.25
  -6  -4  15    0.39    0.20
   6   4  15    0.46    0.21
  -6  -4  15    1.01    0.28
  -7   4  15    2.02    0.33
  -7  -4 -15    2.04    0.35
  -7  -4  15    1.89    0.35
  -7  -4  15    2.07    0.30
  -8  -4 -15    1.04    0.32
  -8  -4  15    1.35    0.31
  -8  -4  15    1.69    0.37
   0   5  15   57.56    1.33
   0   5  15   56.78    1.28
   0  -5 -15   59.91    1.33
   0   5 -15   56.01    1.32
  -1   5  15   29.86    0.84
   1   5 -15   31.95    0.84
  -1   5  15   30.46    0.79
  -1  -5 -15   30.26    0.84
  -1  -5  15   31.70    0.68
   1   5  15   31.76    0.88
   1   5  15   31.94    0.82
  -1   5 -15   31.14    0.89
   1  -5 -15   32.80    0.87
  -2   5  15   28.04    0.75
   2   5 -15   26.60    0.77
  -2  -5 -15   26.96    0.79
  -2   5  15   28.50    0.81
   2   5  15   28.24    0.76
   2   5  15   27.15    0.83
  -2  -5  15   28.49    0.66
   2  -5 -15   27.17    0.79
  -3   5  15   27.41    0.77
  -3   5  15   28.62    0.85
   3  -5  15   26.68    0.59
   3   5 -15   27.46    0.79
  -3   5  15   28.33    0.75
  -3  -5 -15   27.42    0.81
   3   5  15   27.61    0.77
   3  -5 -15   28.26    0.81
   3   5  15   27.24    0.87
  -3  -5  15   27.70    0.69
  -3  -5  15   27.09    0.73
  -4  -5 -15    4.06    0.35
   4  -5  15    4.08    0.23
  -4   5  15    3.75    0.31
   4   5 -15    3.59    0.42
   4   5  15    4.11    0.33
  -4  -5  15    3.86    0.28
  -4  -5  15    4.45    0.34
   4   5  15    3.60    0.40
  -5   5  15    2.03    0.27
  -5  -5 -15    2.29    0.34
   5  -5  15    2.51    0.20
   5   5  15    2.81    0.29
  -5  -5  15    2.04    0.26
  -5  -5  15    2.41    0.32
  -6  -5 -15    0.29    0.25
  -6   5  15    0.59    0.22
  -6  -5  15    0.79    0.27
   6   5  15    0.69    0.24
  -6  -5  15    0.37    0.21
  -7  -5 -15    0.62    0.29
   7   5  15    0.23    0.23
  -7  -5  15    0.63    0.24
  -7  -5  15    0.86    0.32
   0  -6 -15   17.20    0.61
   0   6  15   18.05    0.64
   0   6 -15   18.09    0.66
  -1   6  15    4.85    0.42
   1   6 -15    4.39    0.39
  -1  -6 -15    4.45    0.37
   1  -6 -15    4.57    0.37
   1   6  15    4.69    0.36
  -1   6 -15    3.71    0.36
   1   6  15    4.82    0.41
   2   6 -15   18.50    0.67
  -2  -6 -15   18.78    0.66
  -2   6  15   19.76    0.70
   2   6  15   18.54    0.61
  -2   6 -15   17.50    0.72
   2   6  15   18.05    0.69
  -2  -6  15   18.93    0.48
   2  -6 -15   18.42    0.64
  -3  -6 -15   11.00    0.53
  -3   6  15   11.64    0.44
  -3   6  15   10.61    0.58
   3   6 -15   10.71    0.54
   3  -6 -15   11.12    0.52
   3   6  15   11.45    0.55
   3   6  15    9.84    0.59
  -3  -6  15   11.25    0.39
  -4  -6 -15   30.65    0.93
  -4   6  15   31.71    1.00
   4   6  15   30.68    1.04
  -4  -6  15   31.36    0.80
  -5  -6 -15    1.37    0.30
   5   6  15    1.20    0.33
  -5  -6  15    1.78    0.44
  -5  -6  15    1.25    0.23
  -6  -6 -15    0.53    0.30
  -6  -6  15    0.74    0.23
  -6  -6  15    0.36    0.28
   6   6  15    0.02    0.34
   0   7  15    3.63    0.36
   0   7 -15    3.37    0.37
   0  -7 -15    4.22    0.36
   1   7 -15    1.50    0.29
  -1   7  15    1.67    0.30
  -1  -7 -15    1.61    0.27
   1  -7 -15    2.97    0.31
  -1   7 -15    1.43    0.32
   1   7  15    1.59    0.29
   2   7 -15    5.19    0.42
  -2   7  15    6.06    0.51
  -2  -7 -15    5.26    0.43
   2   7  15    4.98    0.43
  -2   7 -15    4.57    0.45
   2  -7 -15    4.93    0.42
   3   7 -15    6.97    0.50
  -3   7  15    7.47    0.57
  -3  -7 -15    7.85    0.50
   3  -7 -15    6.49    0.46
   3   7  15    7.56    0.55
  -4  -7 -15    4.13    0.40
  -4   7  15    3.92    0.45
   4   7  15    3.87    0.43
  -5  -7 -15    1.08    0.30
   5   7  15    1.18    0.37
  -6  -7 -15    1.14    0.35
   6   7  15    1.57    0.42
   0  -8 -15    0.12    0.22
   0   8 -15   -0.23    0.25
   0   8  15    0.31    0.26
  -1   8  15    0.07    0.25
   1   8 -15   -0.19    0.25
  -1  -8 -15    0.27    0.22
   1   8  15    0.26    0.24
   1  -8 -15    0.42    0.22
  -1   8 -15   -0.28    0.27
  -2   8  15    1.88    0.35
  -2  -8 -15    2.62    0.33
   2   8 -15    2.10    0.33
   2  -8 -15    2.65    0.32
  -2   8 -15    1.52    0.38
   2   8  15    2.87    0.39
   3   8 -15    0.54    0.32
  -3   8  15    0.04    0.30
  -3  -8 -15    0.49    0.26
   3   8  15    0.19    0.28
   3  -8 -15    0.50    0.26
  -4   8  15   12.39    0.79
  -4  -8 -15   14.53    0.68
   4   8  15   14.26    0.80
  -5  -8 -15    5.04    0.50
   5   8  15    5.32    0.56
   0  -9 -15    1.85    0.31
   0   9 -15    1.17    0.38
   0   9  15    1.12    0.33
  -1  -9 -15    5.70    0.46
   1   9 -15    4.29    0.47
  -1   9  15    4.10    0.46
   1   9  15    4.48    0.45
   1  -9 -15    4.62    0.42
  -1   9 -15    3.54    0.48
  -2   9  15    5.94    0.54
  -2  -9 -15    6.20    0.50
   2   9 -15    5.13    0.51
   2   9  15    7.11    0.62
  -2   9 -15    5.82    0.58
  -3   9  15    0.70    0.38
  -3  -9 -15    1.55    0.34
   3   9  15    1.35    0.36
  -3   9 -15    0.92    0.45
   0   0 -16  100.41    1.97
   0   0  16   99.61    1.99
   1   0  16    2.26    0.19
  -1   0  16    2.16    0.19
  -1   0 -16    2.63    0.22
  -2   0  16    1.64    0.19
   2   0  16    1.62    0.18
  -2   0 -16    1.86    0.19
  -3   0  16   12.08    0.44
   3   0  16   12.84    0.43
  -3   0 -16   12.14    0.43
  -4   0  16   14.71    0.55
  -4   0  16   14.72    0.52
  -4   0 -16   14.82    0.50
   4   0  16   14.65    0.50
  -5   0  16   10.12    0.50
  -5   0  16   11.77    0.49
  -5   0 -16   11.53    0.46
  -6   0  16   10.30    0.54
  -6   0  16    9.76    0.50
  -6   0 -16    9.73    0.47
  -7   0  16    2.26    0.31
  -7   0 -16    2.08    0.29
  -7   0  16    2.44    0.36
  -8   0  16   -0.05    0.27
  -8   0  16    0.04    0.22
   0   1  16    6.42    0.29
   0  -1  16    6.35    0.27
   0  -1 -16    6.20    0.31
   0   1  16    6.10    0.21
   1  -1  16   10.82    0.36
  -1   1  16   11.01    0.38
  -1  -1 -16   11.47    0.40
  -1  -1  16   10.65    0.36
  -1   1 -16   11.01    0.33
   1   1  16   11.56    0.39
   1  -1 -16   10.94    0.40
  -2   1  16    5.78    0.31
   2  -1  16    5.79    0.28
  -2  -1 -16    5.57    0.32
  -2   1 -16    5.60    0.26
  -2  -1  16    5.66    0.29
   2   1  16    5.97    0.31
   3  -1  16    8.68    0.36
  -3   1  16    9.07    0.39
  -3  -1 -16    9.07    0.40
  -3  -1  16    8.65    0.38
  -3   1 -16    8.65    0.33
   3   1  16    9.06    0.38
  -4  -1 -16   13.89    0.53
  -4   1  16   14.42    0.52
  -4   1  16   14.84    0.55
   4  -1  16   13.19    0.48
  -4  -1  16   13.93    0.54
  -4  -1  16   14.40    0.51
   4   1  16   13.99    0.50
  -4   1 -16   14.10    0.45
  -5   1  16   21.37    0.68
  -5   1  16   20.65    0.70
  -5  -1 -16   21.85    0.67
  -5  -1  16   22.09    0.71
  -5  -1  16   21.50    0.68
  -5   1 -16   21.04    0.59
  -6  -1 -16   13.28    0.57
  -6   1  16   13.10    0.57
  -6   1  16   14.68    0.61
  -6  -1  16   13.96    0.57
  -6  -1  16   13.59    0.60
  -6   1 -16   12.90    0.48
  -7  -1 -16    1.44    0.27
  -7   1  16    0.86    0.24
  -7   1  16    0.94    0.29
  -7  -1  16    1.05    0.25
  -7  -1  16    1.02    0.30
  -8  -1 -16    5.23    0.45
  -8   1  16    5.03    0.46
  -8   1  16    5.27    0.49
  -8  -1  16    4.59    0.47
  -8  -1  16    5.22    0.47
   0   2  16   80.29    1.56
   0  -2 -16   78.35    1.64
   0   2  16   78.59    1.62
   0  -2  16   77.31    1.57
  -1   2  16   14.29    0.46
  -1  -2 -16   13.97    0.48
   1   2 -16   16.03    0.37
  -1   2  16   15.19    0.40
   1  -2  16   13.99    0.41
   1   2  16   14.36    0.46
   1  -2 -16   14.82    0.49
  -1  -2  16   14.46    0.42
   1   2  16   14.32    0.44
   2  -2  16   36.46    0.82
  -2  -2 -16   36.61    0.90
   2   2 -16   36.60    0.75
  -2   2  16   35.99    0.88
  -2  -2  16   36.63    0.85
   2  -2 -16   37.73    0.91
   2   2  16   36.74    0.88
   3  -2  16   31.50    0.74
  -3  -2 -16   30.35    0.82
  -3   2  16   30.58    0.80
  -3  -2  16   30.79    0.78
   3   2  16   31.33    0.80
  -4   2  16   17.22    0.59
  -4  -2 -16   18.22    0.62
   4  -2  16   18.16    0.54
  -4   2  16   17.94    0.61
  -4  -2  16   19.04    0.59
  -4  -2  16   17.87    0.61
   4   2  16   18.53    0.60
  -5   2  16    8.48    0.45
  -5   2  16    8.32    0.46
  -5  -2 -16    9.58    0.48
  -5  -2  16    8.99    0.48
   5   2  16    9.03    0.44
  -5  -2  16    8.51    0.43
  -6   2  16   10.17    0.54
  -6  -2 -16   10.42    0.53
  -6   2  16   10.02    0.51
  -6  -2  16    9.71    0.49
  -6  -2  16    9.74    0.54
  -7  -2 -16    4.34    0.40
  -7   2  16    4.61    0.42
  -7   2  16    4.46    0.41
  -7  -2  16    4.45    0.40
  -7  -2  16    4.84    0.45
  -8   2  16    1.88    0.36
  -8  -2 -16    2.08    0.36
  -8   2  16    1.88    0.33
  -8  -2  16    2.28    0.39
  -8  -2  16    2.14    0.34
   0   3  16    0.86    0.16
   0  -3 -16    0.87    0.21
   0   3 -16    1.04    0.18
   0   3  16    0.50    0.15
   0  -3  16    0.82    0.12
  -1   3  16   13.78    0.47
   1  -3  16   13.92    0.39
  -1  -3 -16   15.02    0.51
   1   3 -16   14.47    0.43
  -1   3  16   14.87    0.45
   1   3  16   14.69    0.48
   1   3  16   13.65    0.48
   1  -3 -16   14.17    0.51
  -1  -3  16   14.45    0.41
  -2  -3 -16    2.01    0.26
  -2   3  16    1.75    0.21
   2   3 -16    1.98    0.18
   2  -3  16    1.72    0.16
  -2   3  16    2.02    0.22
   2   3  16    2.21    0.22
   2  -3 -16    1.66    0.24
  -2  -3  16    1.82    0.18
  -3   3  16    4.44    0.34
   3   3 -16    4.36    0.34
   3  -3  16    4.26    0.26
  -3  -3 -16    4.27    0.34
  -3  -3  16    4.29    0.30
   3   3  16    3.99    0.29
  -4   3  16    9.17    0.45
   4  -3  16    8.24    0.35
  -4  -3 -16    9.13    0.47
  -4   3  16    9.46    0.44
   4   3  16    8.25    0.41
  -4  -3  16    9.42    0.45
  -4  -3  16    9.14    0.40
  -5   3  16    2.24    0.27
  -5   3  16    1.39    0.25
  -5  -3 -16    2.07    0.29
   5   3  16    1.94    0.25
  -5  -3  16    2.12    0.28
  -5  -3  16    2.02    0.25
  -6   3  16    2.77    0.33
  -6   3  16    2.39    0.31
  -6  -3 -16    2.15    0.32
  -6  -3  16    2.25    0.33
   6   3  16    1.85    0.27
  -6  -3  16    2.32    0.29
  -7  -3 -16    4.65    0.43
  -7   3  16    5.15    0.44
  -7  -3  16    3.61    0.36
  -7  -3  16    5.57    0.49
  -8  -3 -16    8.75    0.61
  -8   3  16    8.48    0.59
  -8  -3  16    7.76    0.61
  -8  -3  16    7.66    0.55
   0  -4  16    8.23    0.27
   0   4 -16    8.64    0.42
   0   4  16    8.27    0.39
   0   4  16    8.55    0.38
   0  -4 -16    7.73    0.42
  -1   4  16    4.74    0.34
   1  -4  16    3.98    0.19
   1   4 -16    3.93    0.32
  -1  -4 -16    4.26    0.37
  -1   4  16    3.86    0.30
   1  -4 -16    4.23    0.33
   1   4  16    4.22    0.31
  -1   4 -16    4.42    0.39
  -1  -4  16    4.30    0.23
   1   4  16    4.33    0.35
  -2  -4 -16    6.81    0.42
   2   4 -16    6.40    0.37
   2  -4  16    6.37    0.24
  -2   4  16    6.36    0.36
  -2   4  16    6.65    0.41
   2  -4 -16    6.60    0.42
   2   4  16    6.70    0.43
   2   4  16    6.74    0.36
  -2  -4  16    6.64    0.31
   3  -4  16    0.11    0.11
  -3  -4 -16    0.21    0.20
  -3   4  16    0.19    0.16
   3   4 -16    0.09    0.17
  -3   4  16   -0.01    0.21
  -3  -4  16    0.44    0.15
   3  -4 -16    0.38    0.21
   3   4  16    0.08    0.15
  -4  -4 -16   27.31    0.82
  -4   4  16   27.49    0.78
  -4   4  16   27.04    0.78
   4  -4  16   27.75    0.67
  -4  -4  16   26.94    0.74
   4   4  16   27.19    0.78
  -4  -4  16   27.29    0.77
  -5  -4 -16    1.11    0.27
   5  -4  16    0.76    0.17
  -5   4  16    0.78    0.23
  -5   4  16    0.75    0.22
  -5  -4  16    0.45    0.23
   5   4  16    0.91    0.22
  -5  -4  16    0.52    0.19
  -6   4  16    6.81    0.46
  -6  -4 -16    6.60    0.50
  -6  -4  16    7.66    0.50
  -6  -4  16    6.49    0.43
   6   4  16    5.97    0.42
  -7   4  16    0.47    0.25
  -7  -4 -16    0.46    0.29
  -7  -4  16    0.36    0.29
  -7  -4  16    0.80    0.26
   7   4  16    0.74    0.25
   0   5  16   18.45    0.57
   0   5 -16   17.39    0.62
   0  -5 -16   18.25    0.62
   0   5  16   18.01    0.62
  -1   5  16    3.25    0.29
  -1  -5 -16    3.64    0.32
  -1   5  16    4.06    0.31
   1   5 -16    3.75    0.30
   1   5  16    3.00    0.26
   1  -5 -16    3.20    0.31
  -1  -5  16    3.19    0.19
   1   5  16    2.97    0.29
  -1   5 -16    3.19    0.32
   2   5 -16    0.72    0.21
  -2   5  16    0.47    0.17
  -2  -5 -16    0.39    0.21
  -2   5  16    0.46    0.22
  -2  -5  16    0.68    0.13
   2   5  16    0.53    0.17
   2  -5 -16    0.41    0.21
   2   5  16    0.38    0.21
   3  -5  16   15.08    0.38
  -3   5  16   15.30    0.55
  -3  -5 -16   15.56    0.60
   3   5 -16   15.13    0.62
  -3   5  16   15.67    0.63
  -3   5  16   15.54    0.53
  -3  -5  16   14.79    0.51
   3   5  16   14.97    0.54
  -3  -5  16   14.95    0.47
   3  -5 -16   15.18    0.59
   3   5  16   13.93    0.63
  -4  -5 -16    6.28    0.45
  -4   5  16    6.34    0.40
   4  -5  16    6.26    0.27
   4   5  16    6.29    0.53
   4   5  16    5.34    0.38
  -4  -5  16    5.74    0.39
  -4  -5  16    6.70    0.36
   5  -5  16    7.33    0.32
  -5   5  16    8.11    0.45
  -5  -5 -16    7.82    0.50
  -5  -5  16    6.73    0.47
   5   5  16    7.32    0.44
  -5  -5  16    7.61    0.42
  -6  -5 -16    0.43    0.26
  -6   5  16   -0.09    0.21
   6  -5  16    0.49    0.17
  -6  -5  16   -0.09    0.19
   6   5  16   -0.12    0.19
  -6  -5  16    0.10    0.24
  -7  -5 -16   -0.01    0.27
  -7  -5  16    0.25    0.29
  -7  -5  16    0.06    0.22
   7   5  16    0.42    0.24
   0   6  16   21.64    0.71
   0  -6 -16   21.88    0.69
   0   6 -16   19.23    0.69
  -1  -6 -16   14.88    0.57
  -1   6  16   15.46    0.61
   1   6 -16   14.23    0.59
   1  -6 -16   13.96    0.57
  -1   6 -16   14.44    0.62
   1   6  16   15.34    0.61
   1   6  16   14.70    0.56
  -2  -6 -16    0.29    0.21
   2   6 -16    0.17    0.21
  -2   6  16    0.24    0.23
  -2   6 -16    0.13    0.26
   2   6  16    0.18    0.22
  -2  -6  16    0.30    0.12
   2  -6 -16    0.68    0.23
   2   6  16    0.36    0.17
  -3  -6 -16    4.51    0.38
  -3   6  16    4.11    0.33
  -3   6  16    3.85    0.38
   3   6  16    4.17    0.35
  -3  -6  16    4.28    0.28
   3  -6 -16    3.99    0.36
   3   6  16    3.98    0.39
  -4   6  16    2.43    0.38
  -4   6  16    2.34    0.34
  -4  -6 -16    2.41    0.33
   4   6  16    2.33    0.36
  -4  -6  16    2.28    0.24
  -5  -6 -16    1.50    0.31
  -5  -6  16    1.65    0.24
   5   6  16    1.09    0.33
  -6  -6 -16    5.00    0.47
  -6  -6  16    6.10    0.50
  -6  -6  16    5.13    0.40
   6   6  16    4.38    0.52
   0   7 -16   -0.02    0.24
   0  -7 -16   -0.17    0.20
   0   7  16    0.11    0.22
  -1   7  16    2.36    0.33
   1   7 -16    1.85    0.31
  -1  -7 -16    2.03    0.29
  -1   7 -16    1.67    0.32
   1  -7 -16    2.53    0.31
   1   7  16    2.11    0.31
  -2   7  16    3.29    0.38
   2   7 -16    3.11    0.34
  -2  -7 -16    3.66    0.36
  -2   7 -16    2.91    0.39
   2   7  16    3.08    0.36
   2  -7 -16    3.13    0.35
  -3  -7 -16    6.88    0.48
  -3   7  16    6.44    0.54
   3   7  16    6.18    0.53
   3  -7 -16    6.36    0.46
  -4  -7 -16    6.03    0.49
  -4   7  16    4.70    0.48
   4   7  16    4.59    0.46
  -5  -7 -16    2.56    0.37
   5   7  16    2.12    0.40
  -6  -7 -16    0.88    0.31
   6   7  16    0.74    0.38
   0   8  16    6.98    0.55
   0  -8 -16    7.40    0.47
   0   8 -16    6.45    0.55
  -1   8  16    0.81    0.29
   1   8 -16    0.55    0.28
  -1  -8 -16    1.15    0.26
  -1   8 -16    0.62    0.31
   1  -8 -16    1.33    0.27
   1   8  16    0.44    0.27
  -2  -8 -16    3.76    0.38
   2   8 -16    3.29    0.39
  -2   8  16    3.53    0.41
   2  -8 -16    3.95    0.39
  -2   8 -16    3.28    0.46
   2   8  16    3.68    0.41
  -3   8  16   -0.07    0.30
  -3  -8 -16    0.72    0.27
   3  -8 -16    0.13    0.26
   3   8  16    0.74    0.30
  -4   8  16    1.76    0.43
  -4  -8 -16    2.39    0.37
   4   8  16    3.35    0.44
  -5  -8 -16    1.06    0.33
   5   8  16    1.62    0.40
   0  -9 -16    0.33    0.25
   0   9  16   -0.13    0.28
   0   9 -16   -0.54    0.29
  -1  -9 -16    2.26    0.35
   1   9 -16    1.42    0.37
  -1   9  16    1.28    0.34
   1   9  16    1.83    0.37
   1  -9 -16    1.74    0.32
  -1   9 -16    1.15    0.38
  -2  -9 -16    0.85    0.30
  -2   9  16    0.66    0.35
   2   9  16    1.82    0.38
   2  -9 -16    0.74    0.29
  -2   9 -16    1.11    0.41
  -3  -9 -16    4.15    0.44
  -3   9  16    3.01    0.47
   3   9  16    3.14    0.45
  -1   0 -17   15.36    0.45
   1   0  17   14.63    0.45
  -1   0  17   15.13    0.46
  -2   0 -17    3.87    0.28
  -2   0  17    3.93    0.27
   2   0  17    3.74    0.27
   3   0  17   22.44    0.63
  -3   0 -17   21.78    0.61
  -3   0  17   23.00    0.64
   4   0  17    1.76    0.22
  -4   0 -17    1.74    0.23
  -4   0  17    1.20    0.22
   5   0  17    7.17    0.40
  -5   0 -17    7.61    0.39
  -5   0  17    8.31    0.43
  -5   0  17    7.56    0.45
  -6   0  17    3.16    0.37
  -6   0 -17    3.15    0.30
  -6   0  17    2.82    0.31
  -7   0  17    0.32    0.21
  -7   0 -17   -0.02    0.20
  -7   0  17    0.08    0.25
  -8   0  17    2.05    0.38
  -8   0  17    1.60    0.31
   0   1  17    0.88    0.10
   0  -1  17    0.87    0.14
   0  -1 -17    0.90    0.17
   0   1  17    0.84    0.16
  -1   1  17   28.11    0.72
  -1  -1 -17   29.59    0.73
   1  -1  17   29.13    0.69
  -1   1 -17   28.52    0.65
  -1  -1  17   28.71    0.70
   1  -1 -17   28.76    0.73
   1   1  17   29.56    0.72
  -2  -1 -17   21.16    0.60
  -2   1  17   21.30    0.60
   2  -1  17   20.41    0.56
  -2  -1  17   21.47    0.58
   2   1  17   20.80    0.59
  -2   1 -17   21.48    0.53
  -3  -1 -17    8.32    0.41
   3  -1  17    9.15    0.37
  -3   1  17    8.53    0.40
  -3  -1  17    8.40    0.38
   3   1  17    8.24    0.38
  -3   1 -17    8.92    0.34
   4  -1  17   54.71    1.20
  -4  -1 -17   51.74    1.22
  -4   1  17   53.06    1.25
  -4   1  17   51.21    1.23
  -4  -1  17   51.37    1.21
  -4   1 -17   51.90    1.13
   4   1  17   53.38    1.21
  -4  -1  17   51.47    1.23
  -5   1  17   18.61    0.65
  -5  -1 -17   18.08    0.62
  -5   1  17   19.81    0.65
   5  -1  17   17.97    0.59
  -5   1 -17   19.50    0.56
  -5  -1  17   18.95    0.64
   5   1  17   19.13    0.63
  -5  -1  17   18.50    0.66
  -6   1  17   10.38    0.55
  -6   1  17   10.75    0.53
  -6  -1 -17   10.94    0.52
  -6  -1  17   10.63    0.52
  -6  -1  17   10.50    0.56
  -7  -1 -17    0.88    0.26
  -7   1  17    0.13    0.20
  -7   1  17    1.12    0.29
  -7  -1  17    0.90    0.25
  -7  -1  17    0.40    0.27
  -8   1  17    2.04    0.38
  -8  -1 -17    1.37    0.31
  -8   1  17    2.22    0.36
  -8  -1  17    1.10    0.29
  -8  -1  17    1.87    0.37
   0  -2 -17   44.06    1.01
   0  -2  17   42.97    0.94
   0   2  17   44.03    1.00
   0   2  17   42.96    0.92
  -1   2  17    3.66    0.26
  -1   2  17    2.87    0.22
   1  -2  17    3.04    0.22
  -1  -2 -17    3.27    0.27
   1   2  17    3.06    0.24
  -1  -2  17    3.18    0.23
   1   2  17    3.16    0.26
   1  -2 -17    3.23    0.27
   2  -2  17    5.02    0.27
  -2  -2 -17    4.58    0.34
  -2   2  17    4.57    0.30
  -2  -2  17    4.84    0.29
   2   2  17    4.41    0.31
  -3  -2 -17   20.34    0.65
  -3   2  17   21.67    0.64
   3  -2  17   20.82    0.57
   3   2  17   20.71    0.63
  -3  -2  17   21.59    0.62
   4  -2  17    0.60    0.17
  -4   2  17    0.62    0.21
  -4  -2 -17    0.67    0.22
  -4   2  17    0.82    0.20
  -4  -2  17    0.62    0.19
  -4  -2  17    0.62    0.22
   4   2  17    0.80    0.19
  -5   2  17    1.57    0.27
  -5  -2 -17    1.58    0.26
   5  -2  17    1.35    0.21
  -5   2  17    1.18    0.24
  -5  -2  17    1.66    0.28
  -5  -2  17    1.36    0.23
   5   2  17    1.42    0.22
  -6   2  17    4.30    0.39
  -6   2  17    4.52    0.39
  -6  -2 -17    4.36    0.39
   6   2  17    3.93    0.35
  -6  -2  17    4.64    0.42
  -6  -2  17    4.36    0.38
  -7   2  17    1.11    0.30
  -7   2  17    0.95    0.26
  -7  -2 -17    0.47    0.25
  -7  -2  17    0.42    0.23
  -7  -2  17    0.88    0.31
  -8   2  17    0.48    0.30
  -8   2  17    0.26    0.24
  -8  -2 -17    0.73    0.30
  -8  -2  17    0.84    0.33
  -8  -2  17    1.18    0.29
   0  -3  17   26.77    0.62
   0  -3 -17   26.94    0.74
   0   3  17   25.40    0.66
   0   3  17   26.87    0.71
  -1   3  17   13.79    0.47
   1  -3  17   12.27    0.38
   1   3 -17   13.68    0.41
  -1   3  17   13.79    0.44
  -1  -3 -17   13.83    0.51
   1   3  17   13.04    0.46
  -1  -3  17   13.66    0.41
   1   3  17   12.84    0.46
   1  -3 -17   12.70    0.50
  -2  -3 -17   13.38    0.53
   2  -3  17   14.90    0.42
  -2   3  17   14.78    0.48
  -2   3  17   14.72    0.51
   2   3  17   14.00    0.50
   2  -3 -17   14.80    0.54
  -2  -3  17   14.94    0.46
  -3  -3 -17    7.28    0.44
  -3   3  17    6.81    0.38
   3  -3  17    7.37    0.32
  -3  -3  17    7.08    0.35
   3   3  17    7.34    0.39
  -4  -3 -17   34.94    0.95
   4  -3  17   36.42    0.85
  -4   3  17   34.63    0.93
  -4   3  17   35.80    0.94
  -4  -3  17   36.39    0.94
   4   3  17   34.82    0.92
  -4  -3  17   35.62    0.90
   5  -3  17    2.74    0.25
  -5   3  17    2.61    0.29
  -5  -3 -17    2.64    0.33
  -5   3  17    2.70    0.32
  -5  -3  17    2.25    0.31
  -5  -3  17    2.75    0.28
   5   3  17    2.26    0.26
  -6   3  17    3.56    0.36
  -6   3  17    3.49    0.34
  -6  -3 -17    3.27    0.36
  -6  -3  17    3.26    0.33
  -6  -3  17    3.40    0.37
   6   3  17    3.09    0.32
  -7  -3 -17    3.66    0.41
  -7   3  17    3.90    0.41
  -7  -3  17    4.40    0.46
   7   3  17    3.85    0.38
  -7  -3  17    3.85    0.39
  -8   3  17    1.00    0.33
  -8  -3 -17    1.48    0.35
  -8  -3  17    1.03    0.28
  -8  -3  17    1.28    0.36
   0  -4  17   28.73    0.65
   0   4  17   29.41    0.78
   0   4 -17   30.87    0.78
   0  -4 -17   29.75    0.82
   0   4  17   29.00    0.78
  -1   4  17    3.77    0.33
  -1   4  17    3.92    0.31
  -1  -4 -17    3.92    0.33
   1   4 -17    3.92    0.33
   1  -4  17    3.60    0.20
   1  -4 -17    4.16    0.34
   1   4  17    3.57    0.29
  -1  -4  17    3.92    0.23
   1   4  17    3.50    0.27
  -2   4  17   40.84    0.99
   2  -4  17   40.97    0.86
  -2   4  17   41.39    1.01
  -2  -4 -17   40.37    1.03
   2   4 -17   40.76    0.98
   2  -4 -17   41.71    1.05
   2   4  17   41.48    1.02
   2   4  17   42.03    1.07
  -2  -4  17   41.90    0.94
   3  -4  17   17.09    0.46
  -3  -4 -17   17.12    0.62
  -3   4  17   17.38    0.58
  -3   4  17   17.15    0.61
   3   4  17   16.92    0.57
   3   4  17   18.03    0.67
  -3  -4  17   17.05    0.52
  -4   4  17    6.05    0.39
   4  -4  17    5.89    0.30
  -4   4  17    5.82    0.39
  -4  -4 -17    5.93    0.42
  -4  -4  17    5.87    0.35
   4   4  17    5.92    0.38
  -4  -4  17    6.39    0.41
  -5   4  17    1.25    0.25
   5  -4  17    1.00    0.18
  -5   4  17    1.41    0.25
  -5  -4 -17    1.02    0.27
  -5  -4  17    0.78    0.21
   5   4  17    0.89    0.22
  -5  -4  17    0.84    0.25
   6  -4  17    2.01    0.24
  -6  -4 -17    1.94    0.32
  -6   4  17    2.17    0.31
  -6  -4  17    2.77    0.36
  -6  -4  17    2.15    0.29
   6   4  17    2.05    0.29
  -7   4  17    1.37    0.31
  -7  -4 -17    1.04    0.31
   7   4  17    0.55    0.25
  -7  -4  17    1.12    0.27
  -7  -4  17    1.62    0.34
   0   5  17   -0.09    0.15
   0  -5  17    0.13    0.08
   0   5 -17    0.53    0.22
   0   5  17    0.40    0.19
   0  -5 -17    0.06    0.21
  -1   5  17   28.70    0.81
  -1  -5 -17   29.23    0.82
   1   5 -17   28.68    0.79
  -1   5  17   29.39    0.78
   1  -5 -17   29.13    0.82
   1   5  17   28.83    0.78
  -1  -5  17   29.10    0.65
   1   5  17   29.71    0.83
  -1   5 -17   28.18    0.84
  -2   5  17   15.85    0.55
  -2   5  17   16.49    0.60
   2   5 -17   15.19    0.57
  -2  -5 -17   16.29    0.60
   2  -5 -17   15.60    0.59
   2   5  17   15.97    0.62
   2   5  17   14.84    0.54
  -2  -5  17   16.07    0.45
  -3  -5 -17   14.97    0.60
  -3   5  17   14.69    0.55
  -3   5  17   15.30    0.63
  -3   5  17   15.91    0.55
   3  -5  17   15.15    0.38
  -3  -5  17   14.74    0.48
   3  -5 -17   13.95    0.58
   3   5  17   15.23    0.66
   3   5  17   14.63    0.54
  -4   5  17    8.15    0.44
   4  -5  17    7.72    0.30
  -4  -5 -17    7.57    0.49
   4   5  17    7.96    0.57
  -4  -5  17    8.41    0.39
  -4  -5  17    8.45    0.45
   4   5  17    7.93    0.43
   5  -5  17    1.63    0.18
  -5   5  17    1.90    0.27
  -5  -5 -17    1.95    0.32
  -5  -5  17    1.95    0.25
   5   5  17    1.48    0.25
  -5  -5  17    1.87    0.30
   6  -5  17    0.11    0.15
  -6   5  17    0.88    0.25
  -6  -5 -17    0.40    0.26
  -6  -5  17    0.31    0.20
   6   5  17    0.30    0.23
  -6  -5  17    0.74    0.28
  -7  -5 -17    0.44    0.30
   7  -5  17    0.42    0.19
  -7  -5  17    0.61    0.31
  -7  -5  17    0.15    0.23
   7   5  17    0.15    0.23
   0   6  17   52.98    1.30
   0  -6 -17   53.76    1.29
   0   6 -17   52.66    1.30
  -1  -6 -17   29.12    0.86
  -1   6  17   30.03    0.88
   1   6 -17   29.43    0.86
   1  -6 -17   28.50    0.83
   1   6  17   29.42    0.87
  -1   6 -17   28.51    0.88
   1   6  17   28.29    0.81
   2   6 -17    5.28    0.49
  -2  -6 -17    6.40    0.44
  -2   6  17    5.87    0.46
   2   6  17    6.33    0.38
   2  -6 -17    6.70    0.45
   2   6  17    6.31    0.48
  -2  -6  17    6.15    0.27
  -3   6  17    6.32    0.38
  -3  -6 -17    5.22    0.43
  -3   6  17    5.47    0.49
   3   6  17    6.11    0.40
   3   6  17    6.12    0.51
   3  -6 -17    5.75    0.44
  -3  -6  17    5.97    0.31
  -4  -6 -17    3.41    0.37
  -4   6  17    3.57    0.31
   4   6  17    2.66    0.38
  -4  -6  17    3.44    0.27
  -5  -6 -17    3.90    0.40
   5   6  17    3.79    0.45
  -5  -6  17    3.54    0.31
  -6  -6 -17    0.22    0.27
   6   6  17   -0.16    0.35
  -6  -6  17    0.19    0.20
  -6  -6  17    0.31    0.27
   0  -7 -17    0.65    0.24
   0   7 -17    0.66    0.26
   0   7  17    0.97    0.26
   1   7 -17    2.94    0.35
  -1   7  17    3.68    0.37
  -1  -7 -17    3.99    0.38
   1   7  17    3.09    0.35
   1  -7 -17    3.69    0.35
  -1   7 -17    2.99    0.37
  -2  -7 -17    2.58    0.31
  -2   7  17    2.05    0.33
  -2   7 -17    2.59    0.38
   2  -7 -17    2.83    0.33
   2   7  17    2.36    0.34
  -3   7  17    0.21    0.28
  -3  -7 -17    0.66    0.25
   3   7  17    0.42    0.27
   3  -7 -17    0.42    0.25
  -4  -7 -17    4.31    0.43
   4   7  17    3.32    0.42
  -5  -7 -17    0.28    0.27
   5   7  17    0.41    0.32
   0  -8 -17    4.07    0.38
   0   8  17    3.75    0.41
   0   8 -17    3.90    0.42
  -1   8  17    7.66    0.55
   1   8 -17    5.52    0.53
  -1  -8 -17    6.29    0.47
  -1   8 -17    6.14    0.51
   1  -8 -17    7.41    0.48
   1   8  17    6.67    0.52
  -2  -8 -17    5.04    0.43
  -2   8  17    4.37    0.45
  -2   8 -17    4.41    0.49
   2   8  17    5.19    0.47
   2  -8 -17    4.70    0.42
  -3   8  17    0.97    0.35
  -3  -8 -17    1.82    0.33
   3   8  17    1.39    0.34
   3  -8 -17    1.84    0.32
  -4  -8 -17    1.75    0.35
   4   8  17    2.02    0.39
   0   9 -17    5.03    0.52
   0   9  17    5.26    0.50
   0  -9 -17    5.24    0.45
  -1   9  17    0.80    0.33
  -1  -9 -17    1.99    0.33
  -1   9 -17    1.39    0.40
   1   9  17    1.63    0.36
   1  -9 -17    2.29    0.36
  -2   9  17    9.54    0.68
  -2  -9 -17    9.61    0.59
  -2   9 -17    9.21    0.77
   2  -9 -17    8.96    0.58
   2   9  17   10.36    0.69
  -3  -9 -17    3.16    0.40
  -3   9  17    2.31    0.51
   3  -9 -17    2.63    0.44
   3   9  17    3.10    0.43
   0   0  18    7.61    0.33
   0   0 -18    7.40    0.33
   1   0  18   12.48    0.42
  -1   0 -18   11.69    0.41
  -1   0  18   11.13    0.41
   2   0  18    9.16    0.37
  -2   0 -18    9.05    0.38
  -2   0  18    8.85    0.38
  -3   0 -18   34.97    0.84
   3   0  18   34.95    0.86
  -3   0  18   34.14    0.87
  -4   0 -18   13.76    0.49
  -4   0  18   14.06    0.52
   4   0  18   14.42    0.51
  -5   0 -18    0.03    0.17
  -5   0  18    0.16    0.18
   5   0  18    0.34    0.17
  -5   0  18   -0.11    0.19
   6   0  18   16.73    0.61
  -6   0 -18   16.21    0.59
  -6   0  18   16.21    0.64
  -6   0  18   16.48    0.68
  -7   0  18    5.54    0.44
  -7   0  18    6.36    0.52
  -7   0 -18    6.36    0.42
  -8   0  18    9.32    0.59
  -8   0  18   10.38    0.64
   0   1  18    0.78    0.10
   0  -1 -18    0.80    0.18
   0  -1  18    0.87    0.15
   0   1  18    0.83    0.16
   1  -1  18   14.66    0.44
  -1   1  18   14.14    0.46
  -1  -1 -18   14.37    0.48
  -1  -1  18   14.75    0.45
   1  -1 -18   15.28    0.49
   1   1  18   13.55    0.46
   2  -1  18    5.89    0.31
  -2   1  18    5.61    0.33
  -2  -1 -18    5.63    0.35
   2   1  18    5.84    0.32
  -2   1 -18    5.95    0.28
  -2  -1  18    5.94    0.31
  -3  -1 -18   19.09    0.61
   3  -1  18   19.82    0.57
  -3   1  18   19.66    0.61
   3   1  18   19.92    0.60
  -3   1 -18   20.03    0.54
  -3  -1  18   20.09    0.60
  -4  -1 -18    6.31    0.39
  -4   1  18    6.72    0.40
   4  -1  18    6.84    0.37
  -4   1 -18    7.12    0.33
   4   1  18    6.89    0.38
  -4  -1  18    7.59    0.40
  -5  -1 -18    3.02    0.30
   5  -1  18    3.01    0.27
  -5   1  18    2.76    0.30
  -5   1  18    2.97    0.32
  -5  -1  18    3.41    0.33
  -5  -1  18    2.64    0.29
  -5   1 -18    2.85    0.24
   5   1  18    2.89    0.29
  -6   1  18    4.92    0.41
  -6  -1 -18    5.71    0.42
  -6   1  18    4.84    0.40
  -6  -1  18    5.50    0.45
   6   1  18    5.82    0.41
  -6  -1  18    5.58    0.42
  -7  -1 -18    5.32    0.45
  -7   1  18    5.84    0.48
  -7   1  18    5.71    0.44
  -7  -1  18    6.25    0.48
  -7  -1  18    7.05    0.53
  -8   1  18    1.67    0.36
  -8   1  18    1.20    0.30
  -8  -1 -18    1.46    0.31
  -8  -1  18    1.24    0.31
  -8  -1  18    0.59    0.31
   0   2  18    1.03    0.17
   0  -2  18    1.45    0.16
   0  -2 -18    0.95    0.20
   0   2  18    1.06    0.14
   1  -2  18   65.14    1.36
  -1   2  18   64.31    1.42
  -1  -2 -18   66.10    1.44
  -1   2  18   69.39    1.32
   1  -2 -18   65.37    1.44
   1   2  18   67.41    1.44
  -1  -2  18   67.70    1.39
   1   2  18   66.12    1.39
  -2   2  18   14.56    0.50
   2  -2  18   14.67    0.44
  -2  -2 -18   13.63    0.51
  -2  -2  18   14.86    0.47
   2   2  18   14.91    0.50
  -3   2  18   45.23    1.07
   3  -2  18   45.02    1.00
  -3  -2 -18   42.54    1.07
   3   2  18   42.57    1.03
  -3  -2  18   42.55    1.01
  -4   2  18    7.34    0.41
   4  -2  18    6.84    0.34
  -4   2  18    6.46    0.39
  -4  -2 -18    6.19    0.41
  -4  -2  18    6.56    0.40
  -4  -2  18    6.07    0.36
   4   2  18    6.65    0.38
   5  -2  18    8.47    0.40
  -5  -2 -18    7.72    0.46
  -5   2  18    8.33    0.46
  -5   2  18    8.51    0.48
  -5  -2  18    8.01    0.47
   5   2  18    8.10    0.43
  -5  -2  18    7.21    0.42
  -6   2  18   16.70    0.65
  -6   2  18   16.05    0.66
   6  -2  18   17.19    0.60
  -6  -2 -18   16.25    0.65
   6   2  18   15.86    0.62
  -6  -2  18   16.45    0.67
  -6  -2  18   15.92    0.63
  -7   2  18    3.07    0.36
  -7   2  18    3.71    0.41
  -7  -2 -18    2.67    0.35
  -7  -2  18    2.74    0.35
   7   2  18    3.29    0.35
  -7  -2  18    3.11    0.41
  -8  -2 -18    2.84    0.39
  -8   2  18    3.01    0.42
  -8   2  18    3.07    0.39
  -8  -2  18    2.56    0.42
  -8  -2  18    2.25    0.35
   0   3  18   22.33    0.64
   0   3  18   20.84    0.58
   0  -3 -18   22.21    0.67
   0  -3  18   21.88    0.55
  -1   3  18   21.93    0.58
  -1   3  18   20.90    0.63
   1  -3  18   21.32    0.54
  -1  -3 -18   21.47    0.66
   1   3 -18   21.95    0.71
  -1  -3  18   22.06    0.57
   1   3  18   22.56    0.63
   1  -3 -18   21.34    0.67
   1   3  18   21.59    0.63
  -2  -3 -18   -0.02    0.20
  -2   3  18    0.50    0.18
   2  -3  18    0.26    0.13
  -2   3  18    0.23    0.18
  -2  -3  18    0.19    0.14
   2   3  18    0.34    0.20
   2   3  18    0.34    0.17
   2  -3 -18    0.48    0.22
  -3  -3 -18   20.44    0.67
   3  -3  18   20.00    0.55
  -3   3  18   20.65    0.64
  -3  -3  18   20.58    0.59
   3   3  18   19.57    0.62
  -4  -3 -18    3.99    0.34
  -4   3  18    4.26    0.35
   4  -3  18    3.72    0.29
  -4   3  18    4.86    0.36
  -4  -3  18    4.62    0.36
  -4  -3  18    4.29    0.33
   4   3  18    4.71    0.36
  -5  -3 -18    0.29    0.23
  -5   3  18    0.17    0.21
   5  -3  18   -0.14    0.15
  -5   3  18    0.06    0.19
  -5  -3  18    0.40    0.19
  -5  -3  18    0.59    0.24
   5   3  18    0.25    0.19
  -6  -3 -18    0.71    0.26
   6  -3  18    0.16    0.17
  -6   3  18    0.00    0.22
  -6   3  18    0.04    0.20
  -6  -3  18    0.52    0.25
   6   3  18    0.07    0.19
  -6  -3  18   -0.08    0.19
  -7  -3 -18    1.71    0.34
  -7   3  18    2.32    0.35
   7   3  18    1.65    0.29
  -7  -3  18    1.99    0.30
  -7  -3  18    1.15    0.32
   0  -4 -18    5.31    0.40
   0   4 -18    5.83    0.38
   0   4  18    5.45    0.35
   0  -4  18    5.67    0.25
   0   4  18    5.53    0.35
   1   4 -18   17.65    0.56
  -1   4  18   18.56    0.59
   1  -4  18   18.02    0.46
  -1   4  18   18.49    0.58
  -1  -4 -18   18.70    0.63
   1   4  18   17.88    0.60
  -1  -4  18   19.31    0.50
   1  -4 -18   18.73    0.63
   1   4  18   19.01    0.60
  -2   4  18   12.82    0.50
  -2  -4 -18   13.56    0.55
  -2   4  18   13.62    0.51
   2  -4  18   14.16    0.39
  -2  -4  18   13.56    0.44
   2   4  18   14.74    0.56
   2  -4 -18   13.83    0.55
   2   4  18   14.17    0.52
  -3  -4 -18    3.60    0.33
   3  -4  18    3.81    0.24
  -3   4  18    3.77    0.32
  -3  -4  18    3.62    0.28
   3   4  18    3.98    0.31
   3   4  18    3.38    0.34
   4  -4  18    3.39    0.25
  -4   4  18    2.54    0.28
  -4   4  18    2.60    0.30
  -4  -4 -18    2.95    0.32
   4   4  18    2.64    0.28
  -4  -4  18    2.92    0.31
  -4  -4  18    2.85    0.26
  -5   4  18    3.79    0.35
   5  -4  18    3.63    0.29
  -5   4  18    3.78    0.33
  -5  -4 -18    4.07    0.39
   5   4  18    4.40    0.36
  -5  -4  18    4.26    0.39
  -5  -4  18    3.99    0.34
  -6   4  18    5.28    0.45
   6  -4  18    4.99    0.34
  -6  -4 -18    4.62    0.43
  -6  -4  18    4.76    0.43
  -6  -4  18    4.20    0.37
   6   4  18    4.13    0.37
  -7  -4 -18   -0.01    0.26
   7  -4  18    0.50    0.21
  -7   4  18    0.23    0.27
  -7  -4  18    0.70    0.26
   7   4  18    0.47    0.25
  -7  -4  18    0.73    0.31
   0   5  18    2.90    0.28
   0   5  18    3.11    0.27
   0   5 -18    2.95    0.29
   0  -5 -18    3.76    0.34
   0  -5  18    2.90    0.17
  -1  -5 -18   17.82    0.62
  -1   5  18   17.64    0.58
  -1   5  18   17.97    0.61
   1   5 -18   17.28    0.59
  -1  -5  18   17.10    0.44
   1   5  18   16.13    0.56
  -1   5 -18   17.53    0.63
   1  -5 -18   17.66    0.61
   1   5  18   17.62    0.62
  -2  -5 -18    4.22    0.35
  -2   5  18    4.24    0.39
  -2   5  18    4.37    0.33
   2  -5 -18    4.44    0.37
  -2  -5  18    3.83    0.25
   2   5  18    4.01    0.32
   2   5  18    4.73    0.41
  -3  -5 -18   43.48    1.12
  -3   5  18   41.95    1.07
   3  -5  18   41.16    0.87
  -3  -5  18   43.09    1.02
   3  -5 -18   44.10    1.15
   3   5  18   45.79    1.21
   3   5  18   44.36    1.11
   4  -5  18   14.38    0.41
  -4  -5 -18   13.52    0.61
  -4   5  18   15.06    0.56
   4   5  18   15.22    0.72
  -4  -5  18   15.18    0.58
   4   5  18   14.50    0.57
  -4  -5  18   15.08    0.53
  -5  -5 -18    1.36    0.28
  -5   5  18    1.43    0.26
   5  -5  18    0.94    0.16
  -5  -5  18    1.23    0.23
  -5  -5  18    0.94    0.26
   5   5  18    1.20    0.25
   6  -5  18    2.36    0.24
  -6   5  18    2.10    0.31
  -6  -5 -18    1.75    0.35
  -6  -5  18    2.67    0.37
  -6  -5  18    2.80    0.32
   6   5  18    2.29    0.32
   7  -5  18    1.10    0.22
  -7  -5 -18    1.45    0.36
  -7  -5  18    0.97    0.28
  -7  -5  18    0.94    0.33
   7   5  18    0.98    0.28
   0  -6 -18    0.45    0.22
   0   6  18    0.73    0.22
   0   6 -18    0.11    0.23
   1   6 -18   11.34    0.61
  -1   6  18   11.07    0.53
  -1  -6 -18   11.62    0.53
  -1   6 -18   10.99    0.57
   1  -6 -18   11.23    0.53
   1   6  18   11.88    0.55
   1   6  18   10.95    0.48
  -2   6  18   12.81    0.59
  -2  -6 -18   12.29    0.56
   2   6  18   11.10    0.50
  -2  -6  18   11.59    0.37
   2   6  18   12.33    0.60
   2  -6 -18   11.53    0.56
  -3   6  18    0.60    0.20
  -3  -6 -18    0.39    0.24
  -3  -6  18    0.54    0.15
   3  -6 -18    0.35    0.24
   3   6  18    0.30    0.19
   3   6  18    0.91    0.28
  -4  -6 -18    3.24    0.36
  -4   6  18    2.79    0.30
  -4  -6  18    2.92    0.27
   4   6  18    2.73    0.38
  -5  -6 -18    1.22    0.30
  -5  -6  18    0.81    0.20
   5   6  18    0.58    0.30
  -6  -6 -18    0.27    0.29
  -6  -6  18    0.15    0.20
   6   6  18    0.27    0.36
   0   7 -18    0.58    0.27
   0   7  18    0.84    0.25
   0  -7 -18    0.78    0.25
  -1   7  18   13.12    0.62
  -1  -7 -18   13.46    0.59
   1  -7 -18   13.23    0.58
   1   7  18   13.04    0.62
  -1   7 -18   12.30    0.65
  -2   7  18    3.20    0.37
  -2  -7 -18    3.85    0.38
   2   7  18    4.00    0.39
  -2   7 -18    3.89    0.43
   2  -7 -18    4.42    0.40
  -3  -7 -18    6.52    0.49
   3  -7 -18    6.42    0.48
   3   7  18    6.22    0.53
  -4  -7 -18    5.59    0.48
   4   7  18    6.72    0.61
  -5  -7 -18    0.37    0.30
   5   7  18    0.52    0.33
   0   8  18    1.13    0.30
   0   8 -18    0.68    0.31
   0  -8 -18    1.33    0.29
  -1   8  18    1.38    0.31
  -1  -8 -18    2.52    0.33
   1  -8 -18    1.99    0.33
   1   8  18    1.59    0.32
  -1   8 -18    1.56    0.36
  -2   8  18    6.39    0.58
  -2  -8 -18    7.62    0.51
   2  -8 -18    6.35    0.50
  -2   8 -18    6.42    0.55
   2   8  18    8.14    0.59
  -3  -8 -18    1.70    0.33
   3  -8 -18    2.00    0.35
   3   8  18    1.94    0.37
  -4  -8 -18    2.06    0.35
   4   8  18    1.57    0.37
   0  -9 -18    0.21    0.26
   0   9  18    0.18    0.31
  -1  -9 -18   11.84    0.62
  -1   9  18    9.80    0.68
  -1   9 -18    8.72    0.72
   1  -9 -18   10.80    0.61
   1   9  18   10.53    0.69
  -2  -9 -18    1.52    0.34
  -2   9  18    0.38    0.34
   2   9  18    1.26    0.36
   2  -9 -18    1.14    0.32
  -2   9 -18    0.41    0.40
   0   0 -19    0.10    0.15
   0   0  19    0.04    0.13
   1   0  19   58.72    1.26
  -1   0 -19   58.69    1.25
  -1   0  19   57.28    1.27
   2   0  19   10.96    0.42
  -2   0 -19   10.97    0.41
  -2   0  19   10.73    0.41
  -3   0  19    3.49    0.29
  -3   0 -19    4.34    0.33
   3   0  19    3.67    0.28
  -4   0 -19    2.51    0.25
  -4   0  19    1.90    0.24
   4   0  19    2.22    0.24
  -5   0  19    2.34    0.31
  -5   0  19    2.34    0.28
   5   0  19    2.66    0.27
  -5   0 -19    2.66    0.27
   6   0  19    0.01    0.18
  -6   0 -19    0.12    0.18
  -6   0  19   -0.04    0.22
  -6   0  19    0.01    0.19
  -7   0  19    0.69    0.29
   7   0  19    0.59    0.23
  -7   0  19    0.37    0.23
  -8   0  19   -0.21    0.23
  -8   0  19    0.02    0.29
   0  -1  19   25.25    0.65
   0   1  19   24.57    0.68
   0   1  19   25.61    0.55
   0  -1 -19   25.82    0.69
  -1  -1 -19   30.16    0.76
   1  -1  19   29.55    0.73
  -1   1  19   29.64    0.77
  -1  -1  19   31.11    0.76
   1   1  19   30.94    0.78
   1  -1 -19   30.43    0.79
  -2  -1 -19    6.30    0.37
  -2   1  19    6.07    0.35
   2  -1  19    6.40    0.33
  -2  -1  19    6.37    0.34
  -2   1 -19    6.26    0.30
   2   1  19    6.30    0.34
  -3   1  19    3.17    0.27
   3  -1  19    3.89    0.28
  -3  -1 -19    4.25    0.32
  -3  -1  19    3.95    0.32
  -3   1 -19    4.14    0.28
   3   1  19    4.01    0.32
  -4  -1 -19    1.34    0.23
   4  -1  19    1.31    0.20
  -4   1  19    1.91    0.25
   4   1  19    1.54    0.22
  -4   1 -19    1.63    0.20
  -4  -1  19    1.64    0.23
  -5   1  19   -0.23    0.19
   5  -1  19    0.13    0.16
  -5  -1 -19    0.15    0.19
  -5   1  19    0.00    0.18
  -5  -1  19   -0.19    0.20
  -5  -1  19    0.04    0.17
   5   1  19   -0.04    0.16
  -6   1  19    1.61    0.31
  -6  -1 -19    1.40    0.26
   6  -1  19    1.58    0.25
  -6   1  19    1.62    0.27
   6   1  19    1.08    0.24
  -6  -1  19    1.32    0.28
  -6  -1  19    1.85    0.29
  -7   1  19    5.75    0.46
  -7  -1 -19    6.26    0.47
  -7   1  19    6.36    0.53
   7   1  19    6.19    0.48
  -7  -1  19    6.05    0.48
  -7  -1  19    6.62    0.54
  -8   1  19    3.69    0.41
  -8  -1 -19    3.38    0.40
  -8   1  19    3.92    0.45
  -8  -1  19    4.08    0.48
  -8  -1  19    3.37    0.41
   8   1  19    3.28    0.38
   0   2  19    0.18    0.12
   0  -2 -19    0.19    0.18
   0  -2  19    0.17    0.13
   0   2  19    0.23    0.16
  -1  -2 -19   16.42    0.56
   1  -2  19   18.02    0.50
  -1   2  19   17.07    0.54
   1   2  19   16.44    0.50
   1  -2 -19   16.37    0.56
   1   2  19   16.86    0.53
  -1  -2  19   16.38    0.49
  -2   2  19   18.74    0.60
  -2  -2 -19   17.98    0.60
   2  -2  19   19.22    0.53
   2   2  19   19.19    0.59
  -2  -2  19   18.74    0.55
   3  -2  19    5.93    0.32
  -3   2  19    6.71    0.39
  -3  -2 -19    5.17    0.39
  -3  -2  19    4.79    0.34
   3   2  19    5.81    0.36
  -4  -2 -19    7.44    0.44
  -4   2  19    8.03    0.42
   4  -2  19    7.96    0.37
  -4  -2  19    8.11    0.41
   4   2  19    8.21    0.42
  -5   2  19    0.40    0.22
   5  -2  19    0.42    0.17
  -5   2  19    0.30    0.20
  -5  -2 -19    0.24    0.22
  -5  -2  19    0.13    0.18
  -5  -2  19    0.75    0.25
   5   2  19   -0.03    0.17
   6  -2  19    2.75    0.29
  -6  -2 -19    3.34    0.35
  -6   2  19    3.00    0.33
  -6   2  19    3.04    0.36
   6   2  19    3.79    0.34
  -6  -2  19    3.42    0.39
  -6  -2  19    3.14    0.34
  -7   2  19    1.93    0.32
   7  -2  19    2.04    0.28
  -7  -2 -19    1.73    0.32
  -7   2  19    2.09    0.35
  -7  -2  19    2.25    0.33
   7   2  19    1.81    0.30
  -7  -2  19    1.81    0.35
  -8   2  19    1.90    0.34
  -8   2  19    2.66    0.41
  -8  -2 -19    2.14    0.36
   8   2  19    2.03    0.35
  -8  -2  19    2.42    0.42
  -8  -2  19    1.84    0.34
   0   3  19    1.78    0.23
   0   3  19    1.96    0.20
   0  -3  19    2.33    0.19
   0  -3 -19    2.09    0.26
   1  -3  19   11.75    0.38
  -1   3  19   12.24    0.42
  -1   3  19   12.02    0.47
  -1  -3 -19   11.60    0.50
   1   3  19   11.65    0.45
   1  -3 -19   12.55    0.51
   1   3  19   10.95    0.46
  -1  -3  19   11.74    0.40
  -2  -3 -19   12.98    0.53
   2  -3  19   12.91    0.41
  -2   3  19   13.03    0.50
   2   3  19   13.25    0.53
   2  -3 -19   12.62    0.53
  -2  -3  19   13.78    0.45
   2   3  19   13.63    0.50
  -3   3  19   15.29    0.55
  -3  -3 -19   15.03    0.57
   3  -3  19   15.55    0.46
   3   3  19   14.25    0.54
  -3  -3  19   16.09    0.51
  -4   3  19   10.74    0.49
   4  -3  19   10.94    0.41
  -4  -3 -19   10.96    0.52
  -4   3  19   10.80    0.49
  -4  -3  19   10.02    0.48
   4   3  19   10.47    0.48
  -4  -3  19   11.12    0.46
   5  -3  19    2.22    0.23
  -5  -3 -19    1.71    0.29
  -5   3  19    2.69    0.32
  -5   3  19    2.19    0.29
  -5  -3  19    2.18    0.27
   5   3  19    1.80    0.27
  -5  -3  19    2.25    0.32
  -6  -3 -19    1.02    0.28
  -6   3  19    1.32    0.28
   6  -3  19    0.96    0.21
  -6   3  19    1.16    0.26
  -6  -3  19    1.35    0.29
  -6  -3  19    0.97    0.24
   6   3  19    0.99    0.23
  -7  -3 -19    2.97    0.38
  -7   3  19    3.37    0.40
   7  -3  19    3.35    0.33
  -7  -3  19    2.27    0.33
  -7  -3  19    4.39    0.46
   7   3  19    3.07    0.36
   0   4  19    0.09    0.16
   0   4 -19   -0.06    0.18
   0  -4  19    0.04    0.11
   0   4  19   -0.23    0.14
   0  -4 -19    0.23    0.21
  -1  -4 -19    2.11    0.29
  -1   4  19    1.83    0.22
  -1   4  19    1.39    0.21
   1  -4  19    1.77    0.16
   1   4  19    1.60    0.23
  -1  -4  19    1.67    0.17
   1   4  19    1.69    0.22
   1  -4 -19    1.40    0.26
  -2   4  19    0.17    0.16
  -2  -4 -19    0.47    0.20
   2  -4  19    0.34    0.12
   2   4  19    0.48    0.21
   2  -4 -19    0.43    0.21
  -2  -4  19    0.39    0.14
   2   4  19    0.47    0.18
   3  -4  19    5.51    0.27
  -3  -4 -19    5.51    0.41
  -3   4  19    5.44    0.38
   3   4  19    4.97    0.36
  -3  -4  19    5.61    0.32
   3   4  19    6.27    0.47
   4  -4  19    0.79    0.16
  -4  -4 -19    0.69    0.24
  -4   4  19    1.15    0.24
  -4   4  19    0.56    0.21
   4   4  19    0.62    0.20
  -4  -4  19    0.94    0.19
  -4  -4  19    1.01    0.24
  -5  -4 -19    2.47    0.33
  -5   4  19    2.27    0.31
  -5   4  19    2.22    0.30
   5  -4  19    2.42    0.23
   5   4  19    2.52    0.29
  -5  -4  19    2.23    0.28
  -5  -4  19    2.93    0.35
  -6   4  19    5.35    0.43
   6  -4  19    4.61    0.35
  -6  -4 -19    5.06    0.46
   6   4  19    5.35    0.43
  -6  -4  19    5.46    0.43
  -6  -4  19    5.63    0.47
  -7   4  19    2.29    0.37
   7  -4  19    1.47    0.24
  -7  -4 -19    1.36    0.33
  -7  -4  19    2.41    0.40
   7   4  19    1.81    0.32
  -7  -4  19    1.40    0.30
   0   5 -19    4.84    0.38
   0  -5 -19    5.73    0.41
   0   5  19    5.81    0.36
   0   5  19    5.35    0.38
   0  -5  19    5.11    0.21
  -1   5  19   12.99    0.51
  -1  -5 -19   12.42    0.54
  -1   5  19   13.14    0.50
   1   5  19   13.20    0.53
   1   5  19   12.35    0.50
   1  -5 -19   12.70    0.54
  -1  -5  19   13.36    0.38
  -2  -5 -19    4.00    0.35
  -2   5  19    3.48    0.30
   2   5  19    3.74    0.31
  -2  -5  19    3.80    0.25
   2   5  19    4.03    0.35
   2  -5 -19    3.80    0.35
   3  -5  19   26.60    0.60
  -3  -5 -19   27.43    0.84
  -3   5  19   26.90    0.80
  -3  -5  19   27.04    0.71
   3   5  19   26.38    0.79
   3   5  19   27.99    0.90
   3  -5 -19   27.37    0.85
  -4   5  19    0.09    0.19
   4  -5  19    0.08    0.11
  -4  -5 -19    0.26    0.23
  -4  -5  19    0.13    0.17
   4   5  19    0.17    0.27
   4   5  19   -0.01    0.18
  -4  -5  19    0.06    0.20
  -5  -5 -19    1.48    0.32
  -5   5  19    1.30    0.27
   5  -5  19    0.67    0.15
   5   5  19    0.92    0.24
  -5  -5  19    0.97    0.22
  -5  -5  19    1.37    0.28
   6  -5  19    4.81    0.33
  -6  -5 -19    4.41    0.44
  -6   5  19    4.50    0.40
   6   5  19    4.30    0.40
  -6  -5  19    5.20    0.41
  -6  -5  19    5.01    0.46
   0   6  19    0.24    0.20
   0   6 -19    0.24    0.24
   0  -6 -19   -0.04    0.21
  -1  -6 -19    3.00    0.33
  -1   6  19    2.83    0.31
   1   6  19    3.26    0.33
  -1  -6  19    3.26    0.24
   1   6  19    3.32    0.31
   1  -6 -19    3.47    0.34
  -1   6 -19    2.96    0.35
  -2  -6 -19    3.55    0.36
   2  -6 -19    3.99    0.37
   2   6  19    3.51    0.36
  -2  -6  19    3.13    0.23
   2   6  19    3.52    0.30
  -3   6  19    3.18    0.30
  -3  -6 -19    3.02    0.35
   3   6  19    2.70    0.35
   3  -6 -19    3.02    0.37
   3   6  19    3.07    0.31
  -3  -6  19    3.14    0.24
  -4   6  19    0.44    0.21
  -4  -6 -19    0.47    0.26
  -4  -6  19    0.54    0.17
   4   6  19    0.29    0.26
   4   6  19    0.39    0.27
  -5  -6 -19    7.99    0.56
   5   6  19    8.55    0.68
  -5  -6  19    8.16    0.45
  -6  -6 -19    1.28    0.33
   6   6  19    0.52    0.38
  -6  -6  19    1.28    0.26
   0  -7 -19    4.20    0.38
   0   7  19    4.68    0.41
  -1   7  19   -0.10    0.21
  -1  -7 -19    0.06    0.22
  -1   7 -19   -0.33    0.25
   1  -7 -19    0.15    0.23
   1   7  19    0.04    0.22
  -2  -7 -19    0.51    0.25
   2   7  19    1.07    0.28
   2  -7 -19    1.03    0.28
  -3  -7 -19    7.13    0.51
   3   7  19    7.91    0.57
   3  -7 -19    7.10    0.50
  -4  -7 -19    0.06    0.26
   4   7  19    0.10    0.28
  -4  -7  19   -0.06    0.14
  -5  -7 -19    1.81    0.36
   5   7  19    1.90    0.40
   0   8  19    1.53    0.34
   0  -8 -19    2.22    0.34
  -1  -8 -19    0.43    0.25
  -1   8  19    0.15    0.26
  -1   8 -19   -0.02    0.31
   1   8  19   -0.11    0.24
   1  -8 -19    0.00    0.24
  -2  -8 -19    0.39    0.26
   2   8  19    1.31    0.32
  -2   8 -19    0.33    0.36
   2  -8 -19    1.22    0.31
  -3  -8 -19    1.28    0.32
   3   8  19    0.01    0.28
   3  -8 -19   -0.14    0.26
  -4  -8 -19    4.39    0.48
   4   8  19    3.13    0.44
   0   9  19    0.21    0.31
   0  -9 -19    0.65    0.30
  -1  -9 -19    1.65    0.35
  -1   9  19    1.28    0.36
   1  -9 -19    1.85    0.35
   1   9  19    1.50    0.36
  -2  -9 -19    0.17    0.29
   2   9  19   -0.10    0.30
   2  -9 -19   -0.06    0.26
  -2   9 -19   -1.21    0.36
   0   0  20   44.66    1.04
   0   0 -20   46.71    1.03
   1   0  20    0.67    0.16
  -1   0 -20    0.79    0.18
   2   0  20    6.47    0.35
  -2   0 -20    6.57    0.35
  -2   0  20    5.97    0.35
  -3   0 -20    0.15    0.18
   3   0  20    0.17    0.16
  -3   0  20    0.33    0.18
  -4   0 -20   -0.07    0.15
  -4   0  20   -0.25    0.15
   4   0  20   -0.13    0.15
  -5   0  20    0.30    0.23
  -5   0  20    0.74    0.22
   5   0  20    0.64    0.20
  -5   0 -20    0.64    0.19
  -6   0  20    0.46    0.22
   6   0  20    0.69    0.22
  -6   0 -20    0.77    0.21
  -6   0  20    1.04    0.27
  -7   0  20    2.13    0.36
   7   0  20    1.94    0.30
  -7   0  20    1.60    0.30
  -8   0  20    0.15    0.25
  -8   0  20   -0.12    0.29
   8   0  20    0.07    0.24
   0  -1 -20    0.41    0.18
   0  -1  20    0.27    0.14
   0   1  20    0.25    0.16
   1  -1  20   33.97    0.80
  -1   1  20   31.53    0.82
  -1  -1 -20   31.25    0.82
   1   1  20   32.73    0.82
  -1  -1  20   31.99    0.80
  -2   1  20    8.06    0.40
  -2  -1 -20    8.75    0.42
   2  -1  20    8.89    0.38
  -2   1 -20    8.05    0.33
   2   1  20    8.45    0.39
  -2  -1  20    7.57    0.38
  -3   1  20   47.44    1.16
   3  -1  20   50.47    1.12
  -3  -1 -20   48.62    1.14
  -3   1 -20   50.99    1.09
   3   1  20   52.43    1.19
  -3  -1  20   48.51    1.17
   4  -1  20   15.79    0.53
  -4   1  20   15.18    0.57
  -4  -1 -20   15.62    0.55
  -4  -1  20   15.46    0.56
  -4   1 -20   15.20    0.47
   4   1  20   15.12    0.55
  -5   1  20    2.20    0.30
  -5  -1 -20    2.93    0.30
  -5   1  20    3.20    0.32
   5  -1  20    2.63    0.27
  -5  -1  20    2.09    0.32
   5   1  20    2.97    0.30
  -5  -1  20    2.31    0.27
  -6  -1 -20    2.43    0.30
   6  -1  20    2.59    0.29
  -6   1  20    1.96    0.29
  -6   1  20    1.96    0.32
  -6  -1  20    1.66    0.28
   6   1  20    2.49    0.30
  -6  -1  20    2.23    0.34
  -7   1  20    2.36    0.35
  -7   1  20    2.69    0.40
  -7  -1 -20    2.72    0.34
   7  -1  20    2.85    0.33
   7   1  20    2.69    0.34
  -7  -1  20    2.33    0.34
  -7  -1  20    2.47    0.38
   0  -2  20    3.43    0.26
   0   2  20    3.51    0.28
   0  -2 -20    3.24    0.30
  -1   2  20    0.40    0.17
  -1  -2 -20    0.81    0.22
   1  -2  20    0.65    0.16
  -1  -2  20    0.40    0.15
   1   2  20    0.57    0.17
   1  -2 -20    0.28    0.20
   1   2  20    0.61    0.16
  -2  -2 -20   45.59    1.12
  -2   2  20   45.89    1.11
   2  -2  20   48.26    1.05
   2   2  20   47.59    1.11
  -2  -2  20   45.97    1.07
  -3   2  20    6.90    0.39
   3  -2  20    6.23    0.33
  -3  -2 -20    6.45    0.40
  -3  -2  20    6.94    0.37
   3   2  20    6.57    0.38
  -4   2  20    7.74    0.44
  -4  -2 -20    9.55    0.46
   4  -2  20    8.50    0.40
   4   2  20    9.22    0.44
  -4  -2  20    9.07    0.43
  -5  -2 -20   17.26    0.65
   5  -2  20   17.22    0.58
  -5   2  20   17.08    0.66
  -5   2  20   16.77    0.65
  -5  -2  20   17.68    0.67
   5   2  20   17.71    0.63
  -5  -2  20   15.81    0.61
  -6   2  20    1.70    0.30
  -6   2  20    1.75    0.29
   6  -2  20    1.66    0.24
  -6  -2 -20    1.86    0.30
   6   2  20    1.78    0.27
  -6  -2  20    1.57    0.30
  -6  -2  20    1.63    0.28
  -7   2  20    1.84    0.32
  -7  -2 -20    2.43    0.35
  -7   2  20    2.21    0.36
   7  -2  20    2.64    0.31
  -7  -2  20    2.21    0.34
  -7  -2  20    2.92    0.41
   7   2  20    2.77    0.35
   0  -3  20    2.27    0.20
   0   3  20    2.49    0.22
   0  -3 -20    2.20    0.27
   0   3  20    2.43    0.26
  -1  -3 -20    2.83    0.30
  -1   3  20    2.66    0.26
   1  -3  20    2.94    0.21
  -1  -3  20    3.42    0.27
   1   3  20    3.68    0.29
   1   3  20    3.22    0.30
   1  -3 -20    3.26    0.32
   2  -3  20   20.51    0.55
  -2  -3 -20   20.66    0.66
  -2   3  20   19.52    0.64
   2  -3 -20   21.12    0.67
   2   3  20   19.17    0.63
   2   3  20   20.45    0.64
  -2  -3  20   19.62    0.57
  -3  -3 -20    7.67    0.45
   3  -3  20    8.39    0.35
  -3   3  20    9.27    0.44
  -3  -3  20    8.38    0.39
   3   3  20    8.11    0.40
  -4   3  20   16.94    0.62
   4  -3  20   17.62    0.53
  -4   3  20   16.39    0.61
  -4  -3 -20   16.69    0.64
  -4  -3  20   16.81    0.62
  -4  -3  20   17.37    0.59
   4   3  20   16.91    0.61
   5  -3  20    4.02    0.33
  -5  -3 -20    4.31    0.40
  -5   3  20    4.94    0.41
  -5   3  20    4.95    0.39
  -5  -3  20    4.31    0.35
  -5  -3  20    3.94    0.38
   5   3  20    3.97    0.34
  -6   3  20    5.16    0.41
  -6  -3 -20    5.01    0.44
  -6   3  20    4.98    0.43
   6  -3  20    4.12    0.32
   6   3  20    4.05    0.38
  -6  -3  20    4.80    0.44
  -6  -3  20    5.61    0.43
  -7  -3 -20    2.21    0.37
   7  -3  20    2.19    0.29
  -7   3  20    2.66    0.39
  -7  -3  20    2.26    0.33
   7   3  20    2.08    0.33
  -7  -3  20    3.32    0.43
   0   4  20    5.79    0.36
   0   4  20    6.27    0.35
   0  -4 -20    5.77    0.40
   0  -4  20    5.88    0.27
   1  -4  20   19.61    0.50
  -1  -4 -20   19.89    0.66
  -1   4  20   18.66    0.61
   1  -4 -20   19.70    0.66
  -1  -4  20   19.76    0.52
   1   4  20   18.42    0.61
   1   4  20   18.52    0.60
  -2   4  20    8.85    0.43
   2  -4  20    9.04    0.32
  -2  -4 -20    8.49    0.46
   2   4  20    8.17    0.42
   2   4  20    9.72    0.46
  -2  -4  20    8.35    0.35
   2  -4 -20    9.00    0.47
  -3  -4 -20    6.21    0.43
  -3   4  20    5.85    0.39
   3  -4  20    5.93    0.29
  -3  -4  20    6.26    0.34
   3   4  20    5.91    0.39
   3   4  20    6.88    0.47
  -4  -4 -20    4.32    0.39
  -4   4  20    3.22    0.31
   4  -4  20    3.42    0.27
  -4   4  20    3.69    0.33
  -4  -4  20    4.78    0.39
  -4  -4  20    3.72    0.30
   4   4  20    3.57    0.33
  -5   4  20    2.46    0.32
  -5  -4 -20    2.02    0.32
  -5   4  20    1.80    0.28
   5  -4  20    2.30    0.23
  -5  -4  20    2.62    0.33
  -5  -4  20    1.94    0.26
   5   4  20    2.31    0.29
   6  -4  20    1.03    0.21
  -6   4  20    1.35    0.30
  -6  -4 -20    0.73    0.28
   6   4  20    1.12    0.27
  -6  -4  20    0.85    0.30
  -6  -4  20    1.39    0.26
  -7   4  20    0.19    0.28
   7  -4  20    0.00    0.19
  -7  -4 -20    0.20    0.29
  -7  -4  20   -0.03    0.22
  -7  -4  20    0.53    0.32
   7   4  20   -0.04    0.23
   0  -5  20   18.84    0.46
   0   5  20   18.52    0.62
   0   5  20   18.09    0.62
   0  -5 -20   19.49    0.66
   1  -5  20    3.32    0.18
  -1   5  20    3.66    0.30
  -1  -5 -20    3.18    0.32
   1  -5 -20    3.52    0.34
  -1  -5  20    3.33    0.22
   1   5  20    3.61    0.30
   1   5  20    3.76    0.32
  -2  -5 -20    2.12    0.29
   2  -5  20    1.81    0.14
  -2   5  20    1.91    0.25
   2   5  20    2.02    0.25
   2  -5 -20    1.69    0.28
   2   5  20    1.56    0.26
  -2  -5  20    1.80    0.19
   3  -5  20    5.74    0.24
  -3   5  20    5.87    0.40
  -3  -5 -20    5.35    0.44
   3  -5 -20    5.55    0.45
   3   5  20    5.82    0.49
   3   5  20    5.70    0.40
  -3  -5  20    5.54    0.33
  -4  -5 -20    4.27    0.39
  -4   5  20    4.87    0.38
   4  -5  20    4.42    0.25
  -4  -5  20    4.10    0.33
  -4  -5  20    5.40    0.60
   4   5  20    4.33    0.36
   4   5  20    4.29    0.43
  -5   5  20    0.68    0.24
   5  -5  20    0.96    0.17
  -5  -5 -20    0.94    0.28
  -5  -5  20    0.33    0.24
   5   5  20   -0.25    0.29
   5   5  20    0.50    0.22
  -5  -5  20    0.69    0.20
  -6  -5 -20    0.06    0.26
  -6   5  20    0.32    0.25
   6  -5  20   -0.03    0.16
   6   5  20    0.18    0.23
  -6  -5  20   -0.38    0.19
  -6  -5  20    0.42    0.28
   0  -6 -20    2.16    0.31
   0   6  20    1.98    0.28
  -1  -6 -20   11.95    0.56
  -1   6  20   11.01    0.72
   1  -6 -20   12.26    0.57
  -1   6 -20   11.15    0.59
   1   6  20   11.74    0.52
   1   6  20   11.57    0.56
  -2  -6 -20   11.92    0.58
   2   6  20   10.84    0.51
   2  -6 -20   12.79    0.59
   2   6  20   12.57    0.60
  -2  -6  20   12.45    0.39
  -3   6  20    1.23    0.24
  -3  -6 -20    1.11    0.27
   3  -6 -20    1.07    0.29
  -3  -6  20    1.23    0.18
   3   6  20    0.93    0.28
   3   6  20    1.46    0.25
  -4  -6 -20    1.42    0.32
  -4   6  20    1.61    0.27
   4   6  20    1.20    0.33
   4   6  20    1.52    0.33
  -4  -6  20    1.31    0.21
  -5  -6 -20    4.91    0.48
   5   6  20    5.01    0.52
  -5  -6  20    5.03    0.39
  -6  -6 -20    2.86    0.40
  -6  -6  20    3.15    0.34
   6   6  20    2.26    0.45
   0   7  20    2.06    0.31
   0  -7 -20    2.10    0.32
  -1  -7 -20    4.56    0.40
   1  -7 -20    5.17    0.43
   1   7  20    5.03    0.46
  -2  -7 -20    1.72    0.31
   2   7  20    1.97    0.32
   2  -7 -20    2.18    0.32
  -3  -7 -20   14.75    0.67
   3  -7 -20   12.94    0.63
   3   7  20   13.92    0.70
  -3  -7  20   11.70    0.54
  -4  -7 -20    3.39    0.40
  -4  -7  20    4.30    0.32
   4   7  20    3.93    0.45
  -5  -7 -20    1.45    0.36
  -5  -7  20    1.10    0.22
   5   7  20    1.50    0.37
   0   8  20    0.35    0.27
   0  -8 -20    0.49    0.26
  -1  -8 -20    4.17    0.41
   1   8  20    3.08    0.39
   1  -8 -20    3.79    0.40
  -2  -8 -20    5.41    0.47
   2  -8 -20    4.95    0.46
   2   8  20    4.38    0.47
  -3  -8 -20    0.23    0.26
   3  -8 -20   -0.01    0.27
   3   8  20    0.01    0.27
   0  -9 -20    0.51    0.29
   0   9  20    0.53    0.33
  -1  -9 -20    2.42    0.37
   1   9  20    2.06    0.38
   1  -9 -20    2.44    0.37
  -1   0 -21    7.38    0.36
   1   0  21    7.13    0.37
  -1   0  21    7.11    0.36
  -2   0  21    5.33    0.35
  -2   0 -21    5.73    0.35
   2   0  21    5.79    0.34
  -3   0 -21    4.55    0.32
   3   0  21    4.24    0.32
  -3   0  21    4.91    0.34
   4   0  21   10.44    0.45
  -4   0 -21   10.08    0.43
  -4   0  21    9.48    0.46
  -5   0  21   26.93    0.82
   5   0  21   27.14    0.79
  -5   0  21   25.80    0.84
  -5   0 -21   25.40    0.74
  -6   0  21    1.24    0.26
  -6   0  21    1.44    0.30
   6   0  21    1.50    0.26
  -6   0 -21    1.37    0.24
   7   0  21    3.37    0.35
  -7   0  21    4.54    0.47
  -7   0  21    3.57    0.39
   0   1  21    6.48    0.36
   0  -1 -21    5.35    0.36
   0  -1  21    6.29    0.32
  -1  -1 -21    4.46    0.35
  -1   1  21    4.75    0.34
   1  -1  21    4.95    0.31
  -1  -1  21    3.88    0.31
   1   1  21    4.06    0.32
  -2   1  21    7.24    0.40
  -2  -1 -21    7.44    0.41
   2  -1  21    7.91    0.38
  -2  -1  21    7.04    0.37
   2   1  21    7.73    0.39
  -2   1 -21    7.52    0.33
  -3  -1 -21   68.73    1.53
   3  -1  21   72.54    1.52
  -3   1  21   68.85    1.55
  -3   1 -21   70.68    1.44
  -3  -1  21   66.59    1.53
   3   1  21   70.81    1.53
  -4  -1 -21    3.29    0.30
  -4   1  21    3.44    0.31
   4  -1  21    3.06    0.27
  -4  -1  21    3.12    0.29
   4   1  21    3.09    0.29
   5  -1  21    0.69    0.21
  -5   1  21    1.06    0.27
  -5   1  21    0.97    0.24
  -5  -1 -21    1.12    0.24
  -5  -1  21    0.60    0.25
   5   1  21    0.88    0.22
  -5  -1  21    0.70    0.22
  -6  -1 -21    2.12    0.29
  -6   1  21    1.96    0.29
   6  -1  21    1.97    0.27
  -6   1  21    2.08    0.33
   6   1  21    1.72    0.28
  -6  -1  21    2.06    0.30
  -6  -1  21    1.60    0.31
  -7   1  21    0.06    0.28
   7  -1  21    0.32    0.22
  -7  -1 -21    0.19    0.23
  -7   1  21    0.17    0.23
  -7  -1  21    0.39    0.31
   7   1  21   -0.02    0.21
  -7  -1  21    0.21    0.24
   0  -2 -21   13.73    0.53
   0   2  21   13.34    0.51
   0  -2  21   13.69    0.45
  -1  -2 -21   12.41    0.50
   1  -2  21   12.84    0.44
  -1   2  21   12.14    0.48
   1   2  21   12.51    0.49
  -1  -2  21   12.98    0.45
   1   2  21   12.64    0.44
   1  -2 -21   12.93    0.52
   2  -2  21    2.58    0.23
  -2  -2 -21    2.45    0.28
  -2   2  21    2.37    0.26
   2   2  21    2.59    0.25
  -2  -2  21    2.47    0.24
  -3  -2 -21    8.04    0.43
   3  -2  21    7.66    0.36
  -3   2  21    8.22    0.42
  -3  -2  21    9.00    0.41
   3   2  21    8.08    0.42
   4  -2  21   20.87    0.62
  -4   2  21   20.53    0.69
  -4  -2 -21   21.14    0.69
   4   2  21   20.62    0.67
  -4  -2  21   21.09    0.67
   5  -2  21   -0.01    0.17
  -5  -2 -21    0.07    0.21
  -5   2  21   -0.03    0.19
  -5   2  21    0.11    0.22
  -5  -2  21    0.22    0.19
   5   2  21    0.32    0.20
  -5  -2  21    0.33    0.23
  -6   2  21    2.21    0.31
  -6  -2 -21    1.91    0.31
   6  -2  21    2.17    0.27
  -6   2  21    2.10    0.33
   6   2  21    1.85    0.29
  -6  -2  21    1.80    0.33
  -6  -2  21    2.09    0.30
  -7  -2 -21    3.99    0.41
   7  -2  21    3.73    0.36
  -7   2  21    3.78    0.45
  -7   2  21    3.60    0.39
  -7  -2  21    3.89    0.41
  -7  -2  21    4.06    0.46
   7   2  21    3.56    0.36
   0  -3 -21   15.25    0.57
   0   3  21   15.08    0.55
   0  -3  21   15.78    0.47
  -1   3  21   11.34    0.46
   1  -3  21   11.14    0.38
  -1  -3 -21   12.00    0.51
   1  -3 -21   11.34    0.50
   1   3  21   11.72    0.44
   1   3  21   10.82    0.46
  -1  -3  21   11.52    0.41
   2  -3  21    7.49    0.32
  -2  -3 -21    6.82    0.42
  -2   3  21    6.44    0.39
   2   3  21    7.62    0.40
   2  -3 -21    7.36    0.43
  -2  -3  21    7.23    0.35
   2   3  21    7.16    0.41
   3  -3  21    7.06    0.33
  -3   3  21    7.62    0.42
  -3  -3 -21    6.08    0.42
   3   3  21    5.65    0.38
  -3  -3  21    6.26    0.35
   4  -3  21    5.90    0.33
  -4  -3 -21    6.63    0.44
  -4   3  21    5.80    0.41
  -4  -3  21    6.87    0.39
   4   3  21    6.36    0.41
  -5   3  21    1.81    0.30
  -5   3  21    1.62    0.27
   5  -3  21    1.54    0.22
  -5  -3 -21    2.17    0.32
  -5  -3  21    2.18    0.32
   5   3  21    1.95    0.28
  -5  -3  21    1.90    0.27
  -6  -3 -21    8.89    0.56
  -6   3  21    8.48    0.54
   6  -3  21    8.96    0.45
  -6   3  21    8.85    0.53
  -6  -3  21    9.31    0.53
  -6  -3  21    9.23    0.58
   6   3  21    8.24    0.51
  -7   3  21    2.85    0.57
  -7  -3 -21    2.31    0.37
  -7   3  21    2.80    0.40
   7  -3  21    2.89    0.32
  -7  -3  21    2.79    0.37
  -7  -3  21    3.62    0.44
   7   3  21    2.88    0.35
   0   4  21   16.25    0.57
   0  -4  21   16.72    0.46
   0  -4 -21   15.50    0.59
   1  -4  21   23.41    0.58
  -1   4  21   23.31    0.70
  -1  -4 -21   23.02    0.73
  -1  -4  21   22.69    0.60
   1  -4 -21   24.15    0.74
   1   4  21   23.89    0.69
   1   4  21   22.56    0.69
  -2   4  21   19.31    0.64
   2  -4  21   18.64    0.50
  -2  -4 -21   18.42    0.66
  -2  -4  21   19.09    0.56
   2   4  21   19.02    0.64
   2   4  21   19.29    0.66
   2  -4 -21   19.15    0.67
   3  -4  21    9.23    0.35
  -3  -4 -21    9.42    0.50
  -3   4  21    9.68    0.47
   3   4  21    9.74    0.53
   3   4  21    9.10    0.46
  -3  -4  21    8.89    0.40
  -4   4  21    2.65    0.31
  -4   4  21    2.50    0.30
  -4  -4 -21    2.24    0.31
   4  -4  21    2.95    0.23
  -4  -4  21    3.02    0.32
   4   4  21    2.44    0.29
  -4  -4  21    3.14    0.29
  -5   4  21    0.31    0.24
   5  -4  21    0.59    0.17
  -5   4  21    0.46    0.22
  -5  -4 -21    0.36    0.25
  -5  -4  21    0.48    0.20
   5   4  21    0.27    0.20
  -5  -4  21    0.77    0.25
  -6   4  21    1.96    0.33
  -6  -4 -21    1.98    0.36
   6  -4  21    1.94    0.25
  -6  -4  21    2.13    0.30
   6   4  21    2.66    0.34
  -6  -4  21    2.32    0.37
  -7  -4 -21    4.51    0.48
  -7   4  21    4.67    0.46
   7  -4  21    4.11    0.34
  -7  -4  21    4.42    0.49
  -7  -4  21    3.85    0.41
   7   4  21    4.59    0.44
   0  -5 -21   35.69    0.99
   0   5  21   36.70    1.22
   0  -5  21   34.42    0.77
   0   5  21   35.17    0.94
  -1   5  21    4.04    0.33
  -1  -5 -21    4.73    0.39
   1  -5  21    4.19    0.20
  -1  -5  21    4.18    0.24
   1   5  21    4.00    0.37
   1   5  21    3.70    0.31
   1  -5 -21    4.17    0.36
  -2  -5 -21    6.55    0.45
   2  -5  21    5.90    0.24
  -2   5  21    5.52    0.39
   2   5  21    6.59    0.40
   2  -5 -21    6.20    0.45
   2   5  21    6.52    0.45
  -2  -5  21    5.91    0.31
   3  -5  21    2.66    0.19
  -3  -5 -21    3.06    0.35
  -3   5  21    2.25    0.29
  -3  -5  21    2.81    0.24
   3   5  21    3.00    0.35
   3  -5 -21    2.84    0.35
   3   5  21    2.79    0.30
   4  -5  21    8.05    0.32
  -4  -5 -21    7.90    0.52
  -4   5  21    8.94    0.48
   4   5  21    8.33    0.47
   4   5  21    8.84    0.59
  -4  -5  21    7.94    0.41
   5  -5  21    3.85    0.28
  -5  -5 -21    4.03    0.41
  -5   5  21    3.45    0.37
  -5  -5  21    4.81    0.43
   5   5  21    3.30    0.34
  -5  -5  21    3.69    0.33
   5   5  21    2.78    0.43
  -6   5  21    2.40    0.36
   6  -5  21    1.71    0.22
  -6  -5 -21    1.63    0.35
  -6  -5  21    2.91    0.41
  -6  -5  21    1.60    0.28
   6   5  21    2.01    0.33
   0   6  21   11.16    0.66
   0  -6 -21    9.44    0.52
  -1  -6 -21   10.04    0.54
   1   6  21   10.86    0.55
   1  -6 -21   10.79    0.54
   1   6  21   10.38    0.52
  -2  -6 -21    1.80    0.30
   2   6  21    1.71    0.29
   2  -6 -21    1.45    0.28
  -2  -6  21    1.64    0.17
   2   6  21    1.48    0.25
  -3  -6 -21    4.67    0.42
  -3   6  21    5.45    0.39
   3  -6 -21    4.25    0.41
   3   6  21    4.42    0.36
  -3  -6  21    4.69    0.30
   3   6  21    4.68    0.43
  -4  -6 -21    1.01    0.30
  -4   6  21    0.74    0.23
   4   6  21    0.86    0.32
   4   6  21    0.93    0.30
  -4  -6  21    0.38    0.17
  -5  -6 -21    0.69    0.31
  -5  -6  21    1.01    0.22
   5   6  21    1.06    0.36
   0  -7 -21    6.50    0.47
  -1  -7 -21    7.80    0.51
   1   7  21    7.51    0.52
   1  -7 -21    6.38    0.49
  -2  -7 -21    0.95    0.29
   2   7  21    1.07    0.28
   2  -7 -21    1.27    0.31
  -3  -7 -21    0.40    0.26
   3   7  21    0.58    0.29
   3  -7 -21    0.14    0.27
  -4  -7 -21    1.41    0.33
  -4  -7  21    1.42    0.22
   4   7  21    1.43    0.36
   0  -8 -21    4.93    0.44
  -1  -8 -21    2.14    0.35
   1   8  21    1.09    0.31
   1  -8 -21    1.26    0.32
  -2  -8 -21    6.29    0.53
   2   8  21    5.41    0.49
   2  -8 -21    5.97    0.51
  -3  -8 -21    4.47    0.46
   3  -8 -21    4.16    0.45
   3   8  21    3.40    0.44
   0   0  22    7.43    0.37
  -1   0  22    8.48    0.40
   1   0  22    8.32    0.39
  -1   0 -22    8.01    0.39
   2   0  22    1.20    0.20
  -2   0 -22    1.24    0.21
  -2   0  22    1.19    0.20
  -3   0 -22    2.15    0.23
  -3   0  22    2.06    0.24
   3   0  22    1.73    0.23
  -4   0  22   11.06    0.50
   4   0  22   11.16    0.48
  -4   0 -22   10.16    0.44
   5   0  22    1.40    0.25
  -5   0 -22    1.49    0.24
  -5   0  22    1.31    0.28
  -5   0  22    1.50    0.26
   6   0  22    5.84    0.45
  -6   0  22    5.19    0.46
  -6   0  22    4.94    0.42
  -7   0  22    0.35    0.30
   7   0  22    0.03    0.22
  -7   0  22   -0.18    0.22
   0  -1  22    0.71    0.17
   0  -1 -22    0.51    0.21
   0   1  22    0.94    0.20
  -1   1  22    1.47    0.21
   1  -1  22    1.29    0.19
  -1  -1 -22    1.15    0.23
  -1  -1  22    0.72    0.18
   1   1  22    1.16    0.20
  -2   1  22    9.10    0.43
   2  -1  22    8.28    0.39
  -2  -1 -22    8.77    0.42
  -2   1 -22    9.53    0.35
  -2  -1  22    8.94    0.42
   2   1  22    8.71    0.42
  -3  -1 -22    7.53    0.41
   3  -1  22    7.83    0.39
  -3   1  22    7.90    0.41
  -3   1 -22    8.07    0.33
  -3  -1  22    7.02    0.39
   3   1  22    7.46    0.40
  -4   1  22    9.38    0.48
  -4  -1 -22    9.83    0.46
   4  -1  22    9.62    0.45
  -4  -1  22    9.45    0.47
   4   1  22    9.10    0.45
  -5  -1 -22    0.77    0.23
   5  -1  22    0.69    0.21
  -5   1  22    0.55    0.23
  -5   1  22    0.71    0.26
  -5  -1  22    0.57    0.26
   5   1  22    0.51    0.21
  -5  -1  22    0.53    0.22
  -6   1  22    3.01    0.38
   6  -1  22    2.50    0.30
  -6  -1 -22    2.82    0.32
  -6   1  22    2.33    0.31
   6   1  22    2.57    0.32
  -6  -1  22    2.23    0.31
  -6  -1  22    2.93    0.37
  -7  -1 -22    2.55    0.33
   7  -1  22    2.30    0.32
  -7   1  22    2.56    0.36
  -7   1  22    2.76    0.40
   7   1  22    1.73    0.30
  -7  -1  22    2.62    0.35
  -7  -1  22    2.46    0.40
   0  -2  22    4.67    0.30
   0  -2 -22    4.40    0.37
   0   2  22    5.47    0.36
  -1  -2 -22   14.83    0.55
   1  -2  22   15.17    0.49
  -1   2  22   14.22    0.53
   1   2  22   14.90    0.52
   1  -2 -22   15.00    0.56
  -1  -2  22   14.34    0.48
  -2  -2 -22    5.36    0.38
  -2   2  22    5.44    0.37
   2  -2  22    4.75    0.30
   2   2  22    5.15    0.36
  -2  -2  22    5.02    0.33
   3  -2  22    8.45    0.39
  -3   2  22    8.25    0.43
  -3  -2 -22    7.67    0.43
   3   2  22    7.52    0.41
  -3  -2  22    7.85    0.40
  -4  -2 -22    2.24    0.29
  -4   2  22    2.10    0.28
   4  -2  22    2.22    0.24
  -4  -2  22    1.98    0.26
   4   2  22    2.22    0.27
   5  -2  22    1.94    0.25
  -5   2  22    2.28    0.29
  -5  -2 -22    2.18    0.30
  -5   2  22    1.97    0.30
  -5  -2  22    2.21    0.33
  -5  -2  22    2.17    0.28
   5   2  22    2.57    0.30
  -6  -2 -22    0.73    0.25
  -6   2  22    0.19    0.25
  -6   2  22    0.26    0.22
   6  -2  22    0.59    0.21
  -6  -2  22    0.27    0.22
   6   2  22    0.13    0.21
  -6  -2  22    0.35    0.27
  -7   2  22   14.31    0.72
  -7  -2 -22   14.41    0.68
  -7   2  22   15.48    0.71
   7  -2  22   15.45    0.64
   7   2  22   14.78    0.67
  -7  -2  22   13.58    0.67
  -7  -2  22   15.17    0.76
   0  -3 -22    0.05    0.19
   0   3  22    0.02    0.16
   0  -3  22    0.21    0.13
  -1  -3 -22   11.25    0.50
   1  -3  22   10.88    0.39
  -1   3  22   12.28    0.49
  -1  -3  22   11.80    0.42
   1  -3 -22   11.59    0.50
   1   3  22   11.24    0.47
  -2  -3 -22   51.53    1.27
   2  -3  22   52.14    1.15
  -2   3  22   54.38    1.26
   2  -3 -22   50.33    1.25
   2   3  22   51.91    1.21
   2   3  22   53.16    1.24
  -2  -3  22   50.36    1.16
   3  -3  22    1.33    0.19
  -3   3  22    1.07    0.23
  -3  -3 -22    0.91    0.23
  -3  -3  22    1.11    0.20
   3   3  22    1.11    0.22
   4  -3  22    3.74    0.30
  -4   3  22    4.15    0.36
  -4  -3 -22    3.98    0.37
  -4  -3  22    3.92    0.33
   4   3  22    3.78    0.34
  -5   3  22    3.42    0.36
  -5   3  22    3.38    0.34
   5  -3  22    3.54    0.29
  -5  -3 -22    2.99    0.34
   5   3  22    3.37    0.33
  -5  -3  22    3.10    0.36
  -5  -3  22    3.96    0.35
  -6   3  22    9.21    0.55
  -6   3  22    9.81    0.58
   6  -3  22    8.71    0.46
  -6  -3 -22    8.99    0.57
  -6  -3  22    9.24    0.59
   6   3  22    9.38    0.54
  -6  -3  22    8.95    0.53
  -7  -3 -22    0.54    0.29
   7  -3  22    0.30    0.22
  -7   3  22   -0.19    0.27
   7   3  22    0.48    0.26
  -7  -3  22    0.14    0.30
  -7  -3  22    0.36    0.25
   0  -4 -22   18.09    0.64
   0   4  22   18.17    0.62
   0  -4  22   17.96    0.50
   1  -4  22   10.05    0.35
  -1   4  22    9.67    0.45
  -1  -4 -22    9.39    0.49
   1   4  22    8.95    0.44
  -1  -4  22    9.84    0.37
   1  -4 -22   10.95    0.51
  -2   4  22    6.80    0.41
   2  -4  22    6.23    0.29
  -2  -4 -22    5.75    0.43
   2   4  22    6.38    0.42
   2  -4 -22    6.80    0.45
  -2  -4  22    5.89    0.32
   2   4  22    6.48    0.40
   3  -4  22    3.63    0.26
  -3   4  22    3.61    0.33
  -3  -4 -22    3.50    0.35
   3   4  22    3.68    0.33
  -3  -4  22    3.45    0.28
   3   4  22    3.80    0.36
  -4   4  22    1.31    0.27
   4  -4  22    0.89    0.17
  -4  -4 -22    1.42    0.28
  -4   4  22    1.55    0.26
  -4  -4  22    0.98    0.21
  -4  -4  22    1.09    0.26
   4   4  22    1.32    0.24
  -5  -4 -22    3.13    0.37
  -5   4  22    2.77    0.34
  -5   4  22    3.02    0.34
   5  -4  22    2.90    0.25
  -5  -4  22    2.64    0.30
  -5  -4  22    3.01    0.36
   5   4  22    2.74    0.32
  -6   4  22   -0.33    0.23
   6  -4  22    0.12    0.18
  -6  -4 -22    0.23    0.27
   6   4  22   -0.08    0.23
  -6  -4  22    0.01    0.21
  -6  -4  22    0.34    0.28
   0   5  22    0.24    0.18
   0  -5  22    0.05    0.11
   0  -5 -22    0.25    0.22
  -1  -5 -22    8.13    0.48
   1  -5  22    7.40    0.27
  -1   5  22    8.29    0.43
   1   5  22    8.72    0.67
   1   5  22    8.08    0.44
   1  -5 -22    7.82    0.48
  -1  -5  22    7.95    0.32
  -2   5  22    1.08    0.22
   2  -5  22    0.86    0.13
  -2  -5 -22    0.93    0.26
  -2  -5  22    0.64    0.16
   2   5  22    0.74    0.23
   2  -5 -22    1.11    0.27
   2   5  22    0.88    0.22
   3  -5  22    6.78    0.38
  -3   5  22    6.59    0.43
  -3  -5 -22    6.39    0.47
   3   5  22    7.06    0.50
  -3  -5  22    6.43    0.35
   3   5  22    6.45    0.43
   4  -5  22    1.21    0.20
  -4  -5 -22    0.97    0.28
  -4   5  22    1.22    0.26
  -4  -5  22    0.88    0.20
   4   5  22    0.77    0.29
   4   5  22    1.16    0.24
  -5   5  22    2.63    0.34
   5  -5  22    2.99    0.30
  -5  -5 -22    3.47    0.41
  -5  -5  22    2.40    0.36
   5   5  22    2.65    0.33
   5   5  22    2.69    0.42
  -5  -5  22    2.33    0.28
  -6   5  22    2.39    0.36
  -6  -5 -22    2.24    0.38
  -6  -5  22    1.94    0.30
  -6  -5  22    2.45    0.39
   6   5  22    2.30    0.35
   0  -6 -22    5.33    0.44
  -1  -6 -22    3.22    0.37
   1   6  22    2.26    0.38
   1   6  22    1.92    0.29
   1  -6 -22    2.61    0.34
  -2  -6 -22    4.25    0.41
   2  -6 -22    3.14    0.37
   2   6  22    3.56    0.33
  -2  -6  22    3.52    0.25
   2   6  22    3.91    0.37
  -3  -6 -22    1.26    0.30
   3  -6 -22    1.23    0.29
   3   6  22    1.13    0.29
  -3  -6  22    1.32    0.19
   3   6  22    1.05    0.24
  -4   6  22    0.08    0.22
  -4  -6 -22   -0.20    0.24
  -4  -6  22    0.43    0.18
   4   6  22    0.15    0.28
   4   6  22    0.18    0.28
  -5  -6 -22    0.62    0.31
  -5  -6  22    0.08    0.19
   5   6  22    0.31    0.32
   0  -7 -22   -0.34    0.22
  -1  -7 -22    6.84    0.50
   1  -7 -22    6.46    0.49
  -2  -7 -22    9.31    0.57
   2  -7 -22    8.18    0.55
   2   7  22    8.69    0.57
  -3  -7 -22    0.36    0.29
   3   7  22    0.44    0.29
   3  -7 -22   -0.16    0.26
  -4  -7 -22    0.63    0.29
  -4  -7  22    0.10    0.16
   4   7  22    0.51    0.30
   0  -8 -22    0.34    0.28
  -1  -8 -22    0.53    0.29
   1  -8 -22    0.16    0.28
  -2  -8 -22    1.75    0.35
   2   8  22    1.60    0.35
   2  -8 -22    1.94    0.36
  -3  -8 -22    0.67    0.32
   3   8  22    1.09    0.33
   3  -8 -22    0.92    0.33
   0   0  23    0.05    0.15
  -1   0  23    2.17    0.24
  -1   0 -23    2.40    0.24
   1   0  23    2.32    0.25
  -2   0  23    7.22    0.39
  -2   0 -23    6.72    0.36
   2   0  23    6.80    0.37
  -3   0  23    7.94    0.42
   3   0  23    7.39    0.40
  -3   0 -23    7.32    0.37
   4   0  23    0.51    0.19
  -4   0 -23    1.09    0.22
  -4   0  23    0.50    0.21
  -5   0 -23    1.51    0.23
  -5   0  23    1.24    0.26
   5   0  23    1.67    0.26
  -5   0  23    1.64    0.30
   6   0  23    3.43    0.34
  -6   0  23    2.99    0.39
  -6   0  23    2.90    0.36
   7   0  23    3.87    0.39
  -7   0  23    5.14    0.50
  -7   0  23    4.09    0.42
   0   1  23   40.63    1.01
   0  -1 -23   40.76    1.00
   0  -1  23   41.07    0.98
  -1   1  23   29.04    0.81
  -1  -1 -23   29.64    0.80
   1  -1  23   31.69    0.80
   1   1  23   29.95    0.81
  -1  -1  23   30.43    0.80
   2  -1  23   55.30    1.21
  -2  -1 -23   50.49    1.21
  -2   1  23   52.48    1.25
   2   1  23   54.75    1.28
  -2  -1  23   55.78    1.27
  -2   1 -23   55.86    1.18
   3  -1  23    3.89    0.30
  -3  -1 -23    3.73    0.31
  -3   1  23    3.61    0.31
  -3  -1  23    3.09    0.29
   3   1  23    4.06    0.32
  -4   1  23    1.36    0.25
   4  -1  23    1.46    0.22
  -4  -1 -23    1.52    0.25
  -4  -1  23    1.68    0.26
   4   1  23    1.17    0.23
   5  -1  23    3.80    0.33
  -5   1  23    4.02    0.39
  -5   1  23    4.20    0.39
  -5  -1 -23    4.06    0.34
   5   1  23    3.78    0.34
  -5  -1  23    4.21    0.41
  -5  -1  23    4.14    0.37
  -6   1  23    0.12    0.22
  -6  -1 -23    0.37    0.22
  -6   1  23    0.50    0.27
   6  -1  23    0.43    0.22
  -6  -1  23    0.61    0.24
  -6  -1  23    0.67    0.27
   6   1  23    0.62    0.23
  -7   1  23    1.94    0.37
  -7   1  23    2.07    0.34
   7  -1  23    0.95    0.27
  -7  -1  23    1.74    0.34
  -7  -1  23    1.39    0.37
   7   1  23    1.93    0.31
   0   2  23   43.98    1.10
   0  -2  23   46.74    1.05
   0  -2 -23   45.05    1.11
   1  -2  23    7.67    0.36
  -1   2  23    6.48    0.39
  -1  -2 -23    6.25    0.40
   1  -2 -23    7.28    0.41
   1   2  23    6.75    0.39
  -1  -2  23    7.07    0.35
  -2  -2 -23   13.08    0.52
  -2   2  23   12.88    0.52
   2  -2  23   12.74    0.46
   2   2  23   11.28    0.49
  -2  -2  23   12.47    0.47
   3  -2  23   10.44    0.43
  -3   2  23   10.57    0.49
  -3  -2 -23   10.56    0.49
   3   2  23   11.05    0.49
  -3  -2  23   11.38    0.47
  -4   2  23    2.13    0.28
  -4  -2 -23    3.05    0.32
   4  -2  23    2.44    0.26
  -4  -2  23    2.72    0.29
   4   2  23    2.57    0.28
  -5   2  23    5.26    0.44
  -5   2  23    4.61    0.39
   5  -2  23    6.11    0.39
  -5  -2 -23    5.56    0.43
   5   2  23    6.05    0.43
  -5  -2  23    5.43    0.42
  -5  -2  23    5.92    0.48
  -6  -2 -23    2.20    0.32
  -6   2  23    1.89    0.32
   6  -2  23    1.98    0.28
  -6   2  23    2.19    0.36
  -6  -2  23    2.16    0.31
  -6  -2  23    1.58    0.34
   6   2  23    1.87    0.31
  -7   2  23    3.23    0.40
  -7   2  23    2.78    0.42
   7  -2  23    3.15    0.34
  -7  -2 -23    3.22    0.38
   7   2  23    3.07    0.38
  -7  -2  23    3.45    0.39
  -7  -2  23    2.92    0.43
   0  -3  23   -0.19    0.13
   0  -3 -23   -0.01    0.19
   0   3  23    0.04    0.16
   1  -3  23   13.86    0.45
  -1  -3 -23   14.46    0.56
  -1   3  23   14.45    0.54
  -1  -3  23   13.79    0.46
   1  -3 -23   13.97    0.55
   1   3  23   13.60    0.53
  -2   3  23   15.70    0.58
   2  -3  23   15.90    0.49
  -2  -3 -23   15.29    0.60
   2   3  23   15.12    0.57
   2  -3 -23   15.17    0.59
  -2  -3  23   15.11    0.51
   3  -3  23    3.32    0.26
  -3   3  23    3.79    0.34
  -3  -3 -23    3.85    0.35
   3   3  23    3.28    0.31
  -3  -3  23    3.49    0.29
  -4   3  23    0.09    0.19
  -4  -3 -23    0.07    0.21
   4  -3  23    0.14    0.15
   4   3  23    0.20    0.18
  -4  -3  23    0.03    0.18
  -5   3  23    0.37    0.22
  -5   3  23    1.34    0.29
  -5  -3 -23    1.07    0.27
   5  -3  23    0.91    0.20
   5   3  23    0.95    0.23
  -5  -3  23    1.32    0.29
  -5  -3  23    1.00    0.25
  -6   3  23    1.14    0.30
  -6   3  23    0.76    0.27
  -6  -3 -23    0.57    0.27
   6  -3  23    0.97    0.23
  -6  -3  23    0.99    0.31
  -6  -3  23    0.72    0.26
   6   3  23    0.76    0.27
   0   4  23   10.43    0.48
   0  -4  23    9.82    0.36
   0  -4 -23    9.86    0.51
  -1  -4 -23    4.44    0.37
   1  -4  23    4.55    0.27
  -1   4  23    4.45    0.36
   1  -4 -23    5.28    0.41
   1   4  23    3.95    0.33
  -1  -4  23    4.66    0.29
   2  -4  23   10.52    0.37
  -2   4  23   10.35    0.49
  -2  -4 -23   10.98    0.54
   2  -4 -23    9.72    0.52
  -2  -4  23    9.87    0.40
   2   4  23   10.19    0.47
  -3  -4 -23    1.01    0.25
   3  -4  23    0.67    0.15
  -3   4  23    0.81    0.22
  -3  -4  23    0.79    0.19
   3   4  23    0.86    0.26
   3   4  23    0.68    0.21
  -4   4  23    0.78    0.24
   4  -4  23    0.36    0.15
  -4   4  23    0.68    0.22
  -4  -4 -23    0.56    0.25
   4   4  23    0.69    0.22
  -4  -4  23    0.44    0.19
  -4  -4  23    0.84    0.25
   5  -4  23    2.06    0.23
  -5   4  23    1.71    0.30
  -5   4  23    1.78    0.30
  -5  -4 -23    1.63    0.32
   5   4  23    1.94    0.30
  -5  -4  23    2.50    0.30
  -5  -4  23    1.90    0.33
   6  -4  23    3.03    0.29
  -6   4  23    3.81    0.42
  -6  -4 -23    2.88    0.39
   6   4  23    2.93    0.36
  -6  -4  23    3.52    0.44
  -6  -4  23    3.52    0.37
   0  -5  23    5.80    0.26
   0  -5 -23    5.20    0.44
   0   5  23    5.16    0.39
  -1   5  23    3.14    0.30
   1  -5  23    3.14    0.20
  -1  -5 -23    3.80    0.38
   1   5  23    3.15    0.31
  -1  -5  23    3.09    0.22
   1  -5 -23    3.46    0.36
  -2   5  23    2.86    0.31
  -2  -5 -23    3.15    0.36
   2  -5  23    2.85    0.22
  -2  -5  23    3.13    0.24
   2   5  23    2.84    0.30
   2   5  23    3.24    0.50
   2  -5 -23    2.90    0.36
  -3  -5 -23    3.79    0.39
  -3   5  23    2.84    0.31
   3   5  23    3.10    0.35
   3   5  23    2.60    0.30
  -3  -5  23    3.02    0.26
  -4   5  23    2.65    0.32
  -4  -5 -23    2.42    0.35
  -4  -5  23    2.85    0.29
   4   5  23    3.25    0.35
   4   5  23    2.43    0.36
  -5   5  23    1.40    0.31
  -5  -5 -23    1.52    0.33
   5   5  23    1.00    0.37
  -5  -5  23    1.08    0.24
   5   5  23    1.19    0.27
  -6  -5 -23    2.04    0.39
  -6   5  23    2.21    0.36
  -6  -5  23    1.91    0.30
  -6  -5  23    2.67    0.42
   6   5  23    1.79    0.32
   0  -6 -23    4.92    0.42
  -1  -6 -23    1.72    0.30
   1   6  23    2.18    0.31
   1  -6 -23    1.75    0.32
  -2  -6 -23    4.09    0.39
  -2  -6  23    4.66    0.27
   2   6  23    4.52    0.38
   2  -6 -23    4.75    0.41
  -3  -6 -23    5.05    0.45
   3   6  23    4.84    0.44
   3   6  23    5.43    0.44
   3  -6 -23    4.60    0.43
  -3  -6  23    4.65    0.31
  -4   6  23    2.70    0.33
  -4  -6 -23    2.21    0.36
  -4  -6  23    1.86    0.25
   4   6  23    2.52    0.38
   4   6  23    1.83    0.40
  -5  -6 -23    1.21    0.34
   5   6  23    1.20    0.37
  -5  -6  23    0.98    0.23
   0  -7 -23    0.02    0.24
  -1  -7 -23    4.65    0.45
   1  -7 -23    4.68    0.45
  -2  -7 -23    2.37    0.35
   2  -7 -23    2.50    0.37
  -3  -7 -23    0.43    0.28
   3  -7 -23   -0.23    0.26
   3   7  23    0.11    0.26
  -4  -7 -23    0.99    0.32
   4   7  23    1.26    0.34
  -4  -7  23    1.17    0.21
   0  -8 -23    2.16    0.36
  -1  -8 -23   -0.01    0.27
   1  -8 -23    0.04    0.27
  -2  -8 -23    2.90    0.40
   2  -8 -23    2.86    0.41
   0   0  24   59.41    1.34
   1   0  24   10.34    0.45
  -1   0  24   10.34    0.45
  -1   0 -24   10.17    0.41
   2   0  24    5.89    0.37
  -2   0 -24    6.66    0.36
  -2   0  24    6.88    0.38
  -3   0 -24   23.12    0.66
  -3   0  24   22.26    0.71
   3   0  24   23.06    0.70
   4   0  24   13.42    0.54
  -4   0  24   12.20    0.55
  -4   0 -24   11.61    0.48
   5   0  24    0.25    0.20
  -5   0  24    0.26    0.24
  -5   0  24   -0.04    0.19
   6   0  24    6.98    0.47
  -6   0  24    5.36    0.48
  -6   0  24    6.18    0.49
  -7   0  24   -0.26    0.24
  -7   0  24   -0.41    0.28
   7   0  24    0.21    0.24
   0  -1 -24   18.74    0.61
   0   1  24   19.83    0.63
   0  -1  24   19.70    0.59
   1  -1  24    1.56    0.21
  -1  -1 -24    1.37    0.23
  -1   1  24    1.44    0.22
  -1  -1  24    1.02    0.20
   1   1  24    1.25    0.21
  -2  -1 -24    4.97    0.36
  -2   1  24    6.04    0.38
   2  -1  24    5.56    0.35
  -2  -1  24    5.17    0.35
   2   1  24    5.23    0.36
  -3   1  24   28.30    0.82
   3  -1  24   29.51    0.80
  -3  -1 -24   27.53    0.79
   3   1  24   29.02    0.83
  -3  -1  24   29.28    0.82
   4  -1  24    9.38    0.46
  -4  -1 -24    9.57    0.47
  -4   1  24    8.84    0.49
   4   1  24   10.39    0.49
  -4  -1  24    9.94    0.49
  -5   1  24    2.18    0.31
   5  -1  24    2.29    0.28
  -5   1  24    2.86    0.36
  -5  -1 -24    1.96    0.28
  -5  -1  24    1.93    0.28
   5   1  24    2.00    0.28
  -5  -1  24    2.54    0.34
  -6   1  24    0.80    0.30
  -6   1  24    0.78    0.26
  -6  -1 -24    0.82    0.25
   6  -1  24    0.78    0.24
   6   1  24    0.48    0.24
  -6  -1  24    0.78    0.29
  -6  -1  24    0.66    0.25
  -7   1  24    1.94    0.38
  -7   1  24    2.21    0.36
   7  -1  24    1.73    0.31
   7   1  24    2.27    0.35
  -7  -1  24    2.58    0.38
  -7  -1  24    2.69    0.42
   0  -2  24    7.63    0.36
   0  -2 -24    7.67    0.42
   0   2  24    7.12    0.41
  -1  -2 -24   18.38    0.62
  -1   2  24   18.83    0.63
   1  -2  24   18.34    0.57
   1   2  24   17.80    0.60
   1  -2 -24   17.27    0.61
  -1  -2  24   17.78    0.56
   2  -2  24   20.34    0.61
  -2  -2 -24   20.31    0.67
  -2   2  24   20.76    0.68
   2   2  24   20.23    0.66
  -2  -2  24   19.50    0.62
  -3   2  24    1.69    0.26
   3  -2  24    1.69    0.23
  -3  -2 -24    1.77    0.27
   3   2  24    1.75    0.25
  -3  -2  24    1.76    0.24
  -4   2  24    0.93    0.24
  -4  -2 -24    0.81    0.23
   4  -2  24    0.67    0.19
  -4  -2  24    0.96    0.23
   4   2  24    1.01    0.23
  -5   2  24    2.73    0.36
  -5   2  24    2.48    0.32
  -5  -2 -24    1.99    0.30
   5  -2  24    2.22    0.27
   5   2  24    2.18    0.29
  -5  -2  24    2.33    0.34
  -5  -2  24    2.99    0.33
  -6   2  24    1.44    0.30
   6  -2  24    1.59    0.26
  -6  -2 -24    1.07    0.29
  -6   2  24    1.03    0.31
  -6  -2  24    0.61    0.28
   6   2  24    0.80    0.25
  -6  -2  24    0.46    0.25
   7  -2  24    1.29    0.27
  -7   2  24    1.39    0.33
  -7  -2 -24    0.74    0.29
  -7   2  24    1.41    0.36
   7   2  24    1.03    0.30
  -7  -2  24    0.77    0.34
  -7  -2  24    0.70    0.28
   0  -3  24    3.87    0.29
   0   3  24    3.35    0.31
   0  -3 -24    2.80    0.31
   1  -3  24    0.63    0.16
  -1   3  24    1.13    0.22
  -1  -3 -24    0.98    0.24
   1  -3 -24    0.63    0.23
   1   3  24    0.93    0.21
  -1  -3  24    0.83    0.17
  -2   3  24    2.66    0.29
  -2  -3 -24    2.90    0.32
   2  -3  24    3.11    0.25
   2   3  24    3.23    0.31
  -2  -3  24    2.40    0.25
  -3  -3 -24    5.38    0.42
   3  -3  24    4.93    0.32
  -3   3  24    5.41    0.41
  -3  -3  24    5.36    0.37
   3   3  24    5.71    0.41
  -4  -3 -24    2.45    0.32
  -4   3  24    2.19    0.29
   4  -3  24    3.08    0.27
   4   3  24    2.28    0.29
  -4  -3  24    2.74    0.30
  -5   3  24    1.31    0.30
  -5   3  24    1.48    0.28
  -5  -3 -24    1.28    0.29
   5  -3  24    1.46    0.23
   5   3  24    1.25    0.27
  -5  -3  24    1.74    0.28
  -5  -3  24    1.49    0.32
   6  -3  24    0.70    0.22
  -6  -3 -24    0.97    0.30
  -6   3  24    0.68    0.28
  -6   3  24    0.65    0.29
  -6  -3  24    1.14    0.33
  -6  -3  24    0.99    0.28
   6   3  24    0.74    0.27
   0  -4  24    0.01    0.13
   0  -4 -24    0.20    0.21
   0   4  24    0.15    0.18
   1  -4  24   13.54    0.43
  -1   4  24   13.62    0.56
  -1  -4 -24   13.29    0.58
   1  -4 -24   13.79    0.59
   1   4  24   13.16    0.54
  -1  -4  24   13.10    0.45
  -2   4  24    9.90    0.49
   2  -4  24    9.46    0.37
  -2  -4 -24   10.47    0.53
   2   4  24    9.00    0.48
  -2  -4  24    9.64    0.40
   2  -4 -24    9.22    0.52
  -3   4  24    9.44    0.50
   3  -4  24   10.16    0.39
  -3  -4 -24   10.71    0.55
  -3  -4  24   11.23    0.47
   3   4  24   11.02    0.52
  -4   4  24    1.28    0.26
   4  -4  24    1.47    0.20
  -4  -4 -24    0.89    0.27
  -4  -4  24    1.37    0.23
   4   4  24    1.65    0.28
   4   4  24    1.38    0.32
  -4  -4  24    1.72    0.30
  -5   4  24    6.07    0.47
  -5   4  24    5.88    0.49
   5  -4  24    5.54    0.36
  -5  -4 -24    6.44    0.52
   5   4  24    6.10    0.46
  -5  -4  24    5.65    0.43
  -5  -4  24    5.79    0.50
   6  -4  24    2.20    0.26
  -6   4  24    2.57    0.37
  -6  -4 -24    2.14    0.36
  -6  -4  24    1.20    0.35
   6   4  24    1.47    0.30
  -6  -4  24    2.03    0.33
   0  -5  24    0.52    0.13
   0  -5 -24    1.11    0.27
   0   5  24    0.93    0.22
  -1   5  24    4.28    0.35
  -1  -5 -24    4.37    0.40
   1  -5  24    3.46    0.22
  -1  -5  24    3.50    0.25
   1  -5 -24    3.23    0.35
   1   5  24    3.49    0.32
  -2   5  24    1.07    0.23
  -2  -5 -24    1.23    0.28
  -2  -5  24    1.17    0.18
   2   5  24    1.01    0.23
   2  -5 -24    1.05    0.27
  -3  -5 -24    1.56    0.30
  -3   5  24    1.69    0.27
   3   5  24    1.18    0.24
  -3  -5  24    1.52    0.21
  -4   5  24    0.72    0.25
  -4  -5 -24    0.90    0.29
   4   5  24    0.63    0.29
  -4  -5  24    0.95    0.21
   4   5  24    0.75    0.24
  -5  -5 -24    6.29    0.54
  -5   5  24    6.30    0.51
  -5  -5  24    7.83    0.47
   5   5  24    6.25    0.50
   5   5  24    6.70    0.57
   0  -6 -24    5.91    0.48
  -1  -6 -24    4.71    0.41
   1   6  24    4.80    0.44
   1  -6 -24    5.63    0.47
  -2  -6 -24    0.76    0.28
   2   6  24    0.66    0.22
   2  -6 -24    0.80    0.28
  -2  -6  24    0.69    0.15
  -3  -6 -24    1.01    0.29
  -3  -6  24    1.38    0.20
   3  -6 -24    1.38    0.32
   3   6  24    1.25    0.27
  -4  -6 -24    0.39    0.28
  -4   6  24    0.24    0.23
   4   6  24    0.68    0.30
   4   6  24    0.28    0.36
  -4  -6  24    0.37    0.18
   0  -7 -24   -0.15    0.24
  -1  -7 -24    1.38    0.32
   1  -7 -24    2.10    0.36
  -2  -7 -24   -0.08    0.26
   2  -7 -24    0.31    0.28
  -3  -7 -24    0.90    0.32
   3  -7 -24    0.63    0.32
   0  -8 -24    1.59    0.35
  -1  -8 -24    2.47    0.38
   1  -8 -24    2.74    0.39
   1   0  25    3.08    0.28
  -1   0  25    2.98    0.28
  -1   0 -25    3.17    0.27
  -2   0 -25    7.31    0.37
  -2   0  25    7.08    0.40
   2   0  25    7.50    0.40
  -3   0  25    1.29    0.24
   3   0  25    1.12    0.23
  -3   0 -25    1.33    0.22
  -4   0  25    0.99    0.24
  -4   0 -25    1.37    0.23
   4   0  25    1.20    0.24
   5   0  25    0.72    0.23
  -5   0  25    0.59    0.23
  -5   0  25    1.06    0.28
  -6   0  25    0.20    0.27
  -6   0  25    0.21    0.23
   6   0  25    0.18    0.23
  -7   0  25    3.10    0.40
   0   1  25    8.27    0.42
   0  -1  25    8.27    0.39
   0  -1 -25    7.89    0.41
  -1   1  25   27.68    0.79
  -1  -1 -25   27.24    0.77
   1  -1  25   28.61    0.77
  -1  -1  25   28.26    0.77
   1   1  25   26.94    0.78
  -2   1  25   32.49    0.90
   2  -1  25   33.62    0.87
  -2  -1 -25   32.82    0.88
  -2  -1  25   33.33    0.89
   2   1  25   33.65    0.90
  -3   1  25    2.88    0.31
  -3  -1 -25    2.67    0.29
   3  -1  25    2.33    0.26
   3   1  25    2.85    0.30
  -3  -1  25    2.56    0.29
  -4  -1 -25    3.92    0.34
   4  -1  25    4.24    0.33
  -4   1  25    3.84    0.36
  -4  -1  25    3.94    0.35
   4   1  25    4.07    0.35
  -5   1  25    2.72    0.34
  -5  -1 -25    3.08    0.32
  -5   1  25    2.69    0.35
   5  -1  25    2.70    0.30
  -5  -1  25    3.13    0.38
  -5  -1  25    2.93    0.33
   5   1  25    2.93    0.33
  -6   1  25    1.66    0.34
  -6   1  25    1.44    0.31
  -6  -1 -25    1.57    0.30
   6  -1  25    1.57    0.29
  -6  -1  25    1.62    0.30
  -6  -1  25    2.08    0.38
   6   1  25    1.62    0.29
   0  -2 -25   23.36    0.72
   0  -2  25   23.65    0.67
   0   2  25   23.25    0.72
  -1  -2 -25    4.83    0.39
   1  -2  25    5.03    0.33
  -1   2  25    4.49    0.36
   1  -2 -25    4.42    0.38
  -1  -2  25    5.18    0.34
   1   2  25    4.42    0.36
   2  -2  25   13.58    0.49
  -2   2  25   13.10    0.55
  -2  -2 -25   12.88    0.54
  -2  -2  25   12.88    0.50
   2   2  25   13.41    0.54
  -3   2  25    0.48    0.21
   3  -2  25    1.00    0.20
  -3  -2 -25    0.84    0.25
   3   2  25    0.90    0.23
  -3  -2  25    0.86    0.21
  -4  -2 -25    4.74    0.38
  -4   2  25    3.62    0.34
   4  -2  25    3.92    0.31
  -4  -2  25    3.76    0.34
   4   2  25    3.97    0.34
  -5   2  25    3.72    0.40
  -5  -2 -25    3.36    0.35
  -5   2  25    3.56    0.38
   5  -2  25    3.33    0.31
  -5  -2  25    3.15    0.35
  -5  -2  25    3.45    0.40
   5   2  25    3.71    0.36
  -6   2  25    5.96    0.48
  -6  -2 -25    6.31    0.49
   6  -2  25    6.16    0.44
  -6   2  25    5.47    0.49
   6   2  25    5.97    0.46
  -6  -2  25    6.37    0.49
  -6  -2  25    5.14    0.50
   0   3  25    2.59    0.28
   0  -3 -25    2.54    0.30
   0  -3  25    2.58    0.24
   1  -3  25   17.84    0.54
  -1  -3 -25   16.53    0.63
  -1   3  25   16.87    0.62
   1   3  25   16.57    0.60
   1  -3 -25   17.45    0.64
  -1  -3  25   17.11    0.54
  -2   3  25    3.25    0.32
  -2  -3 -25    3.09    0.32
   2  -3  25    3.54    0.27
   2   3  25    3.10    0.30
  -2  -3  25    3.42    0.28
  -3   3  25    3.10    0.32
   3  -3  25    3.99    0.30
  -3  -3 -25    3.58    0.36
  -3  -3  25    3.30    0.30
   3   3  25    3.14    0.32
  -4   3  25    4.51    0.39
  -4  -3 -25    3.68    0.37
   4  -3  25    4.42    0.33
   4   3  25    4.10    0.36
  -4  -3  25    4.29    0.35
  -5   3  25    6.55    0.48
  -5   3  25    6.74    0.51
  -5  -3 -25    6.91    0.50
   5  -3  25    6.59    0.40
  -5  -3  25    6.14    0.52
  -5  -3  25    7.27    0.47
   5   3  25    7.61    0.49
   6  -3  25    0.39    0.22
  -6   3  25   -0.07    0.24
  -6  -3 -25    0.33    0.27
  -6   3  25    0.40    0.29
  -6  -3  25    0.16    0.23
   6   3  25    0.04    0.24
  -6  -3  25    0.12    0.28
   0   4  25    1.35    0.24
   0  -4 -25    1.54    0.28
   0  -4  25    1.08    0.17
  -1  -4 -25    1.05    0.26
   1  -4  25    1.11    0.17
  -1   4  25    1.30    0.24
   1   4  25    1.38    0.24
  -1  -4  25    1.30    0.19
   1  -4 -25    1.13    0.27
   2  -4  25    2.50    0.21
  -2   4  25    2.97    0.32
  -2  -4 -25    3.44    0.36
  -2  -4  25    2.69    0.25
   2  -4 -25    2.09    0.31
   2   4  25    2.74    0.29
  -3   4  25    1.46    0.26
   3  -4  25    1.12    0.18
  -3  -4 -25    1.28    0.28
   3   4  25    0.95    0.24
  -3  -4  25    1.40    0.23
   4  -4  25    0.59    0.17
  -4   4  25    0.74    0.25
  -4  -4 -25    0.49    0.25
  -4  -4  25    0.76    0.21
   4   4  25    0.28    0.22
   5  -4  25   11.77    0.47
  -5  -4 -25    9.92    0.61
  -5   4  25   10.57    0.59
  -5   4  25   10.15    0.58
   5   4  25   11.18    0.58
  -5  -4  25    9.91    0.59
  -5  -4  25   10.55    0.54
  -6  -4 -25    3.34    0.42
  -6   4  25    2.45    0.38
   6  -4  25    2.22    0.27
   6   4  25    2.05    0.33
  -6  -4  25    3.12    0.42
  -6  -4  25    2.08    0.33
   0  -5  25    0.06    0.12
   0  -5 -25    0.01    0.22
   0   5  25   -0.12    0.17
   1  -5  25   11.47    0.37
  -1   5  25   10.98    0.53
  -1  -5 -25   11.09    0.57
  -1  -5  25   10.57    0.39
   1   5  25   11.37    0.53
   1  -5 -25   10.73    0.56
  -2  -5 -25    0.39    0.24
  -2   5  25    0.27    0.20
   2  -5 -25    0.23    0.25
   2   5  25    0.28    0.20
  -2  -5  25    0.53    0.16
  -3   5  25    1.63    0.28
  -3  -5 -25    1.69    0.31
  -3  -5  25    1.55    0.22
   3   5  25    2.18    0.31
  -4  -5 -25    6.56    0.53
  -4   5  25    7.29    0.49
  -4  -5  25    7.70    0.43
   4   5  25    7.04    0.49
  -5  -5 -25    2.81    0.40
  -5   5  25    2.62    0.37
  -5  -5  25    1.86    0.29
   5   5  25    2.27    0.33
   5   5  25    1.99    0.44
   0  -6 -25    2.48    0.33
  -1  -6 -25    4.41    0.40
   1  -6 -25    5.57    0.48
   1   6  25    4.82    0.51
  -2  -6 -25    3.85    0.43
   2  -6 -25    4.26    0.42
   2   6  25    3.14    0.35
  -2  -6  25    2.97    0.24
  -3  -6 -25    0.69    0.28
   3   6  25    0.56    0.24
  -3  -6  25    0.21    0.16
  -4   6  25    0.19    0.24
  -4  -6 -25    0.45    0.30
   4   6  25   -0.13    0.34
  -4  -6  25    0.10    0.18
   0  -7 -25    0.39    0.28
  -1  -7 -25    0.79    0.29
   1  -7 -25    0.14    0.27
  -2  -7 -25    1.64    0.36
   2  -7 -25    2.45    0.38
  -3  -7 -25    4.52    0.47
   3  -7 -25    4.43    0.47
   0   0  26   44.67    1.10
   1   0  26   46.70    1.14
  -1   0  26   46.71    1.15
  -1   0 -26   47.14    1.10
  -2   0 -26    5.91    0.36
   2   0  26    5.89    0.38
  -2   0  26    6.17    0.40
  -3   0 -26    4.87    0.35
  -3   0  26    4.94    0.39
   3   0  26    5.26    0.39
   4   0  26   13.29    0.57
  -4   0  26   13.41    0.59
  -5   0  26    2.36    0.33
  -5   0  26    3.40    0.40
   5   0  26    2.77    0.31
   6   0  26    0.72    0.25
  -6   0  26    0.33    0.24
  -6   0  26    0.98    0.31
   0  -1 -26    1.22    0.23
   0  -1  26    1.15    0.21
   0   1  26    0.82    0.21
   1  -1  26    6.61    0.39
  -1  -1 -26    6.03    0.38
  -1   1  26    6.08    0.39
   1   1  26    5.75    0.39
  -1  -1  26    6.85    0.40
   2  -1  26    6.61    0.39
  -2  -1 -26    6.56    0.40
  -2   1  26    6.04    0.42
  -2  -1  26    6.43    0.40
   2   1  26    6.84    0.42
  -3   1  26    2.44    0.29
   3  -1  26    2.10    0.26
  -3  -1 -26    1.79    0.26
   3   1  26    1.65    0.26
  -3  -1  26    2.05    0.27
  -4  -1 -26    4.48    0.38
  -4   1  26    4.69    0.39
   4  -1  26    5.24    0.39
  -4  -1  26    3.79    0.34
   4   1  26    4.56    0.36
  -5  -1 -26    1.88    0.28
  -5   1  26    1.56    0.33
  -5   1  26    1.73    0.30
   5  -1  26    2.00    0.29
   5   1  26    1.52    0.27
  -5  -1  26    1.56    0.28
  -5  -1  26    2.26    0.36
  -6   1  26    2.23    0.38
  -6   1  26    1.85    0.32
   6  -1  26    2.67    0.33
   6   1  26    2.28    0.33
  -6  -1  26    2.49    0.38
  -6  -1  26    1.70    0.31
   0  -2  26    0.41    0.17
   0   2  26    0.85    0.21
   0  -2 -26    0.53    0.22
  -1   2  26   10.59    0.49
  -1  -2 -26   10.70    0.50
   1  -2  26   10.14    0.43
   1  -2 -26   10.00    0.49
  -1  -2  26    9.94    0.44
   1   2  26    9.95    0.48
  -2   2  26   15.06    0.59
  -2  -2 -26   15.11    0.59
   2  -2  26   15.77    0.55
  -2  -2  26   15.34    0.55
   2   2  26   14.14    0.58
   3  -2  26    7.77    0.40
  -3   2  26    7.66    0.46
  -3  -2 -26    7.02    0.44
  -3  -2  26    7.72    0.43
   3   2  26    6.54    0.43
  -4  -2 -26    6.50    0.45
   4  -2  26    7.16    0.42
  -4   2  26    8.47    0.49
   4   2  26    7.47    0.46
  -4  -2  26    7.01    0.44
   5  -2  26    2.78    0.30
  -5   2  26    2.49    0.34
  -5   2  26    2.27    0.32
  -5  -2 -26    2.23    0.31
  -5  -2  26    2.38    0.33
  -5  -2  26    1.60    0.33
   5   2  26    2.21    0.30
  -6  -2 -26    2.68    0.36
   6  -2  26    2.48    0.31
  -6   2  26    2.89    0.41
  -6   2  26    3.09    0.39
   6   2  26    2.39    0.34
  -6  -2  26    2.74    0.42
  -6  -2  26    2.98    0.37
   0  -3 -26   19.04    0.69
   0   3  26   20.35    0.69
   0  -3  26   20.53    0.61
  -1  -3 -26    2.35    0.31
  -1   3  26    3.14    0.31
   1  -3  26    2.66    0.23
   1   3  26    2.88    0.31
   1  -3 -26    2.80    0.32
  -1  -3  26    2.65    0.25
  -2  -3 -26    0.58    0.24
   2  -3  26    0.69    0.18
  -2   3  26    0.51    0.21
  -2  -3  26    0.74    0.19
   2   3  26    0.62    0.21
  -3   3  26    7.91    0.47
   3  -3  26    7.80    0.39
  -3  -3 -26    6.80    0.47
  -3  -3  26    8.10    0.44
   3   3  26    8.65    0.48
  -4   3  26    2.15    0.31
  -4  -3 -26    2.80    0.35
   4  -3  26    2.40    0.26
  -4  -3  26    1.99    0.28
   4   3  26    2.51    0.31
   5  -3  26    3.70    0.31
  -5  -3 -26    3.06    0.37
  -5   3  26    3.97    0.41
  -5   3  26    3.23    0.40
   5   3  26    3.26    0.36
  -5  -3  26    4.40    0.46
  -5  -3  26    3.31    0.35
  -6  -3 -26    4.80    0.45
   6  -3  26    4.88    0.38
  -6   3  26    4.71    0.46
  -6   3  26    5.32    0.50
  -6  -3  26    4.57    0.48
   6   3  26    5.63    0.48
  -6  -3  26    5.21    0.45
   0  -4 -26    5.61    0.44
   0  -4  26    5.77    0.31
   0   4  26    5.17    0.40
  -1   4  26    2.50    0.29
   1  -4  26    2.83    0.23
  -1  -4 -26    3.36    0.36
  -1  -4  26    2.62    0.24
   1   4  26    2.58    0.30
   1  -4 -26    3.35    0.36
   2  -4  26   17.56    0.53
  -2  -4 -26   17.62    0.69
  -2   4  26   18.02    0.67
  -2  -4  26   17.02    0.56
   2   4  26   16.39    0.64
   2  -4 -26   16.70    0.67
  -3  -4 -26    4.50    0.41
  -3   4  26    3.87    0.37
   3  -4  26    3.92    0.29
  -3  -4  26    4.25    0.32
   3   4  26    3.66    0.35
  -4  -4 -26    3.34    0.39
   4  -4  26    2.30    0.24
  -4   4  26    3.26    0.37
   4   4  26    2.86    0.33
  -4  -4  26    2.87    0.30
  -5  -4 -26    3.22    0.39
  -5   4  26    3.74    0.40
  -5   4  26    2.48    0.38
   5  -4  26    3.25    0.29
  -5  -4  26    2.75    0.33
   5   4  26    3.33    0.38
  -5  -4  26    3.64    0.43
   0   5  26    1.45    0.26
   0  -5  26    1.50    0.18
   0  -5 -26    1.45    0.28
   1  -5  26    5.11    0.27
  -1   5  26    5.44    0.41
  -1  -5 -26    5.46    0.44
   1  -5 -26    5.48    0.46
  -1  -5  26    4.83    0.29
   1   5  26    4.44    0.38
  -2   5  26    1.82    0.28
  -2  -5 -26    1.77    0.32
   2  -5 -26    1.34    0.30
   2   5  26    1.85    0.28
  -2  -5  26    1.86    0.22
  -3  -5 -26   -0.44    0.23
  -3   5  26    0.54    0.23
  -3  -5  26    0.07    0.16
   3   5  26   -0.18    0.18
  -4  -5 -26    1.72    0.33
  -4   5  26    1.77    0.32
  -4  -5  26    1.27    0.24
   4   5  26    1.01    0.27
  -5  -5 -26    0.91    0.32
  -5   5  26    0.74    0.29
   5   5  26    0.98    0.29
  -5  -5  26    0.80    0.24
   0  -6 -26    0.94    0.31
  -1  -6 -26    2.86    0.36
   1  -6 -26    3.46    0.41
   1   6  26    3.06    0.48
  -2  -6 -26    0.14    0.26
   2  -6 -26    0.37    0.29
   2   6  26    0.63    0.25
  -2  -6  26    0.29    0.18
  -3  -6 -26    0.17    0.27
  -3  -6  26    0.30    0.18
   3   6  26   -0.17    0.22
  -4   6  26    0.08    0.24
  -4  -6 -26    0.12    0.28
  -4  -6  26    0.21    0.18
   0  -7 -26    0.36    0.28
  -1  -7 -26    2.78    0.40
   1  -7 -26    3.02    0.41
  -2  -7 -26    0.81    0.33
   2  -7 -26    0.52    0.31
   0   0  27    0.92    0.21
  -1   0  27    8.88    0.46
   1   0  27    9.30    0.46
  -2   0  27    8.26    0.45
   2   0  27    8.30    0.45
  -2   0 -27    7.28    0.39
  -3   0 -27    0.01    0.18
   3   0  27    0.26    0.19
  -3   0  27    0.07    0.18
  -4   0  27    2.90    0.34
   4   0  27    3.23    0.33
  -5   0  27    0.74    0.26
  -5   0  27    0.35    0.28
   5   0  27    0.78    0.25
  -6   0  27    1.06    0.31
  -6   0  27    1.06    0.33
   6   0  27    1.41    0.29
   0   1  27    0.95    0.22
   0  -1  27    1.11    0.21
  -1  -1 -27    1.99    0.27
   1  -1  27    2.21    0.25
  -1   1  27    1.93    0.25
   1   1  27    2.24    0.28
  -1  -1  27    2.15    0.26
  -2   1  27    4.17    0.35
   2  -1  27    5.54    0.37
  -2  -1 -27    4.53    0.37
   2   1  27    4.86    0.39
  -2  -1  27    4.63    0.37
  -3   1  27    4.27    0.36
   3  -1  27    3.56    0.32
  -3  -1 -27    4.52    0.37
  -3  -1  27    4.25    0.35
   3   1  27    4.25    0.35
  -4   1  27    3.12    0.34
  -4  -1 -27    3.21    0.31
   4  -1  27    2.88    0.31
   4   1  27    3.24    0.34
  -4  -1  27    2.81    0.32
  -5   1  27   -0.01    0.26
  -5  -1 -27    0.14    0.21
  -5   1  27    0.05    0.22
   5  -1  27   -0.23    0.19
   5   1  27   -0.11    0.21
  -5  -1  27    0.11    0.22
  -5  -1  27   -0.32    0.24
  -6   1  27   -0.01    0.28
   6  -1  27    0.14    0.22
  -6   1  27   -0.07    0.24
  -6  -1  27   -0.27    0.27
   6   1  27    0.19    0.23
  -6  -1  27   -0.06    0.24
   0   2  27    1.16    0.23
   0  -2 -27    1.69    0.26
   0  -2  27    1.56    0.23
  -1  -2 -27    2.33    0.29
   1  -2  27    2.43    0.25
  -1   2  27    3.12    0.32
  -1  -2  27    2.33    0.26
   1   2  27    2.66    0.29
  -2   2  27   10.62    0.51
   2  -2  27    9.80    0.45
  -2  -2 -27   10.35    0.51
   2   2  27    9.44    0.49
  -2  -2  27    9.84    0.46
  -3  -2 -27    2.20    0.30
  -3   2  27    2.14    0.28
   3  -2  27    1.83    0.24
  -3  -2  27    2.16    0.28
   3   2  27    2.06    0.28
   4  -2  27    5.20    0.40
  -4   2  27    5.41    0.44
  -4  -2 -27    5.04    0.43
   4   2  27    4.41    0.38
  -4  -2  27    5.54    0.41
  -5   2  27    0.91    0.28
   5  -2  27    1.46    0.26
  -5   2  27    1.17    0.31
  -5  -2 -27    1.31    0.28
  -5  -2  27    1.05    0.27
   5   2  27    1.94    0.30
  -5  -2  27    1.44    0.33
  -6   2  27    0.16    0.26
  -6  -2 -27    0.16    0.25
   6  -2  27   -0.27    0.20
  -6   2  27   -0.15    0.27
  -6  -2  27    0.44    0.27
  -6  -2  27    0.02    0.28
   6   2  27    0.10    0.24
   0  -3  27   14.64    0.51
   0   3  27   14.64    0.59
   0  -3 -27   14.50    0.61
   1  -3  27    0.49    0.17
  -1   3  27    0.67    0.21
  -1  -3 -27    0.93    0.25
   1  -3 -27    0.40    0.24
   1   3  27    1.03    0.24
  -1  -3  27    0.51    0.18
   2  -3  27    0.18    0.16
  -2  -3 -27    0.23    0.22
  -2   3  27    0.18    0.20
  -2  -3  27    0.15    0.17
   2   3  27    0.24    0.20
  -3  -3 -27    9.24    0.52
   3  -3  27    9.63    0.43
  -3   3  27    9.52    0.52
   3   3  27    9.11    0.50
  -3  -3  27    8.89    0.46
  -4  -3 -27    7.66    0.52
   4  -3  27    8.87    0.44
  -4   3  27    8.09    0.51
  -4  -3  27    7.33    0.46
   4   3  27    7.57    0.49
   5  -3  27    2.20    0.29
  -5   3  27    2.60    0.37
  -5   3  27    1.75    0.31
  -5  -3 -27    2.07    0.34
  -5  -3  27    1.96    0.38
   5   3  27    1.90    0.31
  -5  -3  27    1.55    0.30
   0  -4 -27    1.60    0.29
   0  -4  27    2.09    0.21
   0   4  27    1.93    0.28
  -1  -4 -27   10.11    0.54
   1  -4  27   10.31    0.40
  -1   4  27    9.70    0.51
  -1  -4  27   10.73    0.43
   1  -4 -27    9.22    0.54
   1   4  27   10.33    0.52
  -2  -4 -27    3.43    0.37
  -2   4  27    3.69    0.36
   2  -4  27    3.84    0.29
   2   4  27    4.07    0.36
  -2  -4  27    3.37    0.28
   3  -4  27    0.20    0.15
  -3  -4 -27    0.49    0.25
  -3   4  27    0.30    0.22
   3   4  27    0.29    0.21
  -3  -4  27    0.57    0.19
  -4  -4 -27    4.45    0.44
   4  -4  27    4.79    0.34
  -4   4  27    4.03    0.40
   4   4  27    4.14    0.39
  -4  -4  27    4.12    0.36
  -5   4  27    2.18    0.36
  -5  -4 -27    2.65    0.37
  -5   4  27    2.19    0.35
   5  -4  27    3.03    0.29
  -5  -4  27    3.03    0.42
   5   4  27    2.47    0.35
  -5  -4  27    2.87    0.34
   0  -5 -27    1.67    0.32
   0   5  27    1.56    0.26
   0  -5  27    1.43    0.18
  -1  -5 -27    2.76    0.36
   1  -5  27    2.93    0.26
  -1   5  27    3.36    0.35
   1   5  27    3.14    0.34
  -1  -5  27    3.42    0.25
   1  -5 -27    3.01    0.38
  -2  -5 -27    5.76    0.48
  -2   5  27    5.39    0.43
   2   5  27    5.48    0.43
   2  -5 -27    5.82    0.50
  -2  -5  27    6.16    0.35
  -3  -5 -27    0.96    0.30
  -3   5  27    0.30    0.23
  -3  -5  27    0.53    0.19
   3   5  27    0.47    0.24
  -4  -5 -27    2.50    0.38
  -4   5  27    3.11    0.38
  -4  -5  27    2.95    0.31
   4   5  27    3.17    0.36
   0  -6 -27    1.49    0.32
  -1  -6 -27    5.58    0.47
   1  -6 -27    7.06    0.54
  -2  -6 -27    0.55    0.30
   2   6  27    0.60    0.26
   2  -6 -27    0.02    0.26
  -3  -6 -27    0.14    0.27
   3   6  27   -0.27    0.22
  -3  -6  27   -0.20    0.16
   0  -7 -27    3.29    0.43
  -1  -7 -27    3.80    0.43
   1  -7 -27    3.78    0.45
  -2  -7 -27    1.20    0.34
   2  -7 -27    1.36    0.35
   0   0  28   67.46    1.54
  -1   0  28   21.53    0.72
   1   0  28   22.96    0.72
   2   0  28    2.75    0.30
  -2   0 -28    3.32    0.29
  -2   0  28    3.10    0.31
  -3   0  28    0.09    0.20
   3   0  28    0.36    0.21
   4   0  28    1.09    0.25
  -4   0  28    1.43    0.28
   5   0  28    1.07    0.28
  -5   0  28    1.22    0.34
  -5   0  28    0.93    0.28
  -6   0  28    3.63    0.40
   6   0  28    4.34    0.41
  -6   0  28    4.36    0.47
   0   1  28    5.20    0.40
   0  -1  28    5.13    0.37
  -1  -1 -28    7.54    0.42
   1  -1  28    7.53    0.42
  -1   1  28    7.07    0.44
  -1  -1  28    7.47    0.43
   1   1  28    7.81    0.46
  -2   1  28    8.72    0.49
  -2  -1 -28    8.68    0.45
   2  -1  28    9.26    0.47
   2   1  28    7.97    0.46
  -2  -1  28    8.44    0.46
  -3  -1 -28    4.25    0.35
   3  -1  28    5.19    0.39
  -3   1  28    4.32    0.38
   3   1  28    4.12    0.36
  -3  -1  28    3.53    0.33
  -4  -1 -28    7.77    0.45
   4  -1  28    8.58    0.48
  -4   1  28    8.62    0.52
  -4  -1  28    9.69    0.52
   4   1  28    8.76    0.51
   5  -1  28   -0.05    0.21
  -5   1  28    0.00    0.23
  -5   1  28    0.21    0.28
   5   1  28   -0.31    0.20
  -5  -1  28   -0.03    0.22
  -5  -1  28    0.01    0.28
  -6   1  28   -0.12    0.29
   6  -1  28    0.16    0.24
  -6   1  28   -0.05    0.25
  -6  -1  28   -0.16    0.24
   6   1  28   -0.39    0.21
  -6  -1  28   -0.21    0.27
   0  -2 -28    7.16    0.45
   0  -2  28    7.45    0.41
   0   2  28    6.97    0.43
  -1   2  28    3.12    0.32
   1  -2  28    2.47    0.26
  -1  -2 -28    2.81    0.33
   1   2  28    2.67    0.30
  -1  -2  28    2.40    0.27
  -2  -2 -28    2.63    0.31
   2  -2  28    2.59    0.28
  -2   2  28    2.48    0.31
   2   2  28    2.33    0.29
  -2  -2  28    2.64    0.28
   3  -2  28    1.27    0.23
  -3   2  28    1.23    0.26
  -3  -2 -28    1.31    0.26
   3   2  28    0.93    0.24
  -3  -2  28    1.46    0.26
  -4  -2 -28    0.76    0.25
   4  -2  28    1.16    0.23
  -4   2  28    0.61    0.24
   4   2  28    0.68    0.24
  -4  -2  28    0.88    0.25
  -5   2  28    1.51    0.33
   5  -2  28    1.18    0.26
  -5  -2 -28    1.46    0.31
  -5   2  28    1.54    0.31
  -5  -2  28    1.63    0.34
  -5  -2  28    1.56    0.30
   5   2  28    1.71    0.31
   0  -3  28    9.44    0.43
   0  -3 -28   10.15    0.52
   0   3  28    8.71    0.47
  -1   3  28    7.83    0.47
  -1  -3 -28    8.59    0.50
   1  -3  28    8.02    0.39
   1  -3 -28    8.54    0.50
  -1  -3  28    8.24    0.41
   1   3  28    7.77    0.47
  -2   3  28    3.07    0.33
  -2  -3 -28    2.87    0.33
   2  -3  28    2.86    0.27
   2   3  28    2.51    0.30
  -2  -3  28    2.85    0.28
  -3   3  28    0.18    0.22
  -3  -3 -28    0.53    0.24
   3  -3  28    0.86    0.20
  -3  -3  28    0.28    0.19
   3   3  28    0.65    0.23
   4  -3  28    0.86    0.21
  -4  -3 -28    0.82    0.27
  -4   3  28    1.06    0.28
   4   3  28    0.49    0.24
  -4  -3  28    0.56    0.24
  -5   3  28    1.76    0.33
  -5  -3 -28    1.95    0.34
   5  -3  28    2.26    0.29
  -5   3  28    1.93    0.36
  -5  -3  28    2.21    0.33
   5   3  28    1.94    0.32
  -5  -3  28    2.63    0.40
   0   4  28    1.49    0.26
   0  -4  28    1.43    0.20
   0  -4 -28    1.76    0.31
  -1  -4 -28   14.14    0.63
  -1   4  28   13.89    0.60
   1  -4  28   13.65    0.48
   1  -4 -28   15.57    0.65
   1   4  28   14.80    0.63
  -1  -4  28   14.41    0.52
  -2   4  28   -0.20    0.18
   2  -4  28   -0.01    0.14
  -2  -4 -28    0.16    0.23
   2   4  28    0.17    0.20
  -2  -4  28    0.03    0.16
  -3   4  28    5.06    0.42
   3  -4  28    4.64    0.32
  -3  -4 -28    5.04    0.44
  -3  -4  28    5.55    0.38
   3   4  28    4.68    0.40
  -4  -4 -28    0.78    0.30
  -4   4  28    1.03    0.28
   4  -4  28    0.96    0.20
  -4  -4  28    0.90    0.24
   4   4  28    1.11    0.27
  -5   4  28    0.62    0.28
  -5   4  28    0.48    0.29
  -5  -4 -28    0.53    0.29
   5  -4  28    0.60    0.20
  -5  -4  28    0.61    0.32
   5   4  28    0.50    0.26
  -5  -4  28    0.20    0.22
   0  -5 -28    3.34    0.37
   0   5  28    3.82    0.36
   0  -5  28    3.67    0.27
  -1   5  28    2.83    0.33
  -1  -5 -28    3.70    0.40
   1   5  28    2.81    0.33
  -1  -5  28    2.79    0.24
   1  -5 -28    3.22    0.39
  -2   5  28    0.47    0.24
  -2  -5 -28    0.31    0.26
   2   5  28    0.58    0.24
  -2  -5  28    0.37    0.18
   2  -5 -28    0.34    0.27
  -3  -5 -28    2.79    0.37
  -3   5  28    2.76    0.37
   3   5  28    2.97    0.35
  -3  -5  28    2.71    0.28
  -4   5  28    4.81    0.45
  -4  -5 -28    4.67    0.46
  -4  -5  28    5.48    0.40
   4   5  28    4.74    0.44
   0  -6 -28   32.63    1.05
  -1  -6 -28    5.90    0.51
   1  -6 -28    6.11    0.52
  -2  -6 -28    2.04    0.37
   2   6  28    1.60    0.39
   2  -6 -28    2.11    0.38
  -3  -6 -28    3.04    0.40
  -3  -6  28    2.59    0.27
   3   6  28    3.29    0.48
   0  -7 -28    2.33    0.39
   0   0  29    1.22    0.24
   1   0  29   18.38    0.65
  -1   0  29   17.69    0.65
   2   0  29    0.37    0.20
  -2   0  29    0.36    0.22
  -3   0  29    7.01    0.46
   3   0  29    7.20    0.45
  -4   0  29    0.10    0.22
   4   0  29   -0.33    0.20
  -5   0  29   -0.64    0.24
   5   0  29    0.28    0.24
  -5   0  29    0.30    0.24
   0   1  29    3.58    0.33
   0  -1  29    4.24    0.34
  -1   1  29    0.56    0.21
   1  -1  29    1.28    0.23
  -1  -1 -29    0.98    0.23
   1   1  29    0.96    0.24
  -1  -1  29    0.91    0.23
   2  -1  29   -0.08    0.18
  -2   1  29    0.19    0.21
  -2  -1 -29    0.34    0.21
   2   1  29   -0.35    0.17
  -2  -1  29    0.07    0.18
  -3  -1 -29    1.17    0.24
  -3   1  29    1.10    0.25
   3  -1  29    0.78    0.22
  -3  -1  29    0.85    0.24
   3   1  29    0.50    0.23
  -4   1  29    0.92    0.26
   4  -1  29    0.95    0.25
  -4  -1 -29    0.58    0.24
   4   1  29    0.75    0.25
  -4  -1  29    0.95    0.25
   5  -1  29    0.45    0.24
  -5   1  29    0.29    0.29
  -5   1  29   -0.17    0.23
  -5  -1  29    0.47    0.25
   5   1  29    0.22    0.25
  -5  -1  29    0.05    0.28
   0   2  29   12.27    0.55
   0  -2 -29   13.18    0.57
   0  -2  29   12.45    0.51
  -1  -2 -29    4.59    0.38
  -1   2  29    3.99    0.35
   1  -2  29    3.77    0.31
   1   2  29    3.71    0.35
  -1  -2  29    3.22    0.30
   2  -2  29    5.09    0.39
  -2   2  29    5.81    0.43
  -2  -2 -29    4.96    0.39
   2   2  29    5.28    0.41
  -2  -2  29    5.43    0.39
   3  -2  29    2.71    0.28
  -3  -2 -29    2.98    0.33
  -3   2  29    2.49    0.32
   3   2  29    2.38    0.32
  -3  -2  29    2.53    0.30
  -4  -2 -29    1.24    0.28
   4  -2  29    1.41    0.25
  -4   2  29    1.37    0.28
  -4  -2  29    1.16    0.27
   4   2  29    1.55    0.28
  -5  -2 -29    0.00    0.24
   5  -2  29    0.23    0.22
  -5   2  29   -0.06    0.26
  -5   2  29    0.13    0.24
  -5  -2  29    0.17    0.23
  -5  -2  29    0.13    0.28
   5   2  29    0.29    0.25
   0  -3  29    2.26    0.25
   0   3  29    2.15    0.29
   0  -3 -29    1.67    0.29
  -1  -3 -29    0.16    0.23
  -1   3  29    0.37    0.21
   1  -3  29    0.44    0.18
  -1  -3  29    0.33    0.17
   1  -3 -29    0.50    0.25
   1   3  29    0.22    0.21
  -2   3  29   10.94    0.56
   2  -3  29   12.26    0.48
  -2  -3 -29   13.07    0.59
   2   3  29   12.13    0.57
  -2  -3  29   11.76    0.51
  -3  -3 -29    1.52    0.29
  -3   3  29    1.31    0.27
   3  -3  29    2.03    0.25
   3   3  29    1.32    0.28
  -3  -3  29    1.25    0.25
  -4   3  29    1.35    0.30
   4  -3  29    1.04    0.24
  -4  -3 -29    1.08    0.29
  -4  -3  29    1.65    0.28
   4   3  29    1.31    0.28
  -5   3  29    2.19    0.34
  -5   3  29    2.04    0.36
   5  -3  29    2.03    0.28
  -5  -3 -29    2.64    0.36
  -5  -3  29    1.99    0.39
   5   3  29    2.45    0.36
  -5  -3  29    2.07    0.33
   0   4  29    2.51    0.31
   0  -4  29    2.64    0.25
   0  -4 -29    3.07    0.36
   1  -4  29    0.80    0.18
  -1   4  29    0.29    0.20
  -1  -4 -29    0.77    0.28
   1   4  29    0.68    0.24
   1  -4 -29    0.33    0.26
  -1  -4  29    0.42    0.17
   2  -4  29    2.96    0.26
  -2  -4 -29    3.52    0.39
  -2   4  29    2.89    0.34
   2   4  29    3.76    0.37
  -2  -4  29    3.06    0.29
  -3  -4 -29    2.15    0.34
  -3   4  29    1.67    0.30
   3  -4  29    1.65    0.22
   3   4  29    1.74    0.31
  -3  -4  29    1.95    0.26
   4  -4  29    6.92    0.40
  -4   4  29    7.22    0.53
  -4  -4 -29    6.86    0.54
  -4  -4  29    5.97    0.45
   4   4  29    7.54    0.54
   0  -5 -29    1.41    0.31
   0  -5  29    1.41    0.19
   0   5  29    1.43    0.27
  -1  -5 -29    1.83    0.33
  -1   5  29    0.86    0.25
  -1  -5  29    1.55    0.21
   1  -5 -29    1.60    0.34
   1   5  29    1.20    0.28
  -2  -5 -29   10.16    0.59
  -2   5  29    9.25    0.55
  -2  -5  29   10.31    0.46
   2  -5 -29   11.57    0.63
   2   5  29   11.18    0.59
  -3   5  29    0.17    0.31
  -3  -5 -29    0.47    0.29
   3   5  29    0.62    0.26
  -3  -5  29    0.33    0.19
   0  -6 -29    8.15    0.59
  -1  -6 -29    3.11    0.42
   1  -6 -29    3.49    0.43
  -2  -6 -29    1.77    0.36
   2  -6 -29    1.08    0.34
   0   0  30    0.21    0.20
   1   0  30   24.50    0.78
  -1   0  30   25.11    0.80
   2   0  30    1.74    0.28
  -2   0  30    2.31    0.30
   3   0  30   15.50    0.63
  -3   0  30   16.73    0.66
  -4   0  30    1.80    0.31
   4   0  30    1.36    0.28
   5   0  30    0.21    0.25
  -5   0  30   -0.07    0.28
  -5   0  30   -0.03    0.25
   0   1  30    5.68    0.42
   0  -1  30    5.07    0.38
   1  -1  30    5.39    0.38
  -1   1  30    5.84    0.43
  -1  -1 -30    6.39    0.42
  -1  -1  30    5.37    0.41
   1   1  30    6.47    0.44
  -2   1  30    5.49    0.43
   2  -1  30    5.29    0.41
  -2  -1 -30    4.97    0.39
  -2  -1  30    5.42    0.42
   2   1  30    5.36    0.43
  -3   1  30   10.64    0.55
  -3  -1 -30    9.54    0.49
   3  -1  30   10.85    0.53
   3   1  30   11.00    0.55
  -3  -1  30   11.45    0.56
   4  -1  30    0.71    0.25
  -4   1  30    0.90    0.28
  -4  -1  30    0.76    0.25
   4   1  30    1.11    0.27
  -5   1  30    2.80    0.38
  -5   1  30    2.80    0.40
   5  -1  30    3.66    0.38
  -5  -1  30    2.59    0.36
   5   1  30    2.26    0.34
  -5  -1  30    3.33    0.44
   0   2  30    0.09    0.20
   0  -2  30    0.30    0.18
   0  -2 -30    0.25    0.22
  -1  -2 -30    2.60    0.31
  -1   2  30    2.44    0.31
   1  -2  30    2.06    0.26
   1   2  30    2.73    0.33
  -1  -2  30    1.88    0.26
  -2  -2 -30    1.81    0.29
   2  -2  30    1.97    0.26
  -2   2  30    1.54    0.28
   2   2  30    2.06    0.29
  -2  -2  30    1.98    0.27
  -3  -2 -30    0.22    0.23
  -3   2  30    0.41    0.24
   3  -2  30    0.62    0.20
  -3  -2  30    0.63    0.23
   3   2  30    0.07    0.22
   4  -2  30    1.30    0.26
  -4  -2 -30    1.38    0.29
  -4   2  30    1.53    0.31
   4   2  30    0.78    0.27
  -4  -2  30    1.21    0.27
   5  -2  30    0.49    0.23
  -5  -2 -30    0.12    0.25
  -5   2  30    0.09    0.24
  -5   2  30   -0.19    0.27
  -5  -2  30    0.21    0.25
   5   2  30   -0.01    0.25
  -5  -2  30    0.31    0.31
   0  -3  30    0.37    0.17
   0  -3 -30    0.40    0.24
   0   3  30    0.61    0.22
   1  -3  30    0.05    0.17
  -1   3  30    0.59    0.22
  -1  -3 -30    0.45    0.25
  -1  -3  30    0.14    0.18
   1   3  30    0.53    0.24
  -2   3  30    1.85    0.30
  -2  -3 -30    3.01    0.35
   2  -3  30    2.35    0.26
   2   3  30    2.49    0.32
  -2  -3  30    1.49    0.25
  -3  -3 -30    2.00    0.33
   3  -3  30    1.55    0.25
  -3   3  30    1.52    0.30
   3   3  30    1.63    0.29
  -3  -3  30    1.46    0.26
   4  -3  30    0.44    0.21
  -4  -3 -30    0.70    0.28
  -4   3  30    0.06    0.24
   4   3  30    0.72    0.27
  -4  -3  30    0.56    0.24
   0  -4 -30    6.26    0.49
   0   4  30    5.00    0.40
   0  -4  30    5.35    0.35
   1  -4  30    0.53    0.17
  -1  -4 -30    0.41    0.26
  -1   4  30    0.30    0.22
  -1  -4  30   -0.01    0.16
   1   4  30    0.43    0.24
   1  -4 -30    0.38    0.26
  -2   4  30    1.73    0.30
   2  -4  30    2.16    0.24
  -2  -4 -30    2.39    0.35
   2   4  30    2.46    0.33
  -2  -4  30    2.44    0.27
   3  -4  30    4.00    0.30
  -3  -4 -30    4.41    0.44
  -3   4  30    4.18    0.41
  -3  -4  30    3.93    0.35
   3   4  30    4.83    0.42
  -4  -4 -30   13.21    0.68
  -4   4  30   12.05    0.65
   4  -4  30   13.31    0.52
  -4  -4  30   12.59    0.59
   4   4  30   13.32    0.66
   0  -5 -30    6.11    0.52
   0  -5  30    5.52    0.34
   0   5  30    6.36    0.48
  -1  -5 -30    1.44    0.34
  -1   5  30    1.15    0.28
   1  -5 -30    0.84    0.31
   1   5  30    1.07    0.28
  -1  -5  30    0.59    0.18
  -2  -5 -30   -0.29    0.26
  -2   5  30    0.09    0.23
  -2  -5  30    0.22    0.19
   2   5  30    0.12    0.24
  -3   5  30    1.09    0.49
  -3  -5 -30    0.89    0.31
  -3  -5  30    1.24    0.24
   3   5  30    1.11    0.29
   0  -6 -30    0.18    0.28
  -1  -6 -30    0.80    0.31
   1  -6 -30    0.44    0.30
   0   0  31    0.04    0.19
  -1   0  31    8.52    0.50
   1   0  31    8.82    0.48
   2   0  31    0.15    0.22
  -2   0  31   -0.16    0.21
   3   0  31    0.10    0.22
  -3   0  31    0.90    0.25
   4   0  31    0.54    0.26
  -4   0  31    0.24    0.24
  -5   0  31    0.48    0.31
  -5   0  31    0.27    0.27
   5   0  31   -0.02    0.25
   0  -1  31    0.51    0.22
   0   1  31    0.28    0.22
  -1   1  31    4.27    0.39
  -1  -1 -31    3.99    0.35
   1  -1  31    3.94    0.34
   1   1  31    4.19    0.37
  -1  -1  31    4.08    0.37
  -2   1  31    2.64    0.33
  -2  -1 -31    3.10    0.32
   2  -1  31    2.94    0.32
   2   1  31    3.04    0.34
  -2  -1  31    2.80    0.32
   3  -1  31    0.77    0.23
  -3   1  31    0.83    0.25
   3   1  31    0.56    0.24
  -3  -1  31    0.48    0.24
   4  -1  31    1.70    0.29
  -4   1  31    1.53    0.31
  -4  -1  31    1.62    0.30
   4   1  31    1.79    0.31
   0   2  31   -0.07    0.21
   0  -2 -31    0.18    0.22
   0  -2  31   -0.04    0.18
  -1   2  31    0.33    0.22
  -1  -2 -31    0.28    0.22
   1  -2  31    0.21    0.19
  -1  -2  31    0.37    0.20
   1   2  31    0.33    0.23
   2  -2  31    4.65    0.38
  -2  -2 -31    4.43    0.39
  -2   2  31    4.28    0.40
   2   2  31    5.08    0.42
  -2  -2  31    3.88    0.35
  -3   2  31    4.53    0.41
  -3  -2 -31    4.80    0.41
   3  -2  31    4.73    0.37
   3   2  31    4.70    0.41
  -3  -2  31    5.11    0.42
  -4  -2 -31    1.58    0.31
   4  -2  31    1.08    0.25
  -4   2  31    1.01    0.27
  -4  -2  31    1.48    0.30
   4   2  31    1.25    0.31
   0  -3 -31   -0.15    0.23
   0  -3  31    0.13    0.17
   0   3  31    0.12    0.21
  -1  -3 -31    5.23    0.45
   1  -3  31    4.67    0.35
  -1   3  31    4.62    0.41
  -1  -3  31    4.46    0.36
   1   3  31    5.38    0.44
  -2   3  31    0.41    0.24
  -2  -3 -31    0.60    0.27
   2  -3  31    0.25    0.18
  -2  -3  31    0.57    0.21
   2   3  31    0.45    0.24
  -3  -3 -31    1.46    0.31
  -3   3  31    1.46    0.29
   3  -3  31    1.49    0.25
   3   3  31    1.33    0.29
  -3  -3  31    0.82    0.24
   4  -3  31    3.46    0.32
  -4   3  31    3.35    0.40
  -4  -3 -31    3.47    0.39
   4   3  31    3.86    0.41
  -4  -3  31    3.37    0.37
   0   4  31    6.58    0.48
   0  -4 -31    5.94    0.49
   0  -4  31    5.34    0.36
  -1   4  31    0.86    0.27
  -1  -4 -31    1.10    0.30
   1  -4  31    0.90    0.20
   1  -4 -31    1.18    0.30
   1   4  31    0.96    0.28
  -1  -4  31    1.15    0.23
   2  -4  31    0.09    0.17
  -2  -4 -31   -0.05    0.25
  -2   4  31    0.02    0.23
   2   4  31    0.25    0.24
  -2  -4  31   -0.16    0.18
  -3  -4 -31    4.34    0.45
   3  -4  31    4.49    0.34
  -3   4  31    4.38    0.43
  -3  -4  31    4.74    0.38
   3   4  31    4.49    0.42
   0   5  31    4.95    0.43
   0  -5 -31    4.11    0.44
  -1   5  31    2.65    0.35
  -1  -5 -31    2.70    0.39
   1  -5 -31    2.48    0.38
  -1  -5  31    2.27    0.25
   1   5  31    3.03    0.37
  -2  -5 -31    1.12    0.33
  -2   5  31    1.30    0.31
  -2  -5  31    1.29    0.23
   2   5  31    1.23    0.31
   0   0  32   28.74    0.89
  -1   0  32    3.23    0.34
   1   0  32    3.46    0.35
   2   0  32    2.16    0.32
  -2   0  32    1.70    0.29
   3   0  32    6.12    0.46
  -3   0  32    4.89    0.43
  -4   0  32    0.15    0.25
   4   0  32    0.14    0.25
   0  -1  32    8.06    0.49
   0   1  32    9.01    0.52
  -1   1  32    2.82    0.34
   1  -1  32    3.14    0.32
   1   1  32    3.26    0.35
  -1  -1  32    3.28    0.34
  -2  -1 -32    4.80    0.41
   2  -1  32    6.31    0.45
  -2   1  32    4.92    0.42
   2   1  32    5.66    0.44
  -2  -1  32    5.53    0.43
   3  -1  32    0.35    0.23
  -3   1  32    0.47    0.25
  -3  -1  32    0.64    0.25
   3   1  32   -0.02    0.22
   4  -1  32    0.69    0.25
  -4   1  32    0.48    0.27
  -4  -1  32    0.62    0.26
   4   1  32    0.29    0.26
   0   2  32    0.32    0.22
   0  -2  32   -0.06    0.18
   1  -2  32    5.10    0.40
  -1   2  32    6.01    0.47
  -1  -2 -32    5.45    0.45
   1   2  32    5.43    0.43
  -1  -2  32    5.34    0.40
  -2   2  32   -0.03    0.22
  -2  -2 -32   -0.23    0.22
   2  -2  32    0.28    0.20
  -2  -2  32    0.22    0.21
   2   2  32    0.19    0.23
  -3  -2 -32    0.07    0.23
  -3   2  32   -0.23    0.22
   3  -2  32    0.10    0.21
   3   2  32    0.05    0.23
  -3  -2  32    0.08    0.22
  -4  -2 -32    3.38    0.38
   4  -2  32    3.40    0.35
  -4   2  32    3.00    0.39
  -4  -2  32    3.26    0.38
   4   2  32    3.39    0.40
   0   3  32    6.66    0.49
   0  -3 -32    6.48    0.50
   0  -3  32    6.48    0.41
   1  -3  32    7.72    0.43
  -1  -3 -32    7.55    0.51
  -1   3  32    6.70    0.50
  -1  -3  32    6.54    0.42
   1   3  32    7.59    0.51
   2  -3  32    5.06    0.38
  -2  -3 -32    5.11    0.45
  -2   3  32    4.77    0.44
   2   3  32    5.24    0.44
  -2  -3  32    5.34    0.42
  -3  -3 -32    0.78    0.29
   3  -3  32    0.89    0.23
  -3   3  32    0.61    0.26
  -3  -3  32    0.32    0.23
   3   3  32    0.84    0.28
   0  -4  32    1.81    0.24
   0   4  32    2.10    0.33
   0  -4 -32    2.19    0.35
   1  -4  32    1.15    0.22
  -1   4  32    1.20    0.29
  -1  -4 -32    1.36    0.32
  -1  -4  32    1.32    0.23
   1   4  32    1.73    0.31
   1  -4 -32    1.59    0.33
  -2   4  32    4.36    0.43
  -2  -4 -32    4.86    0.47
   2  -4  32    4.54    0.35
   2   4  32    4.35    0.43
  -2  -4  32    3.59    0.33
   0   5  32    2.74    0.36
   0  -5 -32    3.43    0.43
  -1  -5 -32   11.38    0.66
  -1   5  32   12.96    0.65
  -1  -5  32   10.81    0.46
   1   5  32   12.43    0.64
   1  -5 -32   10.93    0.65
   0   0  33    1.02    0.26
  -1   0  33    0.13    0.22
   1   0  33    0.30    0.23
  -2   0  33    0.11    0.23
   2   0  33    0.27    0.23
   3   0  33   -0.02    0.22
  -3   0  33    0.20    0.23
   4   0  33    1.49    0.30
  -4   0  33    0.89    0.29
   0   1  33    4.93    0.42
   0  -1  33    4.15    0.38
   1  -1  33    1.01    0.26
  -1   1  33    0.13    0.23
   1   1  33    0.42    0.23
  -1  -1  33    0.78    0.24
  -2   1  33    0.60    0.26
   2  -1  33    0.48    0.23
   2   1  33    0.59    0.26
  -2  -1  33    0.37    0.23
   3  -1  33    1.58    0.29
  -3   1  33    0.87    0.28
  -3  -1  33    1.27    0.28
   3   1  33    1.27    0.29
   0  -2  33    0.52    0.22
   0   2  33    0.49    0.25
  -1  -2 -33    1.46    0.30
  -1   2  33    1.81    0.31
   1  -2  33    1.38    0.26
   1   2  33    1.21    0.29
  -1  -2  33    1.16    0.26
  -2   2  33    1.01    0.28
  -2  -2 -33    1.08    0.28
   2  -2  33    0.60    0.23
   2   2  33    0.84    0.28
  -2  -2  33    0.73    0.24
  -3   2  33    3.05    0.37
  -3  -2 -33    2.07    0.33
   3  -2  33    2.99    0.33
   3   2  33    2.53    0.36
  -3  -2  33    2.97    0.36
   0  -3  33   -0.07    0.19
   0   3  33    0.20    0.24
   0  -3 -33    0.32    0.27
   1  -3  33    1.54    0.26
  -1  -3 -33    1.87    0.34
  -1   3  33    1.72    0.31
   1   3  33    1.92    0.32
  -1  -3  33    1.79    0.27
   2  -3  33    0.23    0.20
  -2   3  33    0.24    0.25
  -2  -3 -33    0.66    0.28
  -2  -3  33   -0.19    0.19
   2   3  33    0.65    0.28
   3  -3  33    0.27    0.21
  -3   3  33    0.89    0.30
  -3  -3 -33    1.49    0.33
   3   3  33    0.97    0.30
  -3  -3  33    0.87    0.26
   0  -4 -33    0.34    0.28
   0   4  33    0.32    0.25
   0  -4  33    0.80    0.21
  -1   4  33    1.37    0.30
  -1  -4 -33    1.78    0.35
   1  -4  33    1.26    0.23
  -1  -4  33    1.28    0.23
   1   4  33    1.06    0.29
   2  -4  33    4.03    0.32
  -2  -4 -33    4.44    0.45
  -2   4  33    3.85    0.42
  -2  -4  33    4.05    0.36
   2   4  33    4.75    0.45
   0   0  34   14.63    0.65
  -1   0  34    4.19    0.40
   1   0  34    4.66    0.41
  -2   0  34    1.21    0.29
   2   0  34    1.60    0.30
   3   0  34    4.26    0.41
  -3   0  34    4.33    0.43
   0  -1  34    0.20    0.22
   0   1  34    0.50    0.24
  -1   1  34    4.42    0.41
   1  -1  34    4.78    0.40
   1   1  34    4.11    0.39
  -1  -1  34    3.81    0.38
   2  -1  34    0.56    0.25
  -2   1  34    0.44    0.26
   2   1  34    0.90    0.29
  -2  -1  34    1.12    0.27
  -3   1  34    0.42    0.26
   3  -1  34    0.06    0.24
   3   1  34    0.11    0.25
  -3  -1  34    0.57    0.27
   0   2  34    0.33    0.25
   0  -2  34    0.26    0.22
   1  -2  34    3.25    0.33
  -1   2  34    3.35    0.38
  -1  -2 -34    4.03    0.40
   1   2  34    3.34    0.37
  -1  -2  34    3.29    0.34
  -2  -2 -34   -0.21    0.24
  -2   2  34    0.02    0.23
   2  -2  34   -0.02    0.19
   2   2  34    0.27    0.26
  -2  -2  34   -0.10    0.21
  -3  -2  34    2.34    0.35
   0   3  34   -0.02    0.23
   0  -3 -34    0.16    0.27
   0  -3  34    0.10    0.20
  -1   3  34    1.91    0.34
  -1  -3 -34    3.12    0.39
   1  -3  34    3.15    0.32
   1   3  34    2.44    0.36
  -1  -3  34    2.72    0.31
  -2  -3 -34    4.85    0.46
   2  -3  34    5.37    0.41
  -2   3  34    5.04    0.47
   2   3  34    5.05    0.46
  -2  -3  34    4.33    0.39
   0   0  35    0.23    0.24
   1   0  35    3.17    0.37
  -1   0  35    2.79    0.36
   2   0  35    1.82    0.32
  -2   0  35    2.07    0.34
   0  -1  35    1.61    0.30
   0   1  35    1.74    0.31
  -1   1  35    0.60    0.26
   1  -1  35    1.01    0.27
  -1  -1  35    1.17    0.29
   1   1  35    0.59    0.26
  -2   1  35    5.23    0.47
   2  -1  35    6.58    0.48
  -2  -1  35    5.49    0.45
   2   1  35    6.13    0.49
   0  -2  35    1.42    0.28
   0   2  35    1.38    0.30
   1  -2  35    1.59    0.29
  -1   2  35    1.95    0.33
   1   2  35    1.35    0.30
  -1  -2  35    1.37    0.28
   2  -2  35    0.66    0.25
  -2  -2 -35    0.46    0.28
  -2   2  35    1.00    0.29
  -2  -2  35    0.65    0.25
   2   2  35    1.12    0.32
   0   3  35    0.55    0.27
   0  -3  35    0.07    0.21
   0   0  36    2.24    0.35
   1   0  36    7.37    0.54
  -1   0  36    6.64    0.51
   0   1  36    3.00    0.38
   0  -1  36    3.16    0.37
   1  -1  36    0.40    0.24
  -1   1  36   -0.15    0.24
  -1  -1  36   -0.18    0.23
   1   1  36    0.04    0.25
   0   0   0    0.00    0.00
;
_shelx_hkl_checksum     39906
_shelx_res_file
;
TITL mo_AX0672_multiscan in P2(1)2(1)2(1)
CELL 0.71073 7.0974 8.0898 26.9429 90.000 90.000 90.000
ZERR 4.00 0.0004 0.0004 0.0015 0.000 0.000 0.000
LATT -1
SYMM x+1/2, -y+1/2, -z
SYMM -x, y+1/2, -z+1/2
SYMM -x+1/2, -y, z+1/2
SFAC C  H  O
UNIT 68 72 20
L.S. 14
ACTA
BOND $H
FMAP 2
PLAN -10
SIZE 0.196 0.350 0.456
CONF
TEMP -123.150
WGHT    0.044700    0.248100
FVAR       0.26494
C1    1    1.184511    0.825819    0.201748    11.00000    0.02595    0.02019 =
         0.02170   -0.00297    0.00285    0.00270
C2    1    1.359410    0.900282    0.201509    11.00000    0.02737    0.02630 =
         0.03135   -0.00244    0.00979   -0.00036
AFIX  43
H2    2    1.407407    0.955140    0.173012    11.00000   -1.20000
AFIX   0
C3    1    1.461187    0.890156    0.245523    11.00000    0.02132    0.02787 =
         0.04596   -0.00705    0.00101    0.00035
AFIX  43
H3    2    1.582011    0.940326    0.247339    11.00000   -1.20000
AFIX   0
C4    1    1.390071    0.807946    0.287177    11.00000    0.02867    0.02900 =
         0.03487   -0.00449   -0.00856    0.00469
AFIX  43
H4    2    1.463739    0.803328    0.316584    11.00000   -1.20000
AFIX   0
C5    1    1.215161    0.733386    0.286474    11.00000    0.03163    0.02822 =
         0.02473    0.00199   -0.00191    0.00115
AFIX  43
H5    2    1.167683    0.677740    0.314894    11.00000   -1.20000
AFIX   0
C6    1    1.109679    0.742242    0.242561    11.00000    0.02441    0.02097 =
         0.02498   -0.00069    0.00182    0.00036
C7    1    0.929201    0.683329    0.226971    11.00000    0.02629    0.02559 =
         0.02342    0.00412   -0.00106   -0.00345
AFIX  43
H7    2    0.843067    0.620562    0.246291    11.00000   -1.20000
AFIX   0
C8    1    0.904031    0.733819    0.179461    11.00000    0.02728    0.02053 =
         0.02320    0.00111    0.00125   -0.00059
C9    1    0.744334    0.701322    0.148011    11.00000    0.02718    0.01957 =
         0.02266    0.00144   -0.00058   -0.00033
AFIX  43
H9    2    0.656169    0.624932    0.161343    11.00000   -1.20000
AFIX   0
C10   1    0.698717    0.760651    0.102995    11.00000    0.03068    0.02026 =
         0.02049   -0.00112    0.00046    0.00612
C11   1    0.804885    0.888655    0.073691    11.00000    0.03449    0.02507 =
         0.02018    0.00335    0.00519    0.00879
AFIX  23
H11A  2    0.814290    0.852989    0.038629    11.00000   -1.20000
H11B  2    0.934232    0.899401    0.087061    11.00000   -1.20000
AFIX   0
C12   1    0.706610    1.053787    0.076313    11.00000    0.02706    0.02177 =
         0.01755   -0.00071   -0.00190    0.00032
C13   1    0.690661    1.323732    0.042959    11.00000    0.02863    0.01961 =
         0.03432    0.00000    0.00566    0.00294
AFIX  23
H13A  2    0.716552    1.377251    0.075291    11.00000   -1.20000
H13B  2    0.552456    1.317147    0.038397    11.00000   -1.20000
AFIX   0
C14   1    0.777615    1.421786    0.001720    11.00000    0.04960    0.02543 =
         0.04826    0.00964    0.01838    0.00556
AFIX 137
H14A  2    0.913736    1.430716    0.007203    11.00000   -1.50000
H14B  2    0.721913    1.532605    0.000977    11.00000   -1.50000
H14C  2    0.754073    1.366177   -0.029993    11.00000   -1.50000
AFIX   0
C15   1    0.519304    0.705865    0.079403    11.00000    0.03380    0.02244 =
         0.02301   -0.00452   -0.00319    0.00975
C16   1    0.248049    0.534977    0.084795    11.00000    0.02595    0.03824 =
         0.03559   -0.01025   -0.00925    0.00645
AFIX  23
H16A  2    0.270864    0.490424    0.051104    11.00000   -1.20000
H16B  2    0.155192    0.625929    0.082339    11.00000   -1.20000
AFIX   0
C17   1    0.175735    0.401853    0.118278    11.00000    0.02937    0.04995 =
         0.04747   -0.00382   -0.00528   -0.00455
AFIX 137
H17A  2    0.266519    0.310640    0.119290    11.00000   -1.50000
H17B  2    0.054742    0.361241    0.105689    11.00000   -1.50000
H17C  2    0.158562    0.446453    0.151792    11.00000   -1.50000
AFIX   0
O1    3    1.058465    0.823306    0.162685    11.00000    0.02949    0.02621 =
         0.01974    0.00095    0.00323   -0.00214
O2    3    0.772905    1.158502    0.041842    11.00000    0.02964    0.02081 =
         0.02615    0.00310    0.00677    0.00353
O3    3    0.586956    1.091323    0.105858    11.00000    0.04331    0.02688 =
         0.02721    0.00084    0.01257    0.00569
O4    3    0.422961    0.594990    0.106271    11.00000    0.02959    0.03203 =
         0.02663   -0.00285   -0.00731    0.00058
O5    3    0.467777    0.755720    0.039243    11.00000    0.05031    0.03752 =
         0.02669    0.00183   -0.01348    0.00754
HKLF 4 1 1 0 0 0 1 0 0 0 1
REM  mo_AX0672_multiscan in P2(1)2(1)2(1)
REM R1 =  0.0353 for    3645 Fo > 4sig(Fo)  and  0.0403 for all    4020 data
REM    201 parameters refined using      0 restraints
END
WGHT      0.0447      0.2485
REM Highest difference peak  0.250,  deepest hole -0.157,  1-sigma level  0.035
Q1    1   0.6051  0.7467  0.0948  11.00000  0.05    0.25
Q2    1   1.1472  0.7997  0.2258  11.00000  0.05    0.23
Q3    1   0.7446  0.9645  0.0773  11.00000  0.05    0.23
Q4    1   1.2479  0.8966  0.2091  11.00000  0.05    0.21
Q5    1   0.9327  0.6765  0.1996  11.00000  0.05    0.21
Q6    1   1.0085  0.7300  0.2404  11.00000  0.05    0.20
Q7    1   0.7696  0.8307  0.0917  11.00000  0.05    0.20
Q8    1   0.8957  0.7455  0.2074  11.00000  0.05    0.20
Q9    1   1.3807  0.9370  0.2268  11.00000  0.05    0.19
Q10   1   1.1562  0.7548  0.2669  11.00000  0.05    0.19
;
_shelx_res_checksum     24326
_shelxl_version_number        2.014
data_New_Global_Publ_Block
_journal_date_recd_electronic     2015-10-06
_journal_date_accepted     2015-10-12
_journal_name_full     'Acta Crystallographica, Section E'
_journal_year     2015
_journal_volume     71
_journal_issue     11
_journal_page_first     o872
_journal_page_last     o872
_journal_paper_category     HO
_journal_paper_doi     10.1107/S2056989015019313
_journal_coeditor_code     RZ5171
_publ_contact_author_name     'Thomas Werner'
_publ_contact_author_address
;
Leibniz-Institut f\"ur Katalyse e. V. an der Universit\"at Rostock
Albert-Einstein-Strasse 29a
18059 Rostock
Germany
;
_publ_contact_author_email     'Thomas.Werner@catalysis.de'
_publ_contact_author_fax     '+49-381-1281-51326'
_publ_contact_author_phone     '+49-381-1281-326'
_publ_section_title
;
Crystal structure of diethyl
(<i>E</i>)-2-[(1-benzofuran-2-yl)methylidene]succinate
;
loop_
    _publ_author_name
    _publ_author_footnote
    _publ_author_address
    'Schirmer, Marie-Luis' .
;
Leibniz-Institut f\"ur Katalyse e. V. an der Universit\"at Rostock
Albert-Einstein-Strasse 29a
18059 Rostock
Germany
;
    'Spannenberg, Anke' .
;
Leibniz-Institut f\"ur Katalyse e. V. an der Universit\"at Rostock
Albert-Einstein-Strasse 29a
18059 Rostock
Germany
;
    'Werner, Thomas' .
;
Leibniz-Institut f\"ur Katalyse e. V. an der Universit\"at Rostock
Albert-Einstein-Strasse 29a
18059 Rostock
Germany
;
_publ_section_synopsis
;
The title compound, C~17~H~18~O~5~, was synthesized by a base-free catalytic
Wittig reaction and consists of a diethyl itaconate moiety which is connected
<i>via</i> the C\\db C double bond to a benzofuran ring system.
;
