# Supplementary material for: Crystal structure of diethyl (E)-2-[(benzo­furan-2-yl)methyl­idene]succinate
Source: Acta Crystallogr E Crystallogr Commun. 2015 Oct 24;71(Pt 11):o872. doi: 10.1107/S2056989015019313 (PMC4645082; doi:10.1107/S2056989015019313)
Supplement: Supplementary file 2 [file e-71-0o872-Isup2.hkl]

data_I                                                                          
_shelx_title ' mo_AX0672_multiscan in P2(1)2(1)2(1)'                            
_shelx_refln_list_code          4                                               
_shelx_F_calc_maximum      119.20                                               
_exptl_crystal_F_000       640.00                                               
_reflns_d_resolution_high  0.7385                                               
                                                                                
loop_                                                                           
 _space_group_symop_operation_xyz                                               
 'x, y, z'                                                                      
 'x+1/2, -y+1/2, -z'                                                            
 '-x, y+1/2, -z+1/2'                                                            
 '-x+1/2, -y, z+1/2'                                                            
                                                                                
_cell_length_a     7.0974                                                       
_cell_length_b     8.0898                                                       
_cell_length_c    26.9429                                                       
_cell_angle_alpha  90.000                                                       
_cell_angle_beta   90.000                                                       
_cell_angle_gamma  90.000                                                       
                                                                                
_shelx_F_squared_multiplier     1.000                                           
                                                                                
loop_                                                                           
 _refln_index_h                                                                 
 _refln_index_k                                                                 
 _refln_index_l                                                                 
 _refln_F_squared_calc                                                          
 _refln_F_squared_meas                                                          
 _refln_F_squared_sigma                                                         
 _refln_observed_status                                                         
   2   0   0       2957.04       2731.34        43.52 o                         
   4   0   0        561.21        536.93         8.61 o                         
   6   0   0        684.98        677.46        11.43 o                         
   8   0   0        137.30        141.14         5.28 o                         
   1   1   0       1504.01       1472.70        11.21 o                         
   2   1   0       2077.46       2031.87        19.07 o                         
   3   1   0        293.24        309.94         3.74 o                         
   4   1   0       1333.82       1393.08        13.85 o                         
   5   1   0         41.59         48.62         2.41 o                         
   6   1   0        107.62         93.60         2.80 o                         
   7   1   0         50.49         44.45         4.40 o                         
   8   1   0         12.61         12.04         2.62 o                         
   9   1   0         50.67         58.87         4.23 o                         
   0   2   0      14209.17      14031.64       148.67 o                         
   1   2   0        811.46        820.31        10.00 o                         
   2   2   0        632.02        594.72         6.12 o                         
   3   2   0         17.08         15.01         0.89 o                         
   4   2   0         42.71         38.16         1.50 o                         
   5   2   0         12.62         13.54         1.40 o                         
   6   2   0          9.40          4.51         1.52 o                         
   7   2   0        108.15        102.61         5.27 o                         
   8   2   0          2.48          4.32         2.29 o                         
   9   2   0         17.05         34.48         5.56 o                         
   1   3   0       1372.26       1354.74        13.73 o                         
   2   3   0       4001.18       4186.07        34.74 o                         
   3   3   0        714.83        748.94         8.81 o                         
   4   3   0        132.15        138.26         2.83 o                         
   5   3   0        164.97        170.55         3.65 o                         
   6   3   0        162.91        147.09         4.48 o                         
   7   3   0         30.43         31.04         2.81 o                         
   8   3   0          3.82          7.98         3.99 o                         
   9   3   0          0.99          0.57         3.99 o                         
   0   4   0        409.34        394.05         4.99 o                         
   1   4   0        723.46        822.70         9.62 o                         
   2   4   0         26.54         31.96         1.41 o                         
   3   4   0       1028.83       1039.06        10.96 o                         
   4   4   0         62.71         61.83         4.99 o                         
   5   4   0          1.15          0.43         2.99 o                         
   6   4   0         16.56         18.24         3.70 o                         
   7   4   0        336.19        361.85        11.97 o                         
   8   4   0         87.73         96.30         7.98 o                         
   1   5   0        793.76        809.44         7.60 o                         
   2   5   0         12.94         13.10         1.02 o                         
   3   5   0       1094.81       1117.81        13.67 o                         
   4   5   0         99.50         87.21         4.52 o                         
   5   5   0         73.88         67.67         5.56 o                         
   6   5   0          6.60          8.12         3.42 o                         
   7   5   0          7.09         10.97         3.85 o                         
   8   5   0          2.09          7.12         4.42 o                         
   0   6   0        794.81        762.08        13.04 o                         
   1   6   0         35.72         35.70         1.64 o                         
   2   6   0         94.49         97.09         5.15 o                         
   3   6   0        126.33        119.47         3.93 o                         
   4   6   0        136.96        140.06         4.39 o                         
   5   6   0        107.44        104.97         5.10 o                         
   6   6   0          1.67         -0.94         2.50 o                         
   7   6   0         29.58         28.29         3.86 o                         
   8   6   0          1.04          6.27         4.42 o                         
   1   7   0         29.41         24.73         3.02 o                         
   2   7   0        226.34        216.90         4.81 o                         
   3   7   0         36.25         38.60         2.62 o                         
   4   7   0        129.81        133.49         4.52 o                         
   5   7   0         29.44         32.52         3.42 o                         
   6   7   0         36.05         37.04         3.87 o                         
   7   7   0         32.66         48.32         4.62 o                         
   0   8   0         77.25         65.10         5.84 o                         
   1   8   0          1.97          1.37         2.41 o                         
   2   8   0         20.74         16.55         3.12 o                         
   3   8   0          0.86         -0.81         2.63 o                         
   4   8   0         25.27         21.41         4.56 o                         
   5   8   0          3.99          6.78         2.74 o                         
   6   8   0          6.88         18.27         3.52 o                         
   1   9   0         36.98         33.51         3.77 o                         
   2   9   0        183.24        181.42         8.26 o                         
   3   9   0          7.40          6.80         3.31 o                         
   4   9   0          0.91          0.94         7.48 o                         
   5   9   0         11.64         24.50         5.84 o                         
   0  10   0         41.95         40.60         6.27 o                         
   1  10   0         63.33         62.21         5.13 o                         
   2  10   0         77.35         76.52         5.58 o                         
   3  10   0          1.56          1.27         3.57 o                         
   1   0   1        120.44        119.12         1.70 o                         
   2   0   1        191.23        170.09         3.15 o                         
   3   0   1        605.79        610.33         6.45 o                         
   4   0   1        170.59        179.80         2.88 o                         
   5   0   1         14.62         17.93         1.36 o                         
   6   0   1          1.67          3.34         1.31 o                         
   7   0   1        103.26         81.96         2.86 o                         
   8   0   1         15.95         14.97         2.14 o                         
   9   0   1          3.46          6.70         2.82 o                         
  -9   1   1          2.49          6.41         2.72 o                         
  -8   1   1         56.68         56.26         5.20 o                         
  -7   1   1          7.15          8.39         1.77 o                         
  -6   1   1         11.68         12.40         1.50 o                         
  -5   1   1          9.63          7.65         1.20 o                         
  -4   1   1        415.38        419.93         5.02 o                         
  -3   1   1        959.84        994.90         9.95 o                         
  -2   1   1       3749.49       3622.19        33.53 o                         
  -1   1   1       1964.75       2003.88        16.63 o                         
   0   1   1       2049.80       2083.82        17.24 o                         
   1   1   1       1965.28       1938.97        12.70 o                         
   2   1   1       3753.72       3587.11        33.19 o                         
   3   1   1        959.32        991.55         9.90 o                         
   4   1   1        415.54        422.42         5.02 o                         
   5   1   1          9.52          7.05         1.18 o                         
   6   1   1         11.66         10.21         1.42 o                         
   7   1   1          7.13          5.32         1.95 o                         
   8   1   1         56.46         51.04         2.96 o                         
   9   1   1          2.48          9.12         2.82 o                         
  -9   2   1         13.62         22.18         6.62 o                         
  -8   2   1         26.59         27.94         3.04 o                         
  -7   2   1        128.55        121.09         5.56 o                         
  -6   2   1        358.58        329.15         5.64 o                         
  -5   2   1        221.03        224.93         4.21 o                         
  -4   2   1         71.75         70.64         2.20 o                         
  -3   2   1        160.39        183.03         2.98 o                         
  -2   2   1         37.37         40.97         1.16 o                         
  -1   2   1       2137.48       2196.46        15.46 o                         
   0   2   1        741.77        739.19         6.45 o                         
   1   2   1       2134.70       2192.04        16.72 o                         
   2   2   1         37.29         41.17         1.28 o                         
   3   2   1        160.16        179.68         2.52 o                         
   4   2   1         71.88         66.88         1.82 o                         
   5   2   1        221.50        217.27         3.59 o                         
   6   2   1        358.06        319.89         7.81 o                         
   7   2   1        128.42        120.68         4.71 o                         
   8   2   1         26.62         28.03         3.56 o                         
   9   2   1         13.57         17.10         4.70 o                         
  -9   3   1         12.74         16.95         4.70 o                         
  -8   3   1          1.42          2.56         3.70 o                         
  -7   3   1        109.65        110.23         4.48 o                         
  -6   3   1         14.88          7.86         2.78 o                         
  -5   3   1        543.42        513.49         7.19 o                         
  -4   3   1        453.43        433.41         5.96 o                         
  -3   3   1        476.79        493.29        10.87 o                         
  -2   3   1         17.40         18.31         0.71 o                         
  -1   3   1       1156.62       1188.71        10.31 o                         
   0   3   1       3748.85       3798.41        31.47 o                         
   1   3   1       1157.35       1167.94         9.71 o                         
   2   3   1         17.38         18.02         0.88 o                         
   3   3   1        476.29        489.75         6.03 o                         
   4   3   1        453.80        438.73         5.93 o                         
   5   3   1        543.41        507.92         7.07 o                         
   6   3   1         14.88         10.70         2.28 o                         
   7   3   1        109.78        113.95         6.70 o                         
   8   3   1          1.41          5.27         3.85 o                         
   9   3   1         12.66         21.37         4.99 o                         
  -8   4   1         49.38         64.96         6.41 o                         
  -7   4   1         33.72         37.32         4.99 o                         
  -6   4   1         40.39         40.17         4.42 o                         
  -5   4   1        814.13        800.26        12.43 o                         
  -4   4   1        242.77        230.33         4.07 o                         
  -3   4   1         60.51         59.90         2.06 o                         
  -2   4   1         28.34         25.49         0.92 o                         
  -1   4   1        761.49        782.95         9.91 o                         
   0   4   1         61.47         53.49         0.98 o                         
   1   4   1        760.85        788.58         7.83 o                         
   2   4   1         28.25         27.06         0.95 o                         
   3   4   1         60.58         62.48         3.48 o                         
   4   4   1        242.66        220.25         7.41 o                         
   5   4   1        814.32        804.05        18.80 o                         
   6   4   1         40.64         39.32         4.42 o                         
   7   4   1         33.79         47.30         5.27 o                         
   8   4   1         49.39         55.13         6.27 o                         
  -8   5   1         81.29         96.87         8.41 o                         
  -7   5   1         40.60         31.20         4.70 o                         
  -6   5   1         52.82         46.30         4.99 o                         
  -5   5   1         50.03         56.56         4.84 o                         
  -4   5   1        102.93        103.70         4.69 o                         
  -3   5   1         49.23         56.71         2.81 o                         
  -2   5   1         64.05         77.10         1.73 o                         
  -1   5   1        225.56        236.69         2.29 o                         
   0   5   1        510.69        575.82         7.31 o                         
   1   5   1        225.76        240.30         3.02 o                         
   2   5   1         64.28         79.08         2.76 o                         
   3   5   1         49.30         53.45         2.55 o                         
   4   5   1        102.96        100.54         4.65 o                         
   5   5   1         50.13         56.98         4.70 o                         
   6   5   1         52.81         47.15         4.99 o                         
   7   5   1         40.68         36.61         4.99 o                         
   8   5   1         81.22        104.99         8.41 o                         
  -8   6   1          6.61          8.10         3.79 o                         
  -7   6   1         49.67         48.67         4.48 o                         
  -6   6   1         15.30         14.18         3.35 o                         
  -5   6   1         36.63         32.61         4.63 o                         
  -4   6   1        158.74        154.79         5.22 o                         
  -3   6   1         41.94         43.10         2.64 o                         
  -2   6   1        120.74        118.64         3.68 o                         
  -1   6   1        342.86        336.60         9.01 o                         
   0   6   1        351.15        358.12         4.76 o                         
   1   6   1        342.27        333.74         4.57 o                         
   2   6   1        120.82        115.89         2.80 o                         
   3   6   1         42.04         43.28         2.17 o                         
   4   6   1        159.31        156.15         4.54 o                         
   5   6   1         36.79         30.23         3.18 o                         
   6   6   1         15.20         13.46         3.05 o                         
   7   6   1         49.77         54.82         4.69 o                         
   8   6   1          6.65         21.37         5.13 o                         
  -7   7   1         65.85         71.31        13.18 o                         
  -6   7   1         24.49         28.84         6.13 o                         
  -5   7   1         60.73         76.72         8.83 o                         
  -4   7   1         17.36         16.06         2.40 o                         
  -3   7   1        255.07        268.32         9.59 o                         
  -2   7   1         26.43         19.96         2.62 o                         
  -1   7   1         40.99         40.10         3.43 o                         
   0   7   1        236.04        221.28         6.65 o                         
   1   7   1         41.10         37.75         3.22 o                         
   2   7   1         26.33         20.32         2.92 o                         
   3   7   1        254.88        266.16         5.68 o                         
   4   7   1         17.19         15.63         2.36 o                         
   5   7   1         60.57         61.98         4.24 o                         
   6   7   1         24.51         35.12         3.83 o                         
   7   7   1         65.89         71.95         6.41 o                         
  -6   8   1         73.70         95.01        14.10 o                         
  -5   8   1         15.36         15.40         2.97 o                         
  -4   8   1          4.72          5.92         2.25 o                         
  -3   8   1         76.90         74.65         4.88 o                         
  -2   8   1         94.97        100.63         5.64 o                         
  -1   8   1         22.14         18.52         3.02 o                         
   0   8   1         53.44         58.57         4.13 o                         
   1   8   1         22.22         17.16         2.97 o                         
   2   8   1         94.74        102.45         5.57 o                         
   3   8   1         77.00         76.95        12.61 o                         
   4   8   1          4.71          0.58         3.42 o                         
   5   8   1         15.24         18.18         3.22 o                         
   6   8   1         73.69         83.45         7.34 o                         
  -5   9   1         22.74         19.80         5.70 o                         
  -4   9   1          7.30          2.23         4.13 o                         
  -3   9   1         80.34         73.38         5.19 o                         
  -2   9   1         88.16         85.02         5.49 o                         
  -1   9   1          7.47          6.04         3.06 o                         
   0   9   1         39.70         46.04         5.13 o                         
   1   9   1          7.43          5.72         2.87 o                         
   2   9   1         88.40         82.31         5.31 o                         
   3   9   1         80.43         70.63         5.13 o                         
   4   9   1          7.33          3.87         6.77 o                         
   5   9   1         22.64         17.95         5.70 o                         
  -3  10   1          2.53         -3.92         3.92 o                         
  -2  10   1          8.83         11.52         4.42 o                         
  -1  10   1         98.83        100.54         6.32 o                         
   0  10   1         56.01         45.55         4.53 o                         
   1  10   1         99.03         98.19         6.22 o                         
   2  10   1          8.78          6.88         3.47 o                         
   3  10   1          2.52          1.36         3.49 o                         
   0   0   2          2.64          3.99         0.43 o                         
   1   0   2       2919.40       2873.88        30.54 o                         
   2   0   2       3659.39       3567.11        33.03 o                         
   3   0   2       1150.40       1166.54        11.50 o                         
   4   0   2       2944.21       3089.74        29.29 o                         
   5   0   2          6.76         10.96         1.23 o                         
   6   0   2         44.38         40.09         2.01 o                         
   7   0   2         50.16         57.55         4.03 o                         
   8   0   2          1.78          1.91         2.94 o                         
   9   0   2         32.58         44.96         6.90 o                         
  -9   1   2          6.64         14.84         3.12 o                         
  -8   1   2         15.95         16.58         2.29 o                         
  -7   1   2         25.35         27.22         2.27 o                         
  -6   1   2         86.51         80.62         3.12 o                         
  -5   1   2        500.57        485.95         6.00 o                         
  -4   1   2        206.12        223.09         3.28 o                         
  -3   1   2        261.84        259.95         3.31 o                         
  -2   1   2         87.05         87.31         1.78 o                         
  -1   1   2       2856.69       2870.05        23.70 o                         
   0   1   2          0.61          3.44         0.39 o                         
   1   1   2       2856.67       2815.87        19.60 o                         
   2   1   2         86.88         85.95         1.46 o                         
   3   1   2        261.78        261.65         3.26 o                         
   4   1   2        206.39        228.85         3.66 o                         
   5   1   2        500.10        485.27         6.29 o                         
   6   1   2         86.40         80.47         2.66 o                         
   7   1   2         25.40         24.68         1.86 o                         
   8   1   2         16.08         17.64         3.49 o                         
   9   1   2          6.68          9.83         2.84 o                         
  -9   2   2          5.32          6.56         2.70 o                         
  -8   2   2          2.42          4.86         2.35 o                         
  -7   2   2         76.30         77.74         4.16 o                         
  -6   2   2        428.25        400.78        10.42 o                         
  -5   2   2        150.72        161.09         3.58 o                         
  -4   2   2        300.09        299.83         8.34 o                         
  -3   2   2        411.17        408.32         5.40 o                         
  -2   2   2       1272.62       1309.74        11.30 o                         
  -1   2   2       5922.28       6009.38        45.15 o                         
   0   2   2       3739.81       3698.44        30.53 o                         
   1   2   2       5922.58       5825.19        40.57 o                         
   2   2   2       1273.59       1282.43        12.21 o                         
   3   2   2        411.26        407.08         4.57 o                         
   4   2   2        300.20        304.35         3.95 o                         
   5   2   2        151.15        157.53         4.51 o                         
   6   2   2        428.97        400.17         5.51 o                         
   7   2   2         76.47         75.00         3.29 o                         
   8   2   2          2.44          5.74         2.19 o                         
   9   2   2          5.35          1.57         4.13 o                         
  -9   3   2         22.45         23.51         5.13 o                         
  -8   3   2         31.51         38.18         5.13 o                         
  -7   3   2         33.17         33.76         2.91 o                         
  -6   3   2         23.49         23.24         2.36 o                         
  -5   3   2        531.87        514.31         7.22 o                         
  -4   3   2         23.51         25.43         1.54 o                         
  -3   3   2        315.35        348.10         8.71 o                         
  -2   3   2        254.22        255.38         2.35 o                         
  -1   3   2       1174.19       1194.54        10.38 o                         
   0   3   2         35.07         33.67         1.03 o                         
   1   3   2       1174.85       1194.73         9.47 o                         
   2   3   2        254.35        256.54         4.65 o                         
   3   3   2        315.51        344.83         6.13 o                         
   4   3   2         23.43         22.91         1.22 o                         
   5   3   2        530.94        506.06         7.98 o                         
   6   3   2         23.44         20.29         4.06 o                         
   7   3   2         33.07         34.33         4.70 o                         
   8   3   2         31.50         29.63         4.99 o                         
   9   3   2         22.43         27.50         5.56 o                         
  -8   4   2         45.81         58.84         6.41 o                         
  -7   4   2         62.09         54.42         5.56 o                         
  -6   4   2        212.62        185.06         8.12 o                         
  -5   4   2        453.49        420.44         7.56 o                         
  -4   4   2         54.55         54.38         2.07 o                         
  -3   4   2        429.45        483.35         4.56 o                         
  -2   4   2       2017.09       2135.02        18.49 o                         
  -1   4   2        236.43        246.62         2.77 o                         
   0   4   2        124.93        155.26         2.40 o                         
   1   4   2        236.97        250.95         2.59 o                         
   2   4   2       2016.22       2139.59        18.70 o                         
   3   4   2        429.70        482.26         6.58 o                         
   4   4   2         54.69         55.13         4.70 o                         
   5   4   2        453.51        435.22        11.97 o                         
   6   4   2        212.72        187.19         8.12 o                         
   7   4   2         62.01         61.26         5.98 o                         
   8   4   2         45.78         43.59         5.70 o                         
  -8   5   2         98.46        110.98         8.55 o                         
  -7   5   2         98.46        102.00         7.41 o                         
  -6   5   2         18.22         30.49         4.42 o                         
  -5   5   2         91.87         98.58         5.98 o                         
  -4   5   2         75.99         81.37         5.70 o                         
  -3   5   2         17.43         20.39         3.42 o                         
  -2   5   2         58.80         60.14         1.39 o                         
  -1   5   2        174.69        182.97         2.47 o                         
   0   5   2        262.13        287.35         3.23 o                         
   1   5   2        174.69        187.86         3.68 o                         
   2   5   2         58.85         53.80         1.65 o                         
   3   5   2         17.29         19.49         1.58 o                         
   4   5   2         76.12         78.02         4.34 o                         
   5   5   2         91.80         99.01         6.13 o                         
   6   5   2         18.06         25.22         4.27 o                         
   7   5   2         98.45         95.45         7.27 o                         
   8   5   2         98.44        108.41         8.55 o                         
  -8   6   2         62.52         64.95        14.17 o                         
  -7   6   2         13.72         14.24         8.69 o                         
  -6   6   2         15.76         15.19         3.00 o                         
  -5   6   2         31.09         35.31         7.84 o                         
  -4   6   2          8.23          9.75         2.03 o                         
  -3   6   2          8.29         10.84         2.49 o                         
  -2   6   2        240.43        247.76         5.01 o                         
  -1   6   2         27.25         28.09         1.99 o                         
   0   6   2         14.53         11.62         1.90 o                         
   1   6   2         27.33         28.59         1.49 o                         
   2   6   2        239.73        251.81         4.06 o                         
   3   6   2          8.24         11.85         1.59 o                         
   4   6   2          8.25          8.05         2.00 o                         
   5   6   2         31.09         27.78         3.25 o                         
   6   6   2         15.78         17.47         5.41 o                         
   7   6   2         13.71         14.67         4.27 o                         
   8   6   2         62.46         73.51         7.41 o                         
  -7   7   2         28.98         31.44         4.24 o                         
  -6   7   2         22.67         25.17         7.12 o                         
  -5   7   2         70.23         74.89         6.62 o                         
  -4   7   2         80.53         83.67         3.98 o                         
  -3   7   2        140.71        136.62         4.26 o                         
  -2   7   2          4.90          3.66         2.00 o                         
  -1   7   2        220.75        226.55         4.83 o                         
   0   7   2         73.92         72.49         9.40 o                         
   1   7   2        220.71        221.84         9.05 o                         
   2   7   2          4.96          6.03         2.47 o                         
   3   7   2        141.28        132.13         4.18 o                         
   4   7   2         80.42         82.33         3.78 o                         
   5   7   2         70.40         72.67        11.90 o                         
   6   7   2         22.57         27.84         4.63 o                         
   7   7   2         29.05         35.32         6.34 o                         
  -6   8   2          6.39          9.13         3.25 o                         
  -5   8   2         17.52         18.67         3.18 o                         
  -4   8   2          3.77          2.34         2.15 o                         
  -3   8   2         86.35         93.51         5.72 o                         
  -2   8   2         51.70         49.32         4.03 o                         
  -1   8   2        227.37        213.94         6.95 o                         
   0   8   2          6.15          4.27         2.52 o                         
   1   8   2        227.40        215.51         7.00 o                         
   2   8   2         51.67         41.75         3.88 o                         
   3   8   2         86.26         86.07         6.70 o                         
   4   8   2          3.78          1.93         8.62 o                         
   5   8   2         17.55         23.22         5.41 o                         
   6   8   2          6.40          7.37         3.18 o                         
  -5   9   2         19.90         17.52         5.41 o                         
  -4   9   2         20.46         22.08         5.27 o                         
  -3   9   2         23.32         22.26         3.71 o                         
  -2   9   2         41.42         43.78         4.35 o                         
  -1   9   2         15.18         16.39         3.27 o                         
   0   9   2         47.72         42.03         4.08 o                         
   1   9   2         15.16         16.98         3.85 o                         
   2   9   2         41.37         44.19         4.16 o                         
   3   9   2         23.40         16.77         3.61 o                         
   4   9   2         20.40         16.06        10.90 o                         
   5   9   2         19.93         21.80         5.98 o                         
  -3  10   2         26.31         28.13         5.41 o                         
  -2  10   2         16.24         15.66         3.78 o                         
  -1  10   2         24.33         18.04         3.82 o                         
   0  10   2         43.58         44.25         5.34 o                         
   1  10   2         24.37         28.50         4.28 o                         
   2  10   2         16.23         18.52         3.96 o                         
   3  10   2         26.38         24.74         4.23 o                         
   1   0   3       6401.26       6471.27        84.62 o                         
   2   0   3        698.46        698.21         8.06 o                         
   3   0   3         13.49         15.64         0.94 o                         
   4   0   3          9.27          9.52         1.01 o                         
   5   0   3          7.08          5.92         1.14 o                         
   6   0   3        281.59        259.94         5.04 o                         
   7   0   3        275.82        249.37         5.21 o                         
   8   0   3          0.11          1.42         1.71 o                         
   9   0   3         14.64         18.70         2.90 o                         
  -9   1   3         12.22         14.61         3.12 o                         
  -8   1   3         27.30         34.86         2.63 o                         
  -7   1   3         40.44         35.48         2.89 o                         
  -6   1   3        209.14        200.73         5.71 o                         
  -5   1   3        286.88        284.64         4.88 o                         
  -4   1   3        891.87        880.42        10.66 o                         
  -3   1   3        444.56        472.97         6.06 o                         
  -2   1   3       1319.79       1368.42        15.16 o                         
  -1   1   3       1123.38       1142.85        17.70 o                         
   0   1   3       8077.92       7858.84        68.57 o                         
   1   1   3       1124.08       1131.00        15.11 o                         
   2   1   3       1321.66       1328.39        15.09 o                         
   3   1   3        444.83        465.52         5.13 o                         
   4   1   3        891.95        860.43         9.01 o                         
   5   1   3        287.02        282.49         4.16 o                         
   6   1   3        209.21        203.37         3.76 o                         
   7   1   3         40.43         39.84         2.97 o                         
   8   1   3         27.27         29.84         3.27 o                         
   9   1   3         12.14         14.05         3.00 o                         
  -9   2   3          3.13          3.59         2.67 o                         
  -8   2   3         76.89         84.93         4.66 o                         
  -7   2   3         71.62         68.83         3.33 o                         
  -6   2   3        239.44        221.93         8.29 o                         
  -5   2   3        201.54        188.70         3.88 o                         
  -4   2   3         99.17         90.22         2.43 o                         
  -3   2   3         76.51         85.30         2.07 o                         
  -2   2   3        493.32        499.03         4.73 o                         
  -1   2   3       6545.29       6678.00        50.33 o                         
   0   2   3       4013.91       4171.91        38.55 o                         
   1   2   3       6546.62       6589.80        54.24 o                         
   2   2   3        494.14        483.71         5.84 o                         
   3   2   3         76.92         81.50         1.64 o                         
   4   2   3         99.38         86.74         3.45 o                         
   5   2   3        201.44        186.87         3.43 o                         
   6   2   3        239.07        222.63         3.88 o                         
   7   2   3         71.88         67.12         3.06 o                         
   8   2   3         77.03         78.06         3.52 o                         
   9   2   3          3.14          6.55         4.27 o                         
  -9   3   3         33.28         46.87         6.27 o                         
  -8   3   3         15.47         18.66         4.27 o                         
  -7   3   3        234.38        217.28         5.94 o                         
  -6   3   3        258.07        236.82         5.74 o                         
  -5   3   3        144.87        131.62         3.37 o                         
  -4   3   3        491.39        500.12         6.72 o                         
  -3   3   3         77.08         68.76         1.89 o                         
  -2   3   3        208.28        212.67         2.29 o                         
  -1   3   3       2037.26       2043.43        17.99 o                         
   0   3   3        239.14        234.78         2.97 o                         
   1   3   3       2038.47       2059.55        17.47 o                         
   2   3   3        208.59        212.95         2.46 o                         
   3   3   3         76.62         68.36         1.88 o                         
   4   3   3        491.15        503.40         6.97 o                         
   5   3   3        144.70        132.64         3.28 o                         
   6   3   3        258.13        238.83         8.14 o                         
   7   3   3        234.52        212.41         9.26 o                         
   8   3   3         15.50         20.09         4.42 o                         
   9   3   3         33.37         44.73         5.98 o                         
  -8   4   3         81.45        101.72         8.12 o                         
  -7   4   3         30.61         32.91         4.70 o                         
  -6   4   3        191.26        183.78         8.12 o                         
  -5   4   3        502.15        481.26        10.68 o                         
  -4   4   3         48.55         47.92         2.03 o                         
  -3   4   3        175.64        192.27         3.26 o                         
  -2   4   3         90.58         95.25         1.55 o                         
  -1   4   3        845.58        904.32         9.33 o                         
   0   4   3       1086.06       1086.76        10.93 o                         
   1   4   3        845.81        893.14         8.15 o                         
   2   4   3         90.12         93.85         2.17 o                         
   3   4   3        176.44        196.40         5.25 o                         
   4   4   3         48.40         54.42         4.56 o                         
   5   4   3        502.31        480.66        12.82 o                         
   6   4   3        191.37        176.08         7.84 o                         
   7   4   3         30.75         33.91         4.70 o                         
   8   4   3         81.42         84.62         7.27 o                         
  -8   5   3         22.09         25.93         4.99 o                         
  -7   5   3         21.47         20.37         4.56 o                         
  -6   5   3         56.14         61.97         5.56 o                         
  -5   5   3         23.22         23.59         2.87 o                         
  -4   5   3        651.84        649.78        11.60 o                         
  -3   5   3         33.64         31.65         2.36 o                         
  -2   5   3        312.36        335.52         3.48 o                         
  -1   5   3        192.69        189.05         2.98 o                         
   0   5   3        489.36        499.21         5.83 o                         
   1   5   3        192.65        193.95         2.46 o                         
   2   5   3        312.67        330.34         3.98 o                         
   3   5   3         33.34         35.58         1.86 o                         
   4   5   3        652.18        666.93        11.81 o                         
   5   5   3         23.28         28.35         3.85 o                         
   6   5   3         55.94         53.42         5.27 o                         
   7   5   3         21.56         21.51         4.56 o                         
   8   5   3         21.93         17.67         4.99 o                         
  -8   6   3         16.71         10.54         6.27 o                         
  -7   6   3         88.56        107.81        15.88 o                         
  -6   6   3         18.45         22.51         4.42 o                         
  -5   6   3        167.60        162.78         8.26 o                         
  -4   6   3         99.54         93.65         3.91 o                         
  -3   6   3         13.42         10.99         2.85 o                         
  -2   6   3        249.66        247.22         5.13 o                         
  -1   6   3        312.19        304.32         5.43 o                         
   0   6   3          6.54          7.61         1.55 o                         
   1   6   3        312.72        301.52         4.29 o                         
   2   6   3        249.86        240.75         3.94 o                         
   3   6   3         13.39         14.22         1.60 o                         
   4   6   3         99.48         90.01         3.66 o                         
   5   6   3        167.60        156.67         5.85 o                         
   6   6   3         18.30         20.92         3.32 o                         
   7   6   3         88.70        103.14         7.98 o                         
  -7   7   3         34.81         46.60         6.20 o                         
  -6   7   3         14.12         23.65         3.42 o                         
  -5   7   3         54.05         60.34         5.70 o                         
  -4   7   3        196.95        195.88         5.32 o                         
  -3   7   3        230.09        223.82         5.28 o                         
  -2   7   3        162.49        166.70         4.40 o                         
  -1   7   3        560.38        536.42         8.19 o                         
   0   7   3        335.80        309.99         5.98 o                         
   1   7   3        560.44        530.15        10.68 o                         
   2   7   3        162.04        155.80        12.11 o                         
   3   7   3        229.99        209.49         6.90 o                         
   4   7   3        197.37        197.18         5.29 o                         
   5   7   3         54.25         60.35        10.54 o                         
   6   7   3         14.19         20.90         3.49 o                         
   7   7   3         34.78         46.03         4.64 o                         
  -6   8   3          2.50          5.53         3.20 o                         
  -5   8   3        100.95        104.15         5.75 o                         
  -4   8   3         50.29         46.42         3.24 o                         
  -3   8   3         49.19         47.19         3.94 o                         
  -2   8   3        534.31        508.78        11.23 o                         
  -1   8   3        141.00        132.51        11.68 o                         
   0   8   3          1.00         -0.71         2.41 o                         
   1   8   3        141.29        131.73         5.84 o                         
   2   8   3        534.27        484.00        10.83 o                         
   3   8   3         49.10         53.28        12.75 o                         
   4   8   3         50.29         42.14         4.26 o                         
   5   8   3        100.93        110.41         9.69 o                         
   6   8   3          2.53          8.77         3.18 o                         
  -5   9   3         10.81         18.66         5.56 o                         
  -4   9   3         53.45         49.80         4.85 o                         
  -3   9   3         58.87         57.12         4.78 o                         
  -2   9   3         66.32         60.77         4.73 o                         
  -1   9   3         44.95         38.37         5.27 o                         
   0   9   3         81.23         72.68         4.84 o                         
   1   9   3         44.99         43.11         4.56 o                         
   2   9   3         65.94         53.52         4.38 o                         
   3   9   3         58.66         45.67         6.98 o                         
   4   9   3         53.47         49.47         5.02 o                         
   5   9   3         10.80         12.11         5.27 o                         
  -3  10   3         87.34         78.70         8.05 o                         
  -2  10   3         30.96         25.85         4.84 o                         
  -1  10   3         27.47         24.94         4.03 o                         
   0  10   3         42.65         48.79         4.68 o                         
   1  10   3         27.59         22.72         5.41 o                         
   2  10   3         31.00         31.46         4.49 o                         
   3  10   3         87.01         90.90        15.46 o                         
   0   0   4          2.44          2.05         0.44 o                         
   1   0   4       2755.91       2736.26        35.76 o                         
   2   0   4         11.76         10.10         0.84 o                         
   3   0   4        456.20        483.45         6.20 o                         
   4   0   4         16.15          9.56         1.19 o                         
   5   0   4        117.18         99.11         2.98 o                         
   6   0   4         26.25         29.10         2.63 o                         
   7   0   4        445.21        396.46         6.80 o                         
   8   0   4         29.92         39.04         2.74 o                         
   9   0   4         31.26         25.18         3.52 o                         
  -9   1   4         14.86         24.39         6.55 o                         
  -8   1   4         97.97         92.46         6.45 o                         
  -7   1   4         33.87         29.31         2.31 o                         
  -6   1   4        105.74        106.79         3.42 o                         
  -5   1   4        145.83        146.18         3.50 o                         
  -4   1   4        207.54        207.35         3.65 o                         
  -3   1   4       1527.41       1510.62        16.97 o                         
  -2   1   4        197.12        183.75         2.79 o                         
  -1   1   4      12494.63      12891.67       137.14 o                         
   0   1   4        130.47        115.82         1.68 o                         
   1   1   4      12487.83      12202.09       158.96 o                         
   2   1   4        197.05        187.05         2.74 o                         
   3   1   4       1529.31       1490.42        14.44 o                         
   4   1   4        207.70        209.95         4.40 o                         
   5   1   4        145.53        151.78         3.08 o                         
   6   1   4        105.76         98.69         3.28 o                         
   7   1   4         34.10         29.61         2.26 o                         
   8   1   4         98.26         86.59         6.55 o                         
   9   1   4         14.82         21.08         2.52 o                         
  -9   2   4         16.15         20.39         3.22 o                         
  -8   2   4          3.41          5.95         2.45 o                         
  -7   2   4        154.17        159.73         4.27 o                         
  -6   2   4         84.13         81.44         3.11 o                         
  -5   2   4         69.90         65.81         2.70 o                         
  -4   2   4        308.45        301.76         6.37 o                         
  -3   2   4        482.82        505.50         6.47 o                         
  -2   2   4        599.76        644.80         5.94 o                         
  -1   2   4       8965.38       9005.38        74.40 o                         
   0   2   4       1881.99       1949.92        22.84 o                         
   1   2   4       8962.66       9058.86        83.57 o                         
   2   2   4        600.02        638.38         7.43 o                         
   3   2   4        482.73        494.73         6.57 o                         
   4   2   4        309.24        290.86         3.83 o                         
   5   2   4         69.90         68.90         2.27 o                         
   6   2   4         83.98         74.53         2.69 o                         
   7   2   4        153.58        155.16         4.17 o                         
   8   2   4          3.41          4.18         1.90 o                         
   9   2   4         16.11         18.66         4.84 o                         
  -9   3   4         37.51         51.00         6.41 o                         
  -8   3   4        152.00        152.68         5.70 o                         
  -7   3   4         47.22         52.64         4.35 o                         
  -6   3   4        489.77        467.16         8.74 o                         
  -5   3   4        105.87         93.47         3.02 o                         
  -4   3   4         32.70         36.86         1.82 o                         
  -3   3   4        617.76        647.42         7.08 o                         
  -2   3   4       1772.67       1822.61        14.28 o                         
  -1   3   4       3634.24       3787.05        31.55 o                         
   0   3   4          0.11          1.74         1.10 o                         
   1   3   4       3632.52       3723.31        28.26 o                         
   2   3   4       1771.93       1797.33        15.36 o                         
   3   3   4        616.91        642.54         7.86 o                         
   4   3   4         32.36         34.21         1.38 o                         
   5   3   4        105.92         89.67         2.86 o                         
   6   3   4        490.14        475.04         7.20 o                         
   7   3   4         47.19         45.38         3.49 o                         
   8   3   4        152.08        170.10         9.12 o                         
   9   3   4         37.47         39.03         5.84 o                         
  -8   4   4         33.17         45.87         5.84 o                         
  -7   4   4         20.92         20.66         4.27 o                         
  -6   4   4         41.81         41.38         2.81 o                         
  -5   4   4         85.75         83.70         4.84 o                         
  -4   4   4        884.52        898.56        11.00 o                         
  -3   4   4         49.49         60.63         1.45 o                         
  -2   4   4        823.15        864.19         7.23 o                         
  -1   4   4       1745.66       1850.10        15.95 o                         
   0   4   4        185.24        158.19         2.83 o                         
   1   4   4       1746.62       1811.49        15.67 o                         
   2   4   4        824.21        841.87         8.96 o                         
   3   4   4         49.54         64.41         2.48 o                         
   4   4   4        884.90        875.28        19.09 o                         
   5   4   4         85.52         71.94         5.56 o                         
   6   4   4         41.97         38.75         4.42 o                         
   7   4   4         20.92         22.65         4.27 o                         
   8   4   4         33.08         41.46         5.70 o                         
  -8   5   4         69.96         98.87         7.98 o                         
  -7   5   4         42.32         43.17         5.27 o                         
  -6   5   4         76.31         81.92         6.55 o                         
  -5   5   4        187.31        187.40         5.98 o                         
  -4   5   4        232.15        215.75         5.17 o                         
  -3   5   4        162.85        152.23         5.26 o                         
  -2   5   4        346.40        352.03         4.76 o                         
  -1   5   4        795.00        805.71         7.65 o                         
   0   5   4         48.68         49.05         1.66 o                         
   1   5   4        794.80        797.31         7.62 o                         
   2   5   4        346.82        351.42         4.17 o                         
   3   5   4        162.68        154.07         3.30 o                         
   4   5   4        231.70        215.90         6.02 o                         
   5   5   4        187.51        177.79         7.41 o                         
   6   5   4         76.42         85.48         6.55 o                         
   7   5   4         42.45         47.87         5.41 o                         
   8   5   4         70.00         93.74         7.69 o                         
  -7   6   4         16.18         18.13         4.84 o                         
  -6   6   4          3.43          3.75         2.63 o                         
  -5   6   4         87.13         80.82         5.13 o                         
  -4   6   4        113.43        124.57         4.25 o                         
  -3   6   4         12.62         11.37         2.03 o                         
  -2   6   4        258.02        254.53         5.22 o                         
  -1   6   4        114.25        114.68         3.57 o                         
   0   6   4        120.62        118.88         3.39 o                         
   1   6   4        114.27        121.62         3.49 o                         
   2   6   4        258.23        248.59         4.09 o                         
   3   6   4         12.67         14.08         1.60 o                         
   4   6   4        113.47        127.99         5.27 o                         
   5   6   4         86.86         84.36         4.62 o                         
   6   6   4          3.50         11.33         3.06 o                         
   7   6   4         16.14         26.93         4.99 o                         
  -7   7   4          0.06          0.87         3.22 o                         
  -6   7   4         27.41         35.63         3.89 o                         
  -5   7   4          0.80          3.38         2.43 o                         
  -4   7   4        122.60        118.72         4.56 o                         
  -3   7   4         26.86         30.43         2.84 o                         
  -2   7   4        276.19        280.68         5.92 o                         
  -1   7   4        127.88        126.46         3.80 o                         
   0   7   4          7.57          9.86         2.90 o                         
   1   7   4        127.68        124.35         6.27 o                         
   2   7   4        275.60        252.98         7.48 o                         
   3   7   4         26.91         29.00         3.42 o                         
   4   7   4        122.46        128.77         5.91 o                         
   5   7   4          0.77          1.83         2.64 o                         
   6   7   4         27.49         24.85         3.63 o                         
   7   7   4          0.06          1.82         3.15 o                         
  -6   8   4         11.90         20.46         3.75 o                         
  -5   8   4         30.88         36.84         3.91 o                         
  -4   8   4         19.65         20.39         2.64 o                         
  -3   8   4          1.46          2.03         3.05 o                         
  -2   8   4         64.30         53.13         4.13 o                         
  -1   8   4        188.28        176.53         6.50 o                         
   0   8   4          7.72          8.18         4.63 o                         
   1   8   4        188.27        175.25         6.44 o                         
   2   8   4         64.31         50.36         4.03 o                         
   3   8   4          1.46          6.65         2.86 o                         
   4   8   4         19.79         20.17         4.77 o                         
   5   8   4         30.83         32.91         5.84 o                         
   6   8   4         11.91         25.36         5.84 o                         
  -5   9   4          3.93          2.85         4.70 o                         
  -4   9   4         17.28         18.16         6.34 o                         
  -3   9   4         31.77         36.07         7.19 o                         
  -2   9   4          0.31          2.56         2.82 o                         
  -1   9   4          0.42         -3.56         3.56 o                         
   0   9   4         14.96         13.80         3.16 o                         
   1   9   4          0.40          2.80         2.71 o                         
   2   9   4          0.29          0.82         2.90 o                         
   3   9   4         31.68         34.43         5.48 o                         
   4   9   4         17.41         15.49         5.56 o                         
   5   9   4          3.89          9.69         5.13 o                         
  -3  10   4         42.97         35.51         4.58 o                         
  -2  10   4          0.03         -1.60         3.22 o                         
  -1  10   4         21.24         27.83         4.18 o                         
   0  10   4         56.17         52.02         4.99 o                         
   1  10   4         21.20         22.04         4.08 o                         
   2  10   4          0.02          0.10         3.31 o                         
   3  10   4         42.97         39.43         8.05 o                         
   1   0   5       3466.43       3503.43        53.21 o                         
   2   0   5       1621.00       1728.15        18.98 o                         
   3   0   5       1388.04       1402.46        15.87 o                         
   4   0   5        261.79        228.71         6.60 o                         
   5   0   5         90.47         83.01         2.85 o                         
   6   0   5        136.82        122.81         4.13 o                         
   7   0   5         18.45         17.42         2.03 o                         
   8   0   5         12.81         15.65         2.16 o                         
   9   0   5         72.25         75.14         7.14 o                         
  -9   1   5          9.89         11.50         2.97 o                         
  -8   1   5         17.99         21.76         3.60 o                         
  -7   1   5         63.97         62.67         2.95 o                         
  -6   1   5         56.28         51.56         3.50 o                         
  -5   1   5         69.97         69.07         2.75 o                         
  -4   1   5        618.97        655.82         8.39 o                         
  -3   1   5        786.01        799.61         9.59 o                         
  -2   1   5       1255.20       1371.38        15.27 o                         
  -1   1   5       5794.04       6114.80        71.10 o                         
   0   1   5         81.65         63.22         1.08 o                         
   1   1   5       5794.98       5810.15        53.69 o                         
   2   1   5       1254.24       1355.01        14.97 o                         
   3   1   5        785.43        786.37         9.60 o                         
   4   1   5        619.30        640.40        11.98 o                         
   5   1   5         69.84         75.50         3.53 o                         
   6   1   5         56.32         53.37         2.57 o                         
   7   1   5         63.97         61.29         2.93 o                         
   8   1   5         17.92         18.58         2.25 o                         
   9   1   5          9.90         12.30         2.73 o                         
  -9   2   5         23.73         29.99         3.57 o                         
  -8   2   5          3.74          6.03         2.47 o                         
  -7   2   5         22.68         22.43         2.18 o                         
  -6   2   5         96.84         93.75         4.07 o                         
  -5   2   5         13.56         12.80         1.71 o                         
  -4   2   5         93.76        105.53         2.81 o                         
  -3   2   5        731.34        765.06         9.24 o                         
  -2   2   5         44.87         39.40         1.09 o                         
  -1   2   5       1224.77       1253.98        11.57 o                         
   0   2   5         28.32         32.81         0.82 o                         
   1   2   5       1223.71       1241.16        11.96 o                         
   2   2   5         44.78         37.53         1.41 o                         
   3   2   5        731.19        731.59         8.68 o                         
   4   2   5         93.52        102.73         2.13 o                         
   5   2   5         13.53          9.95         1.49 o                         
   6   2   5         97.03         89.40         3.13 o                         
   7   2   5         22.72         25.14         2.74 o                         
   8   2   5          3.72          5.63         2.45 o                         
   9   2   5         23.75         27.50         5.27 o                         
  -9   3   5          9.32         18.66         4.99 o                         
  -8   3   5          9.61         13.60         2.67 o                         
  -7   3   5         96.39         84.12         4.26 o                         
  -6   3   5        428.29        411.16         7.01 o                         
  -5   3   5          6.25          4.43         1.50 o                         
  -4   3   5         43.24         41.91         1.90 o                         
  -3   3   5        430.04        441.66         4.61 o                         
  -2   3   5       1242.36       1345.97        10.77 o                         
  -1   3   5        359.86        420.48         4.80 o                         
   0   3   5        277.78        274.88         3.43 o                         
   1   3   5        359.91        404.82         4.08 o                         
   2   3   5       1242.38       1319.68        16.61 o                         
   3   3   5        430.62        436.53         6.56 o                         
   4   3   5         43.08         39.63         2.69 o                         
   5   3   5          6.21          4.93         1.40 o                         
   6   3   5        428.98        403.53         8.21 o                         
   7   3   5         96.55         91.91         4.66 o                         
   8   3   5          9.66         10.54         4.27 o                         
   9   3   5          9.32         14.67         4.84 o                         
  -8   4   5         53.89         73.08         6.84 o                         
  -7   4   5         44.24         53.71         5.70 o                         
  -6   4   5        233.48        205.10         5.41 o                         
  -5   4   5         39.69         47.08         2.84 o                         
  -4   4   5          3.59          4.12         1.26 o                         
  -3   4   5         84.84         86.14         1.72 o                         
  -2   4   5        920.42        954.01         7.94 o                         
  -1   4   5        464.25        456.68         4.64 o                         
   0   4   5        145.77        148.32         2.51 o                         
   1   4   5        463.63        454.10         4.63 o                         
   2   4   5        920.72        914.09         8.58 o                         
   3   4   5         85.01         80.02         3.45 o                         
   4   4   5          3.63          6.34         1.74 o                         
   5   4   5         39.69         43.42         2.86 o                         
   6   4   5        234.03        207.14         8.55 o                         
   7   4   5         44.34         46.87         5.27 o                         
   8   4   5         53.72         68.24         6.84 o                         
  -8   5   5         13.34         18.95         5.13 o                         
  -7   5   5         20.01         21.65         4.27 o                         
  -6   5   5          0.98          0.43         3.13 o                         
  -5   5   5         44.86         40.25         3.85 o                         
  -4   5   5        105.46        103.16         3.99 o                         
  -3   5   5        619.79        623.21         7.34 o                         
  -2   5   5        240.30        226.51         3.70 o                         
  -1   5   5        116.42        123.57         2.92 o                         
   0   5   5         86.75         89.75         2.19 o                         
   1   5   5        116.66        118.22         2.12 o                         
   2   5   5        240.15        219.03         3.12 o                         
   3   5   5        621.35        622.40         7.59 o                         
   4   5   5        105.49        108.43         4.65 o                         
   5   5   5         44.77         45.45         4.56 o                         
   6   5   5          1.02          3.56         3.13 o                         
   7   5   5         20.22         22.37         4.42 o                         
   8   5   5         13.32         24.93         5.41 o                         
  -7   6   5          7.94          9.78         3.21 o                         
  -6   6   5         37.33         34.10         5.63 o                         
  -5   6   5         38.84         40.93         5.63 o                         
  -4   6   5        157.44        162.29         4.73 o                         
  -3   6   5         74.79         71.74         3.29 o                         
  -2   6   5        668.93        715.89        10.05 o                         
  -1   6   5          0.92          1.99         1.59 o                         
   0   6   5        120.55        120.36         3.54 o                         
   1   6   5          0.92          1.11         1.53 o                         
   2   6   5        668.68        697.24         8.19 o                         
   3   6   5         74.79         74.38         2.74 o                         
   4   6   5        157.23        163.51         5.34 o                         
   5   6   5         38.63         45.36         7.48 o                         
   6   6   5         37.37         31.74         8.41 o                         
   7   6   5          7.95          6.13         4.13 o                         
  -7   7   5         13.23         21.11         3.85 o                         
  -6   7   5         35.15         35.65         3.96 o                         
  -5   7   5         30.59         41.91         3.77 o                         
  -4   7   5        116.52        113.65         5.08 o                         
  -3   7   5        754.96        724.65        19.36 o                         
  -2   7   5         76.52         73.24         3.35 o                         
  -1   7   5         89.85         81.92         3.37 o                         
   0   7   5          2.58          3.74         1.67 o                         
   1   7   5         89.76         82.87         3.30 o                         
   2   7   5         76.50         75.95         4.88 o                         
   3   7   5        755.19        742.46        14.05 o                         
   4   7   5        116.71        112.60         4.40 o                         
   5   7   5         30.51         35.47         3.52 o                         
   6   7   5         35.07         42.15         4.24 o                         
   7   7   5         13.30         21.77         3.96 o                         
  -6   8   5         53.70         60.62         4.89 o                         
  -5   8   5         29.58         37.74         3.93 o                         
  -4   8   5         49.87         51.29         5.37 o                         
  -3   8   5        104.36        116.45         4.53 o                         
  -2   8   5         63.79         61.10         3.42 o                         
  -1   8   5          5.30          8.27         3.35 o                         
   0   8   5        240.05        217.22         7.00 o                         
   1   8   5          5.34          5.18         2.67 o                         
   2   8   5         63.73         56.54         5.20 o                         
   3   8   5        104.36        111.96         6.09 o                         
   4   8   5         49.72         43.50         4.32 o                         
   5   8   5         29.68         31.20         5.84 o                         
   6   8   5         53.78         58.84         7.41 o                         
  -5   9   5         18.72         20.55         3.71 o                         
  -4   9   5         15.95         11.91         3.73 o                         
  -3   9   5        105.99         99.82         6.62 o                         
  -2   9   5         70.58         66.98         4.78 o                         
  -1   9   5         81.37         73.37         4.84 o                         
   0   9   5          5.35          4.91         2.82 o                         
   1   9   5         81.59         79.80        11.68 o                         
   2   9   5         70.74         78.69         5.18 o                         
   3   9   5        105.83         93.42         5.99 o                         
   4   9   5         15.97         15.05         4.00 o                         
   5   9   5         18.73         19.37         5.56 o                         
  -3  10   5         30.13         30.45         4.53 o                         
  -2  10   5         28.80         26.12         4.18 o                         
  -1  10   5         60.52         57.99         4.99 o                         
   0  10   5         19.66         13.15         3.58 o                         
   1  10   5         60.39         60.56         5.19 o                         
   2  10   5         28.82         25.24         4.20 o                         
   3  10   5         30.24         31.79         4.63 o                         
   0   0   6       9023.98       8942.65       171.02 o                         
   1   0   6       2901.02       2806.48        30.08 o                         
   2   0   6         27.91         24.11         1.31 o                         
   3   0   6         99.34         82.02         2.08 o                         
   4   0   6         17.35         20.01         1.93 o                         
   5   0   6         79.70         98.71         3.07 o                         
   6   0   6          0.25          0.23         1.44 o                         
   7   0   6          7.41          9.19         2.27 o                         
   8   0   6         23.90         20.53         2.31 o                         
   9   0   6         91.29        110.79         4.59 o                         
  -9   1   6         33.12         40.22         4.03 o                         
  -8   1   6          0.91          3.35         1.80 o                         
  -7   1   6         55.25         59.87         2.94 o                         
  -6   1   6        281.42        266.16         5.10 o                         
  -5   1   6        222.13        236.20         4.44 o                         
  -4   1   6        162.95        179.09         3.45 o                         
  -3   1   6       1160.99       1214.89        13.98 o                         
  -2   1   6       1337.87       1336.17        14.97 o                         
  -1   1   6       7940.41       7934.95        79.46 o                         
   0   1   6       2226.49       2301.55        24.59 o                         
   1   1   6       7933.60       7654.64        73.22 o                         
   2   1   6       1336.48       1309.67        14.53 o                         
   3   1   6       1163.10       1191.18        14.05 o                         
   4   1   6        163.06        176.60         3.34 o                         
   5   1   6        221.86        232.78         4.83 o                         
   6   1   6        281.82        271.38         6.42 o                         
   7   1   6         55.15         56.07         2.85 o                         
   8   1   6          0.92          2.05         2.16 o                         
   9   1   6         33.13         37.86         3.53 o                         
  -9   2   6         13.13         14.27         3.16 o                         
  -8   2   6         84.35         92.08         5.27 o                         
  -7   2   6         63.56         67.94         3.18 o                         
  -6   2   6        163.09        151.68         3.88 o                         
  -5   2   6          0.55          1.43         1.38 o                         
  -4   2   6         75.48         80.68         2.51 o                         
  -3   2   6        123.18        137.15         2.77 o                         
  -2   2   6         92.26         89.97         1.51 o                         
  -1   2   6        183.64        187.70         3.08 o                         
   0   2   6        540.42        476.12         5.40 o                         
   1   2   6        183.89        189.40         2.49 o                         
   2   2   6         91.92         85.47         1.91 o                         
   3   2   6        122.70        130.99         3.10 o                         
   4   2   6         75.20         75.89         2.28 o                         
   5   2   6          0.55          0.59         1.30 o                         
   6   2   6        163.14        160.18         3.88 o                         
   7   2   6         63.66         71.42         3.24 o                         
   8   2   6         84.19         91.33         4.91 o                         
   9   2   6         13.14         15.03         3.14 o                         
  -9   3   6         19.74         24.36         5.27 o                         
  -8   3   6         67.73         78.34         4.58 o                         
  -7   3   6         13.09         14.40         2.51 o                         
  -6   3   6        218.53        206.02         4.46 o                         
  -5   3   6        255.00        253.58         6.51 o                         
  -4   3   6        334.40        328.23         5.11 o                         
  -3   3   6        286.58        299.55         3.49 o                         
  -2   3   6       4238.01       4546.12        34.55 o                         
  -1   3   6         36.61         34.86         1.36 o                         
   0   3   6        297.48        315.19         3.82 o                         
   1   3   6         36.37         33.94         1.04 o                         
   2   3   6       4237.81       4422.85        47.62 o                         
   3   3   6        286.79        281.45         5.19 o                         
   4   3   6        333.78        321.99         6.29 o                         
   5   3   6        255.65        247.51         7.10 o                         
   6   3   6        218.24        205.42         5.63 o                         
   7   3   6         13.04         11.79         2.49 o                         
   8   3   6         67.68         76.27         4.68 o                         
   9   3   6         19.72         28.21         5.70 o                         
  -8   4   6         52.78         60.83         6.55 o                         
  -7   4   6        194.10        196.45         9.12 o                         
  -6   4   6         69.28         70.17         5.34 o                         
  -5   4   6        129.25        119.63         3.97 o                         
  -4   4   6        287.82        284.37         4.73 o                         
  -3   4   6        156.29        155.64         3.87 o                         
  -2   4   6       1730.13       1774.05        15.56 o                         
  -1   4   6        685.19        706.86         7.68 o                         
   0   4   6         79.61         62.41         1.78 o                         
   1   4   6        685.61        696.16         7.60 o                         
   2   4   6       1729.51       1730.10        13.83 o                         
   3   4   6        156.17        158.71         3.20 o                         
   4   4   6        287.71        273.28         5.79 o                         
   5   4   6        129.25        119.26         6.98 o                         
   6   4   6         69.39         67.66         3.89 o                         
   7   4   6        193.98        204.72         9.26 o                         
   8   4   6         52.88         76.50         6.98 o                         
  -8   5   6         13.83         13.53         4.99 o                         
  -7   5   6          7.11          4.27         3.99 o                         
  -6   5   6          3.96         14.67         3.85 o                         
  -5   5   6         60.26         56.46         3.75 o                         
  -4   5   6        367.77        372.96         5.79 o                         
  -3   5   6         69.01         68.70         2.28 o                         
  -2   5   6        474.95        512.01         5.41 o                         
  -1   5   6        195.71        192.32         2.67 o                         
   0   5   6        479.54        523.12         6.20 o                         
   1   5   6        195.68        185.85         2.63 o                         
   2   5   6        474.79        500.62         5.44 o                         
   3   5   6         69.23         69.54         2.23 o                         
   4   5   6        367.61        374.53         9.12 o                         
   5   5   6         60.32         51.71         4.70 o                         
   6   5   6          3.99          3.42         3.13 o                         
   7   5   6          7.17          8.41         3.85 o                         
   8   5   6         13.79         15.10         4.84 o                         
  -7   6   6         30.18         31.82         3.93 o                         
  -6   6   6          1.65          1.51         4.56 o                         
  -5   6   6         55.74         59.60         4.07 o                         
  -4   6   6         15.61         17.98         2.32 o                         
  -3   6   6        146.82        140.82         4.23 o                         
  -2   6   6        254.43        261.53         5.33 o                         
  -1   6   6        151.80        156.71         4.07 o                         
   0   6   6        620.21        603.30         8.64 o                         
   1   6   6        152.25        159.78         4.08 o                         
   2   6   6        255.18        257.29         4.25 o                         
   3   6   6        146.71        140.24         3.38 o                         
   4   6   6         15.66         19.13         2.60 o                         
   5   6   6         55.85         63.99         9.47 o                         
   6   6   6          1.68          2.17         2.70 o                         
   7   6   6         30.21         38.75         5.56 o                         
  -7   7   6         28.17         33.33         4.28 o                         
  -6   7   6         14.93         18.97         3.36 o                         
  -5   7   6         13.63         15.65         2.96 o                         
  -4   7   6          5.44          4.52         2.11 o                         
  -3   7   6         16.44         22.23         2.39 o                         
  -2   7   6         73.03         77.99         3.54 o                         
  -1   7   6        436.17        426.60         7.09 o                         
   0   7   6         24.43         20.95         2.05 o                         
   1   7   6        436.02        426.07         7.08 o                         
   2   7   6         73.36         76.18         3.30 o                         
   3   7   6         16.46         20.69         3.70 o                         
   4   7   6          5.42          2.95         2.87 o                         
   5   7   6         13.66         14.89         3.56 o                         
   6   7   6         14.82         13.91         3.32 o                         
   7   7   6         28.30         33.02         5.70 o                         
  -6   8   6         31.01         31.15         7.91 o                         
  -5   8   6         21.43         26.03         3.52 o                         
  -4   8   6         60.26         69.82         5.30 o                         
  -3   8   6         95.53         98.93         4.38 o                         
  -2   8   6         99.88        106.45         4.59 o                         
  -1   8   6        145.12        155.01         6.25 o                         
   0   8   6        110.65        104.63         5.49 o                         
   1   8   6        145.00        143.64         7.84 o                         
   2   8   6         99.68         97.81         5.69 o                         
   3   8   6         95.46         94.52         5.88 o                         
   4   8   6         60.22         57.98         8.62 o                         
   5   8   6         21.36         21.37         5.27 o                         
   6   8   6         31.05         36.04         6.55 o                         
  -5   9   6         31.08         36.21         4.20 o                         
  -4   9   6         15.14         12.07         3.82 o                         
  -3   9   6          2.38          1.74         3.16 o                         
  -2   9   6        199.75        189.32         7.35 o                         
  -1   9   6         29.98         26.59         3.53 o                         
   0   9   6         15.10         12.75         3.17 o                         
   1   9   6         29.93         23.79         3.57 o                         
   2   9   6        200.24        199.50         7.78 o                         
   3   9   6          2.37         -0.05         5.20 o                         
   4   9   6         15.13         15.38         8.83 o                         
   5   9   6         31.13         34.48         6.55 o                         
  -3  10   6         49.86         53.42        11.18 o                         
  -2  10   6        207.56        205.82         8.41 o                         
  -1  10   6         30.16         26.74         4.13 o                         
   0  10   6          1.38         -0.23         3.17 o                         
   1  10   6         30.11         21.20         3.97 o                         
   2  10   6        207.56        223.06         8.75 o                         
   3  10   6         49.81         51.58         6.48 o                         
   1   0   7       1421.33       1457.48        15.98 o                         
   2   0   7        128.02        147.02         4.70 o                         
   3   0   7         23.00         24.65         3.06 o                         
   4   0   7         76.33         82.59         2.43 o                         
   5   0   7         59.27         71.88         2.81 o                         
   6   0   7         27.59         28.03         2.13 o                         
   7   0   7        413.19        402.17         6.91 o                         
   8   0   7          8.77         12.42         2.25 o                         
   9   0   7          1.18          2.81         2.17 o                         
  -9   1   7          3.81          2.25         2.87 o                         
  -8   1   7         97.45         96.39         3.97 o                         
  -7   1   7        418.98        377.14         6.66 o                         
  -6   1   7        182.90        171.98         5.85 o                         
  -5   1   7        117.60        121.13         3.34 o                         
  -4   1   7         95.47         96.18         2.68 o                         
  -3   1   7        988.19       1113.05        12.97 o                         
  -2   1   7       1204.83       1225.30        16.97 o                         
  -1   1   7       1872.78       1883.59        24.74 o                         
   0   1   7        186.55        208.30         7.45 o                         
   1   1   7       1873.61       1859.04        17.45 o                         
   2   1   7       1206.17       1171.50        15.96 o                         
   3   1   7        988.30       1101.86        12.69 o                         
   4   1   7         95.28         93.02         4.10 o                         
   5   1   7        118.04        118.53         3.28 o                         
   6   1   7        183.07        174.35         4.08 o                         
   7   1   7        418.83        381.63         6.89 o                         
   8   1   7         97.78         91.73         3.90 o                         
   9   1   7          3.88          3.34         2.74 o                         
  -9   2   7          0.05          4.97         2.92 o                         
  -8   2   7         91.99        105.33         5.18 o                         
  -7   2   7         15.20         12.67         1.98 o                         
  -6   2   7        229.90        215.62         4.60 o                         
  -5   2   7         83.28         74.16         2.95 o                         
  -4   2   7        471.09        440.58         6.30 o                         
  -3   2   7        369.76        397.90         5.54 o                         
  -2   2   7       1053.02       1073.11        10.64 o                         
  -1   2   7        515.29        551.49         6.72 o                         
   0   2   7       1822.31       1785.64        19.61 o                         
   1   2   7        514.91        556.23         5.85 o                         
   2   2   7       1054.03       1039.52        14.60 o                         
   3   2   7        370.30        383.53         5.07 o                         
   4   2   7        470.74        432.96         9.78 o                         
   5   2   7         83.18         77.56         4.48 o                         
   6   2   7        230.43        215.00         4.49 o                         
   7   2   7         15.25         18.75         2.05 o                         
   8   2   7         91.60         88.76         9.83 o                         
   9   2   7          0.05          1.22         2.92 o                         
  -9   3   7         37.78         62.54         6.84 o                         
  -8   3   7         53.81         67.11         4.26 o                         
  -7   3   7         98.75        102.56        12.61 o                         
  -6   3   7         15.52         19.56         1.92 o                         
  -5   3   7        872.96        858.57        15.02 o                         
  -4   3   7        266.27        286.99         4.78 o                         
  -3   3   7        630.97        686.40         6.65 o                         
  -2   3   7       1059.73       1181.37         9.59 o                         
  -1   3   7        199.71        210.46         2.98 o                         
   0   3   7       1571.84       1682.66        16.29 o                         
   1   3   7        200.18        209.31         2.57 o                         
   2   3   7       1059.65       1170.57        10.46 o                         
   3   3   7        628.97        659.25        10.07 o                         
   4   3   7        266.35        293.83         8.12 o                         
   5   3   7        873.71        831.80        20.44 o                         
   6   3   7         15.53         16.46         2.64 o                         
   7   3   7         98.66         97.09         4.71 o                         
   8   3   7         53.94         62.29         4.22 o                         
   9   3   7         37.64         39.60         6.27 o                         
  -8   4   7         61.35         61.83         6.41 o                         
  -7   4   7         75.55         88.33         7.12 o                         
  -6   4   7        208.87        196.49         6.84 o                         
  -5   4   7         62.55         63.53         3.32 o                         
  -4   4   7          0.42          1.06         1.21 o                         
  -3   4   7        437.91        456.50         5.10 o                         
  -2   4   7        464.17        456.15         4.87 o                         
  -1   4   7       1054.80       1094.47        11.23 o                         
   0   4   7         25.31         23.67         1.18 o                         
   1   4   7       1053.58       1079.97         9.81 o                         
   2   4   7        464.40        450.24         4.39 o                         
   3   4   7        438.55        447.76        12.93 o                         
   4   4   7          0.43          2.82         1.57 o                         
   5   4   7         62.45         62.51         3.31 o                         
   6   4   7        208.72        205.72         5.83 o                         
   7   4   7         75.14         82.64         5.77 o                         
   8   4   7         61.30         52.57         6.13 o                         
  -8   5   7         47.34         62.11         6.84 o                         
  -7   5   7        183.80        177.08         9.12 o                         
  -6   5   7        107.83        101.68         5.41 o                         
  -5   5   7         24.18         20.88         2.84 o                         
  -4   5   7        334.36        327.44         6.60 o                         
  -3   5   7          9.10          9.73         1.69 o                         
  -2   5   7        272.97        293.68         3.71 o                         
  -1   5   7        596.04        607.01         6.12 o                         
   0   5   7         12.81         11.59         1.18 o                         
   1   5   7        595.33        603.06         6.09 o                         
   2   5   7        272.41        280.07         3.69 o                         
   3   5   7          9.04         10.06         1.45 o                         
   4   5   7        334.61        330.07         7.35 o                         
   5   5   7         24.22         22.51         3.70 o                         
   6   5   7        107.98        119.10         7.12 o                         
   7   5   7        184.00        189.90         9.12 o                         
   8   5   7         47.52         70.66         7.27 o                         
  -7   6   7        192.91        205.67         7.71 o                         
  -6   6   7         21.80         27.75         3.41 o                         
  -5   6   7         42.50         45.44         3.62 o                         
  -4   6   7        218.85        214.99         5.28 o                         
  -3   6   7          4.64          3.63         1.88 o                         
  -2   6   7         21.97         22.41         2.21 o                         
  -1   6   7         16.78         15.55         1.95 o                         
   0   6   7        166.70        161.93         4.11 o                         
   1   6   7         16.76         12.71         1.86 o                         
   2   6   7         22.00         23.13         2.19 o                         
   3   6   7          4.61          6.58         1.50 o                         
   4   6   7        219.05        223.25         6.19 o                         
   5   6   7         42.45         46.50         3.66 o                         
   6   6   7         21.77         26.57         3.78 o                         
   7   6   7        192.93        224.38        10.40 o                         
  -7   7   7         16.02         16.24         3.67 o                         
  -6   7   7          3.83          6.91         4.49 o                         
  -5   7   7         70.46         71.03         4.48 o                         
  -4   7   7         38.78         42.65         3.34 o                         
  -3   7   7        421.47        422.34         7.58 o                         
  -2   7   7         21.03         19.68         2.20 o                         
  -1   7   7        182.36        191.45         4.65 o                         
   0   7   7        280.08        275.82         5.45 o                         
   1   7   7        182.06        186.70         4.57 o                         
   2   7   7         20.89         17.48         2.81 o                         
   3   7   7        421.40        397.43         9.11 o                         
   4   7   7         38.51         36.61         5.27 o                         
   5   7   7         70.40         73.96         8.41 o                         
   6   7   7          3.86          5.90         2.94 o                         
   7   7   7         16.07         12.84         3.63 o                         
  -6   8   7         38.60         52.76         8.76 o                         
  -5   8   7         18.23         30.26         3.71 o                         
  -4   8   7        171.20        176.53         6.11 o                         
  -3   8   7         20.65         23.76         2.60 o                         
  -2   8   7         79.89         86.69         3.96 o                         
  -1   8   7         14.94         13.90         3.14 o                         
   0   8   7          4.36          2.02         4.42 o                         
   1   8   7         14.93          8.85         3.35 o                         
   2   8   7         79.88         78.18         5.02 o                         
   3   8   7         20.67         22.74         3.99 o                         
   4   8   7        171.31        176.34         9.62 o                         
   5   8   7         18.27         24.65         5.56 o                         
   6   8   7         38.86         49.72         6.84 o                         
  -5   9   7         36.35         46.14         4.52 o                         
  -4   9   7          4.32          3.85         5.88 o                         
  -3   9   7         13.09          5.40         3.92 o                         
  -2   9   7          6.24          3.97         2.92 o                         
  -1   9   7         13.36          8.19         3.02 o                         
   0   9   7          3.11          1.71         2.67 o                         
   1   9   7         13.51         11.57         3.17 o                         
   2   9   7          6.23          6.05         5.06 o                         
   3   9   7         13.20         12.24         3.51 o                         
   4   9   7          4.25          0.24         4.49 o                         
   5   9   7         36.51         48.58         7.12 o                         
  -3  10   7        115.72        127.21         7.50 o                         
  -2  10   7         23.32         16.51         3.93 o                         
  -1  10   7         76.46         77.20        10.90 o                         
   0  10   7        148.00        147.36         7.45 o                         
   1  10   7         76.10         79.19         5.74 o                         
   2  10   7         23.17         19.51         3.93 o                         
   3  10   7        115.67        136.30         9.05 o                         
   0   0   8        584.00        504.24        12.04 o                         
   1   0   8        211.37        177.24         2.66 o                         
   2   0   8        598.29        626.06         9.27 o                         
   3   0   8       1996.34       2040.04        32.50 o                         
   4   0   8        140.27        147.57         3.21 o                         
   5   0   8        123.82        115.49         3.23 o                         
   6   0   8        114.97        104.73         3.40 o                         
   7   0   8        134.12        116.55         3.91 o                         
   8   0   8          0.11         -0.84         1.75 o                         
   9   0   8         40.84         50.60         3.52 o                         
  -9   1   8         23.32         23.69         3.58 o                         
  -8   1   8         61.63         59.99         3.28 o                         
  -7   1   8          1.45          4.41         2.52 o                         
  -6   1   8        243.90        224.35         6.32 o                         
  -5   1   8        279.59        263.28         4.85 o                         
  -4   1   8        167.42        161.03         3.37 o                         
  -3   1   8       1484.52       1571.83        17.82 o                         
  -2   1   8        237.08        264.62         4.73 o                         
  -1   1   8        174.69        178.75         3.28 o                         
   0   1   8         54.92         57.17         1.11 o                         
   1   1   8        174.53        178.76         3.27 o                         
   2   1   8        236.65        254.98         6.84 o                         
   3   1   8       1484.72       1548.95        17.43 o                         
   4   1   8        167.45        156.32         3.20 o                         
   5   1   8        279.04        266.18         4.82 o                         
   6   1   8        243.82        224.56         7.48 o                         
   7   1   8          1.46          1.52         1.63 o                         
   8   1   8         61.64         63.74         3.30 o                         
   9   1   8         23.28         23.23         4.49 o                         
  -9   2   8         13.70         18.86         3.42 o                         
  -8   2   8         24.35         31.62         3.37 o                         
  -7   2   8         28.01         25.32         2.30 o                         
  -6   2   8         50.80         52.53         2.64 o                         
  -5   2   8        297.50        292.68         9.48 o                         
  -4   2   8         13.62         13.22         1.46 o                         
  -3   2   8        759.23        766.44         9.46 o                         
  -2   2   8        596.56        641.27         6.07 o                         
  -1   2   8        153.25        167.86         2.28 o                         
   0   2   8       1237.35       1234.77        10.69 o                         
   1   2   8        153.51        172.32         2.41 o                         
   2   2   8        595.96        625.36         7.65 o                         
   3   2   8        760.10        733.68         8.72 o                         
   4   2   8         13.59         14.24         2.05 o                         
   5   2   8        297.63        288.23         4.95 o                         
   6   2   8         50.58         49.56         3.13 o                         
   7   2   8         27.84         25.01         2.64 o                         
   8   2   8         24.25         27.83         3.26 o                         
   9   2   8         13.73         13.03         3.11 o                         
  -8   3   8          5.49          6.42         2.61 o                         
  -7   3   8         93.28         99.93         6.27 o                         
  -6   3   8         97.10        105.58         3.46 o                         
  -5   3   8        230.48        223.91         6.03 o                         
  -4   3   8        628.96        611.12         8.22 o                         
  -3   3   8        351.88        368.15         4.13 o                         
  -2   3   8       1711.62       1864.04        17.57 o                         
  -1   3   8        304.53        332.08         4.11 o                         
   0   3   8        611.35        630.77         6.76 o                         
   1   3   8        305.29        333.32         3.63 o                         
   2   3   8       1713.12       1844.60        17.93 o                         
   3   3   8        351.24        349.44         6.14 o                         
   4   3   8        627.97        596.90         9.82 o                         
   5   3   8        230.32        218.69         5.53 o                         
   6   3   8         96.80         98.96         7.27 o                         
   7   3   8         93.20         99.51         4.71 o                         
   8   3   8          5.50          6.22         6.41 o                         
  -8   4   8         20.64         25.79         5.13 o                         
  -7   4   8         91.13         94.64         4.91 o                         
  -6   4   8         57.80         59.77         3.42 o                         
  -5   4   8         39.65         38.89         2.77 o                         
  -4   4   8         52.15         55.13         2.24 o                         
  -3   4   8         32.70         27.37         1.39 o                         
  -2   4   8        620.99        649.10         7.85 o                         
  -1   4   8        684.76        722.96         7.90 o                         
   0   4   8        190.66        163.27         2.79 o                         
   1   4   8        684.31        721.28         6.90 o                         
   2   4   8        619.98        639.50         5.81 o                         
   3   4   8         32.76         27.26         1.62 o                         
   4   4   8         51.95         50.31         3.70 o                         
   5   4   8         39.48         39.12         2.80 o                         
   6   4   8         57.98         57.02         3.51 o                         
   7   4   8         91.29         84.59         4.53 o                         
   8   4   8         20.58         28.63         5.27 o                         
  -8   5   8         33.18         37.61         5.84 o                         
  -7   5   8         75.08         83.05         6.84 o                         
  -6   5   8         27.03         27.47         4.13 o                         
  -5   5   8         33.74         39.46         3.36 o                         
  -4   5   8         45.35         44.58         2.13 o                         
  -3   5   8        211.39        220.20         3.87 o                         
  -2   5   8       1041.69       1087.17        11.38 o                         
  -1   5   8         95.35         89.78         2.42 o                         
   0   5   8        360.13        351.96         4.75 o                         
   1   5   8         95.73         96.11         2.53 o                         
   2   5   8       1041.51       1066.20        10.12 o                         
   3   5   8        211.66        217.85         3.08 o                         
   4   5   8         45.37         43.83         2.66 o                         
   5   5   8         33.65         37.65         2.80 o                         
   6   5   8         27.01         30.77         4.56 o                         
   7   5   8         75.04         79.92         6.70 o                         
   8   5   8         33.15         41.60         6.13 o                         
  -7   6   8         25.58         25.72         3.79 o                         
  -6   6   8          4.74          4.82         2.63 o                         
  -5   6   8          3.87          1.53         2.37 o                         
  -4   6   8         23.65         26.97         2.53 o                         
  -3   6   8        808.09        772.61        16.27 o                         
  -2   6   8         77.39         73.12         3.32 o                         
  -1   6   8        385.12        371.57         6.40 o                         
   0   6   8        697.80        691.52         9.65 o                         
   1   6   8        384.86        368.27         6.38 o                         
   2   6   8         77.33         74.46         3.31 o                         
   3   6   8        808.02        764.20         9.11 o                         
   4   6   8         23.72         27.41         3.85 o                         
   5   6   8          3.90          1.12         2.36 o                         
   6   6   8          4.80          7.62         2.94 o                         
   7   6   8         25.63         40.17         5.56 o                         
  -7   7   8         30.84         30.63         4.20 o                         
  -6   7   8         40.09         46.75         5.41 o                         
  -5   7   8          1.02          2.85         2.52 o                         
  -4   7   8         51.57         52.97         6.86 o                         
  -3   7   8        359.31        353.59         6.87 o                         
  -2   7   8        339.47        357.45         8.87 o                         
  -1   7   8          4.66          5.50         2.63 o                         
   0   7   8        135.82        138.63         4.05 o                         
   1   7   8          4.75          4.04         1.72 o                         
   2   7   8        339.12        331.09         8.83 o                         
   3   7   8        359.72        341.74        10.87 o                         
   4   7   8         51.61         46.58         5.70 o                         
   5   7   8          1.04          4.33         3.35 o                         
   6   7   8         40.29         41.61         4.17 o                         
   7   7   8         30.90         29.95         4.14 o                         
  -6   8   8         75.58         93.47        12.04 o                         
  -5   8   8         31.08         41.28         4.03 o                         
  -4   8   8         41.60         40.20         3.59 o                         
  -3   8   8        384.42        365.80         9.16 o                         
  -2   8   8          0.59         -0.76         2.44 o                         
  -1   8   8         73.61         74.28         5.72 o                         
   0   8   8         42.20         41.48         2.93 o                         
   1   8   8         73.89         84.02         5.77 o                         
   2   8   8          0.58          0.52         2.60 o                         
   3   8   8        384.09        381.88        10.54 o                         
   4   8   8         41.61         42.31         5.84 o                         
   5   8   8         31.06         48.86         6.70 o                         
   6   8   8         75.37         84.05         8.41 o                         
  -5   9   8          7.33          6.38         3.22 o                         
  -4   9   8         54.97         62.18         8.24 o                         
  -3   9   8         50.62         49.71         4.52 o                         
  -2   9   8         69.86         72.15         9.33 o                         
  -1   9   8         30.18         29.78         4.99 o                         
   0   9   8         90.79         75.88         4.88 o                         
   1   9   8         30.29         29.29         3.72 o                         
   2   9   8         69.80         69.12         4.97 o                         
   3   9   8         50.70         48.93         4.77 o                         
   4   9   8         55.01         58.05         5.31 o                         
   5   9   8          7.31         15.10         5.56 o                         
  -3  10   8         21.08         16.16         4.01 o                         
  -2  10   8          4.96          5.50         3.58 o                         
  -1  10   8          5.09          4.03         3.37 o                         
   0  10   8         35.13         42.51         4.63 o                         
   1  10   8          5.05          8.50         3.61 o                         
   2  10   8          4.91          1.06         7.19 o                         
   3  10   8         21.00         18.58         4.49 o                         
   1   0   9        142.94        151.30         2.44 o                         
   2   0   9         88.42        120.27         2.82 o                         
   3   0   9        145.37        131.21         2.74 o                         
   4   0   9        315.67        341.92         5.26 o                         
   5   0   9        151.16        143.35         4.94 o                         
   6   0   9        136.78        127.03         3.65 o                         
   7   0   9          5.78          8.35         3.71 o                         
   8   0   9          8.20          8.77         2.02 o                         
   9   0   9         31.72         38.64         3.18 o                         
  -9   1   9          1.05          2.61         3.06 o                         
  -8   1   9         26.11         23.89         2.49 o                         
  -7   1   9         57.75         53.99         2.94 o                         
  -6   1   9        166.88        154.56         4.00 o                         
  -5   1   9        208.75        204.61         4.33 o                         
  -4   1   9          2.47          3.05         1.22 o                         
  -3   1   9        598.97        672.98         8.50 o                         
  -2   1   9        450.84        436.02         7.00 o                         
  -1   1   9        735.86        770.47         8.39 o                         
   0   1   9        924.55        926.67         9.08 o                         
   1   1   9        737.29        762.46         7.62 o                         
   2   1   9        451.10        423.44         6.87 o                         
   3   1   9        599.33        662.45         8.17 o                         
   4   1   9          2.47          2.54         1.14 o                         
   5   1   9        209.03        197.81         4.10 o                         
   6   1   9        166.80        150.40         6.12 o                         
   7   1   9         57.79         51.23         4.02 o                         
   8   1   9         25.98         21.40         2.34 o                         
   9   1   9          1.03         -1.34         2.64 o                         
  -9   2   9         14.00         18.52         3.37 o                         
  -8   2   9         36.32         42.30         3.73 o                         
  -7   2   9        105.44         89.88         3.68 o                         
  -6   2   9         25.59         24.74         2.09 o                         
  -5   2   9        368.65        353.54         6.59 o                         
  -4   2   9         53.35         53.33         2.30 o                         
  -3   2   9         81.37         84.37         2.66 o                         
  -2   2   9       1324.05       1481.37        14.48 o                         
  -1   2   9         42.51         36.89         1.05 o                         
   0   2   9          0.48          0.60         0.51 o                         
   1   2   9         42.47         37.59         1.30 o                         
   2   2   9       1323.35       1462.44        17.55 o                         
   3   2   9         81.39         82.02         1.93 o                         
   4   2   9         53.20         53.31         2.68 o                         
   5   2   9        368.12        339.12         5.50 o                         
   6   2   9         25.59         27.04         1.96 o                         
   7   2   9        105.42        102.90         5.84 o                         
   8   2   9         36.24         35.25         3.47 o                         
   9   2   9         13.97          7.65         2.90 o                         
  -8   3   9         21.56         26.12         3.32 o                         
  -7   3   9        104.00        107.03         5.20 o                         
  -6   3   9         97.29         89.25         3.36 o                         
  -5   3   9         66.87         68.26         2.97 o                         
  -4   3   9        106.61         92.76         2.95 o                         
  -3   3   9        404.71        459.28         4.51 o                         
  -2   3   9        419.56        435.66         4.52 o                         
  -1   3   9       1270.72       1344.54        14.34 o                         
   0   3   9         37.60         39.04         1.14 o                         
   1   3   9       1270.01       1345.72        11.88 o                         
   2   3   9        419.65        432.70         7.78 o                         
   3   3   9        404.59        434.63         7.30 o                         
   4   3   9        106.70         84.56         3.47 o                         
   5   3   9         67.17         62.09         3.32 o                         
   6   3   9         97.24         86.49         4.16 o                         
   7   3   9        103.69        102.87         4.81 o                         
   8   3   9         21.44         17.02         3.01 o                         
  -8   4   9          0.45         -2.28         3.70 o                         
  -7   4   9         19.62         20.39         2.80 o                         
  -6   4   9        160.59        147.85         4.96 o                         
  -5   4   9         20.18         20.02         2.29 o                         
  -4   4   9        316.13        298.36         4.59 o                         
  -3   4   9        147.87        143.42         2.71 o                         
  -2   4   9        817.51        870.54         8.35 o                         
  -1   4   9         26.02         27.16         1.81 o                         
   0   4   9        701.33        720.31         7.86 o                         
   1   4   9         26.11         25.99         1.08 o                         
   2   4   9        817.41        854.42         7.46 o                         
   3   4   9        148.10        146.05         4.05 o                         
   4   4   9        315.88        287.92         6.27 o                         
   5   4   9         20.39         23.06         2.37 o                         
   6   4   9        160.88        143.80         5.07 o                         
   7   4   9         19.70         15.05         2.63 o                         
   8   4   9          0.44          0.82         3.35 o                         
  -8   5   9          7.93          7.98         4.70 o                         
  -7   5   9         39.62         38.23         4.16 o                         
  -6   5   9         25.11         34.43        10.68 o                         
  -5   5   9         81.90         79.93         3.30 o                         
  -4   5   9        451.07        433.30         6.03 o                         
  -3   5   9        710.69        720.03         8.48 o                         
  -2   5   9         51.01         53.11         2.09 o                         
  -1   5   9         93.35         88.24         2.47 o                         
   0   5   9        255.31        263.75         4.03 o                         
   1   5   9         93.57         87.62         2.50 o                         
   2   5   9         51.27         49.72         1.53 o                         
   3   5   9        710.98        722.99         6.88 o                         
   4   5   9        451.46        443.98         6.66 o                         
   5   5   9         81.89         74.46         5.56 o                         
   6   5   9         25.12         23.89         2.74 o                         
   7   5   9         39.54         41.46         5.41 o                         
   8   5   9          7.97          7.98         4.70 o                         
  -7   6   9          3.67         -0.15         3.00 o                         
  -6   6   9         15.00         17.95         3.16 o                         
  -5   6   9          0.15         -2.20         2.26 o                         
  -4   6   9        164.01        154.23         5.02 o                         
  -3   6   9        314.46        311.21         6.04 o                         
  -2   6   9        210.99        199.45         4.69 o                         
  -1   6   9        120.83        112.72         2.90 o                         
   0   6   9        191.63        178.68         4.40 o                         
   1   6   9        121.06        109.98         3.74 o                         
   2   6   9        210.81        202.26         4.76 o                         
   3   6   9        314.20        315.36         5.69 o                         
   4   6   9        164.25        154.47         5.26 o                         
   5   6   9          0.16         -0.16         2.39 o                         
   6   6   9         15.03          9.46         2.95 o                         
   7   6   9          3.69          7.69         4.27 o                         
  -7   7   9          2.73          8.41         4.99 o                         
  -6   7   9          4.70          8.06         3.06 o                         
  -5   7   9         39.54         36.49         3.68 o                         
  -4   7   9         26.28         21.97         2.59 o                         
  -3   7   9          1.56          1.88         1.95 o                         
  -2   7   9        140.78        128.60         4.17 o                         
  -1   7   9        155.03        151.25         4.25 o                         
   0   7   9        112.54        112.21         4.08 o                         
   1   7   9        155.13        147.72         4.19 o                         
   2   7   9        140.76        131.41         5.90 o                         
   3   7   9          1.57          1.23         1.93 o                         
   4   7   9         26.39         18.52         4.56 o                         
   5   7   9         39.65         27.07         5.27 o                         
   6   7   9          4.70          7.59         3.11 o                         
   7   7   9          2.76          8.55         5.84 o                         
  -6   8   9         60.22         75.47         5.34 o                         
  -5   8   9         15.08         16.04         5.48 o                         
  -4   8   9         13.22         15.31         2.94 o                         
  -3   8   9         72.01         72.57         4.45 o                         
  -2   8   9        217.60        230.91         5.66 o                         
  -1   8   9         77.05         85.41         3.77 o                         
   0   8   9          2.36          4.28         1.91 o                         
   1   8   9         77.31         74.00         4.87 o                         
   2   8   9        217.94        211.48         7.35 o                         
   3   8   9         71.95         58.60         4.56 o                         
   4   8   9         13.31         12.25         4.42 o                         
   5   8   9         15.17         16.67         5.13 o                         
   6   8   9         60.39         65.67         7.84 o                         
  -4   9   9        197.05        207.47         6.44 o                         
  -3   9   9         41.33         36.23         5.18 o                         
  -2   9   9         56.07         55.71         6.27 o                         
  -1   9   9         90.93         88.84         5.54 o                         
   0   9   9         40.71         36.07         3.92 o                         
   1   9   9         91.15         95.69         5.94 o                         
   2   9   9         56.14         57.69         4.68 o                         
   3   9   9         41.37         32.55         4.28 o                         
   4   9   9        196.99        198.02        11.68 o                         
  -3  10   9         43.67         43.42         8.62 o                         
  -2  10   9         12.68          6.01         3.61 o                         
  -1  10   9         13.44          8.15         3.58 o                         
   0  10   9         13.92          8.97         3.58 o                         
   1  10   9         13.50         11.09         3.71 o                         
   2  10   9         12.74          9.46         3.66 o                         
   3  10   9         43.77         44.49         5.98 o                         
   0   0  10        741.56        760.94        10.78 o                         
   1   0  10          1.05          1.08         0.68 o                         
   2   0  10        328.14        380.76         5.04 o                         
   3   0  10         34.12         47.96         1.91 o                         
   4   0  10        646.82        636.01         8.39 o                         
   5   0  10        145.45        144.05         3.69 o                         
   6   0  10          2.08          3.12         1.53 o                         
   7   0  10        121.56        130.28         4.11 o                         
   8   0  10         11.05         14.08         2.18 o                         
   9   0  10          3.50          1.02         2.14 o                         
  -9   1  10          6.28          9.51         2.97 o                         
  -8   1  10        185.52        176.91         4.96 o                         
  -7   1  10         89.02         97.78         7.00 o                         
  -6   1  10        432.64        403.84         7.21 o                         
  -5   1  10        419.23        414.93         6.55 o                         
  -4   1  10        831.68        817.96        10.36 o                         
  -3   1  10        859.70        876.72        10.66 o                         
  -2   1  10        321.99        340.13        12.04 o                         
  -1   1  10        186.00        179.24         2.52 o                         
   0   1  10        685.75        687.47         6.96 o                         
   1   1  10        185.82        172.09         2.37 o                         
   2   1  10        321.59        332.23         4.49 o                         
   3   1  10        861.16        849.65        10.17 o                         
   4   1  10        831.65        812.48        10.11 o                         
   5   1  10        419.08        399.60         6.24 o                         
   6   1  10        432.72        389.88         6.43 o                         
   7   1  10         88.93         96.28         3.63 o                         
   8   1  10        185.92        180.68         5.00 o                         
   9   1  10          6.31          6.20         2.84 o                         
  -9   2  10         39.67         57.06         4.53 o                         
  -8   2  10         32.59         36.48         4.27 o                         
  -7   2  10        201.49        181.07         5.37 o                         
  -6   2  10        271.73        249.90         5.10 o                         
  -5   2  10         85.49         75.68         3.17 o                         
  -4   2  10        372.49        391.64         6.00 o                         
  -3   2  10        125.03        150.06         3.12 o                         
  -2   2  10        547.45        593.92         5.70 o                         
  -1   2  10       1426.08       1466.76        14.95 o                         
   0   2  10       2157.16       2305.20        19.46 o                         
   1   2  10       1425.91       1471.17        16.47 o                         
   2   2  10        548.60        591.45         7.43 o                         
   3   2  10        124.74        141.80         2.55 o                         
   4   2  10        372.37        389.79         6.64 o                         
   5   2  10         85.56         74.27         2.82 o                         
   6   2  10        271.43        248.11         4.77 o                         
   7   2  10        201.85        189.51         5.98 o                         
   8   2  10         32.74         38.34         9.12 o                         
   9   2  10         39.83         43.07         4.14 o                         
  -8   3  10         29.12         31.44         3.45 o                         
  -7   3  10         30.38         31.88         3.16 o                         
  -6   3  10        106.87        117.78         3.72 o                         
  -5   3  10        167.73        168.32         4.82 o                         
  -4   3  10         81.21         73.90         2.88 o                         
  -3   3  10        323.28        313.66         3.95 o                         
  -2   3  10        688.14        677.00         6.43 o                         
  -1   3  10         54.77         65.46         1.96 o                         
   0   3  10        198.69        192.61         2.43 o                         
   1   3  10         54.51         64.43         1.51 o                         
   2   3  10        688.60        676.54         8.56 o                         
   3   3  10        322.51        305.14         4.71 o                         
   4   3  10         81.84         65.50         3.35 o                         
   5   3  10        167.89        152.93         4.66 o                         
   6   3  10        107.02        117.38         9.90 o                         
   7   3  10         30.40         30.75         3.70 o                         
   8   3  10         29.01         32.61         3.59 o                         
  -8   4  10          8.17          8.41         4.42 o                         
  -7   4  10         74.87         86.27         4.55 o                         
  -6   4  10         11.37         13.56         2.39 o                         
  -5   4  10        205.12        206.57         4.24 o                         
  -4   4  10        326.71        308.90         4.74 o                         
  -3   4  10        458.83        468.95         5.37 o                         
  -2   4  10        413.06        414.64         5.35 o                         
  -1   4  10        432.30        425.87         5.30 o                         
   0   4  10        118.02        117.07         2.43 o                         
   1   4  10        433.34        428.01         4.58 o                         
   2   4  10        413.28        401.52         4.62 o                         
   3   4  10        458.36        467.15         5.71 o                         
   4   4  10        325.94        308.86         6.44 o                         
   5   4  10        204.97        209.52         5.43 o                         
   6   4  10         11.34          9.14         3.28 o                         
   7   4  10         74.73         81.31         4.60 o                         
   8   4  10          8.22         10.31         2.87 o                         
  -8   5  10          2.72          7.12         4.56 o                         
  -7   5  10         20.14         21.05         3.61 o                         
  -6   5  10        187.43        194.17         6.63 o                         
  -5   5  10         21.25         23.24         2.15 o                         
  -4   5  10        101.86        104.43         3.05 o                         
  -3   5  10        681.04        692.36         7.50 o                         
  -2   5  10        106.10        105.50         2.97 o                         
  -1   5  10        100.41        101.30         2.63 o                         
   0   5  10         36.85         30.79         1.79 o                         
   1   5  10        100.71         99.59         2.68 o                         
   2   5  10        105.82        106.17         2.07 o                         
   3   5  10        680.39        678.11         7.06 o                         
   4   5  10        101.92         98.01         2.79 o                         
   5   5  10         21.33         22.17         2.45 o                         
   6   5  10        187.76        205.87         6.08 o                         
   7   5  10         20.19         26.21         4.99 o                         
   8   5  10          2.73          3.13         4.42 o                         
  -7   6  10         42.44         49.96         7.27 o                         
  -6   6  10         69.09         68.64         5.41 o                         
  -5   6  10         63.81         71.83         4.33 o                         
  -4   6  10         19.47         17.88         2.31 o                         
  -3   6  10        197.67        211.60         4.93 o                         
  -2   6  10        245.06        250.69         4.61 o                         
  -1   6  10        417.15        399.20         6.77 o                         
   0   6  10        993.17        966.41        15.13 o                         
   1   6  10        416.85        403.05         6.76 o                         
   2   6  10        245.18        236.88        10.91 o                         
   3   6  10        197.79        195.58         4.88 o                         
   4   6  10         19.45         19.31         2.63 o                         
   5   6  10         63.85         67.10         4.44 o                         
   6   6  10         69.38         69.98         4.68 o                         
   7   6  10         42.38         59.12         6.55 o                         
  -6   7  10        107.37        121.52         6.38 o                         
  -5   7  10         58.77         65.50         4.84 o                         
  -4   7  10         14.69         11.65         2.30 o                         
  -3   7  10         49.72         52.64         4.75 o                         
  -2   7  10        172.34        153.99         4.46 o                         
  -1   7  10        240.29        252.38         6.70 o                         
   0   7  10          0.21          0.18         1.63 o                         
   1   7  10        239.63        243.97         5.89 o                         
   2   7  10        172.45        151.41         4.44 o                         
   3   7  10         49.69         41.83         2.90 o                         
   4   7  10         14.68         10.97         4.13 o                         
   5   7  10         58.73         49.29         6.13 o                         
   6   7  10        107.30        115.28         6.30 o                         
  -6   8  10          9.60         16.28         4.27 o                         
  -5   8  10         91.15        103.91         5.98 o                         
  -4   8  10         13.66         16.32         5.32 o                         
  -3   8  10        322.94        331.58         6.99 o                         
  -2   8  10         75.76         70.87         4.35 o                         
  -1   8  10        121.23        124.92         4.93 o                         
   0   8  10          1.05          2.30         1.88 o                         
   1   8  10        121.62        125.84         6.42 o                         
   2   8  10         75.73         62.29         4.37 o                         
   3   8  10        322.97        318.45        17.88 o                         
   4   8  10         13.72         18.38         4.84 o                         
   5   8  10         91.18         91.18         8.41 o                         
   6   8  10          9.62          7.98         4.99 o                         
  -4   9  10         19.78         23.34         3.20 o                         
  -3   9  10         33.55         29.39         3.47 o                         
  -2   9  10         75.20         76.91         5.03 o                         
  -1   9  10        109.69        102.69         5.99 o                         
   0   9  10        111.25        115.29         7.12 o                         
   1   9  10        109.48         97.46         6.08 o                         
   2   9  10         75.34         69.99         6.91 o                         
   3   9  10         33.55         25.69         4.14 o                         
   4   9  10         19.83         25.22         5.70 o                         
  -2  10  10         37.81         37.40         5.48 o                         
  -1  10  10          2.24          3.99         3.32 o                         
   0  10  10         48.63         44.38         4.78 o                         
   1  10  10          2.22         -0.53         3.31 o                         
   2  10  10         37.72         36.16         4.84 o                         
   1   0  11       2427.74       2540.14        27.58 o                         
   2   0  11          1.01          0.38         0.76 o                         
   3   0  11          0.15          2.95         1.26 o                         
   4   0  11         40.50         46.58         4.27 o                         
   5   0  11       1362.31       1269.42        15.43 o                         
   6   0  11        441.04        394.53         6.55 o                         
   7   0  11          0.55          2.39         1.71 o                         
   8   0  11          5.08          8.81         2.08 o                         
   9   0  11          1.80         -0.40         2.17 o                         
  -9   1  11         36.15         37.90         3.92 o                         
  -8   1  11         10.27          9.69         2.08 o                         
  -7   1  11         47.45         42.38         2.70 o                         
  -6   1  11         30.16         34.47         3.53 o                         
  -5   1  11         52.66         59.26         2.65 o                         
  -4   1  11        220.81        216.11         4.17 o                         
  -3   1  11        289.63        315.11         5.94 o                         
  -2   1  11       1011.85       1102.40        15.24 o                         
  -1   1  11        835.20        875.06        13.84 o                         
   0   1  11        906.11        920.30         9.36 o                         
   1   1  11        835.25        875.63         8.77 o                         
   2   1  11       1011.08       1098.51        12.58 o                         
   3   1  11        289.61        295.97         5.33 o                         
   4   1  11        220.66        221.58         4.06 o                         
   5   1  11         52.70         49.70         3.22 o                         
   6   1  11         30.23         32.99         2.71 o                         
   7   1  11         47.55         45.71         2.70 o                         
   8   1  11         10.35          8.30         2.63 o                         
   9   1  11         36.11         33.35         3.87 o                         
  -8   2  11         69.82         77.67         8.83 o                         
  -7   2  11         20.60         19.46         2.73 o                         
  -6   2  11        510.48        465.76        13.42 o                         
  -5   2  11        259.86        252.63         5.18 o                         
  -4   2  11         24.27         20.38         1.76 o                         
  -3   2  11        339.10        362.05         5.43 o                         
  -2   2  11       1164.46       1245.60        12.10 o                         
  -1   2  11        774.29        816.89         7.41 o                         
   0   2  11        106.03        127.39         2.62 o                         
   1   2  11        774.00        827.56         9.81 o                         
   2   2  11       1163.81       1234.33        16.53 o                         
   3   2  11        338.54        364.43         4.94 o                         
   4   2  11         24.16         19.48         1.86 o                         
   5   2  11        260.33        246.38         4.54 o                         
   6   2  11        510.08        458.40         9.06 o                         
   7   2  11         20.54         20.20         2.71 o                         
   8   2  11         69.68         70.43         6.48 o                         
  -8   3  11          8.53          9.18         2.82 o                         
  -7   3  11         56.67         64.62         4.03 o                         
  -6   3  11         43.19         47.06         2.67 o                         
  -5   3  11         97.27         89.38         3.24 o                         
  -4   3  11        140.37        133.78         3.45 o                         
  -3   3  11        988.86       1045.96        12.67 o                         
  -2   3  11        104.04        105.15         1.74 o                         
  -1   3  11        159.15        168.52         2.26 o                         
   0   3  11         13.96         16.77         1.06 o                         
   1   3  11        159.51        174.67         2.45 o                         
   2   3  11        104.12        108.10         2.55 o                         
   3   3  11        989.22       1009.40        16.87 o                         
   4   3  11        140.06        124.50         4.01 o                         
   5   3  11         96.92         90.81         7.12 o                         
   6   3  11         43.21         43.61         7.19 o                         
   7   3  11         56.75         62.63         4.06 o                         
   8   3  11          8.55         11.59         2.84 o                         
  -8   4  11         18.45         27.92         5.27 o                         
  -7   4  11         22.17         24.85         3.99 o                         
  -6   4  11        123.31        121.06         4.85 o                         
  -5   4  11         43.19         52.35         2.41 o                         
  -4   4  11         97.62         99.27         4.22 o                         
  -3   4  11         56.24         69.91         2.22 o                         
  -2   4  11         77.11         66.17         1.62 o                         
  -1   4  11         13.13         12.19         1.20 o                         
   0   4  11        294.29        310.14         4.26 o                         
   1   4  11         13.31         13.29         0.94 o                         
   2   4  11         77.17         68.74         2.00 o                         
   3   4  11         56.30         70.31         2.20 o                         
   4   4  11         97.20         93.77         3.03 o                         
   5   4  11         43.39         55.38         3.20 o                         
   6   4  11        123.41        122.08         5.27 o                         
   7   4  11         22.13         23.18         6.77 o                         
   8   4  11         18.47         18.18         3.20 o                         
  -8   5  11         31.78         41.88         5.98 o                         
  -7   5  11         21.37         26.64         3.77 o                         
  -6   5  11         32.09         32.01         3.41 o                         
  -5   5  11         83.32         94.89         3.57 o                         
  -4   5  11        418.75        410.82         6.61 o                         
  -3   5  11        346.28        351.93         4.74 o                         
  -2   5  11        213.34        212.54         3.32 o                         
  -1   5  11        190.67        197.04         3.54 o                         
   0   5  11        226.11        216.27         3.68 o                         
   1   5  11        190.50        195.32         2.91 o                         
   2   5  11        213.14        208.94         2.88 o                         
   3   5  11        345.80        345.07         4.38 o                         
   4   5  11        418.35        414.71         6.17 o                         
   5   5  11         83.33         88.93         3.49 o                         
   6   5  11         32.24         35.75         4.70 o                         
   7   5  11         21.32         20.19         2.98 o                         
   8   5  11         31.81         38.61         5.98 o                         
  -7   6  11         17.62         21.23         5.13 o                         
  -6   6  11         25.45         23.57         3.32 o                         
  -5   6  11         40.33         39.81         3.53 o                         
  -4   6  11         87.95         82.23         3.91 o                         
  -3   6  11        160.67        165.53         4.49 o                         
  -2   6  11         53.61         54.74         2.16 o                         
  -1   6  11        107.04        112.79         3.82 o                         
   0   6  11        716.65        727.66        10.15 o                         
   1   6  11        107.15        117.36         3.83 o                         
   2   6  11         53.61         54.09         2.81 o                         
   3   6  11        160.79        156.54         4.54 o                         
   4   6  11         88.20         76.07         9.12 o                         
   5   6  11         40.17         41.56         3.70 o                         
   6   6  11         25.52         22.47         3.46 o                         
   7   6  11         17.65         21.51         5.13 o                         
  -6   7  11          0.78          5.20         2.97 o                         
  -5   7  11         33.13         33.14         3.57 o                         
  -4   7  11         98.60         96.70         5.16 o                         
  -3   7  11         89.29         86.02         3.99 o                         
  -2   7  11          1.15         -0.75         1.76 o                         
  -1   7  11          5.19          7.17         1.80 o                         
   0   7  11         52.54         52.39         2.84 o                         
   1   7  11          5.19          5.42         1.82 o                         
   2   7  11          1.13          0.87         2.25 o                         
   3   7  11         88.66         86.30         3.90 o                         
   4   7  11         98.65        116.82         8.55 o                         
   5   7  11         33.19         33.19         5.70 o                         
   6   7  11          0.77          5.98         5.13 o                         
  -5   8  11         62.39         73.54         6.20 o                         
  -4   8  11         52.84         51.00         3.55 o                         
  -3   8  11        107.58        108.28         4.60 o                         
  -2   8  11          3.66          2.11         1.95 o                         
  -1   8  11          4.99          8.22         2.05 o                         
   0   8  11          1.66         -0.90         2.37 o                         
   1   8  11          5.01          5.54         2.01 o                         
   2   8  11          3.62          1.05         3.67 o                         
   3   8  11        107.92         96.74         5.74 o                         
   4   8  11         53.11         50.43         6.27 o                         
   5   8  11         62.47         72.66         7.55 o                         
  -4   9  11         72.10         60.46         4.01 o                         
  -3   9  11         28.19         32.88         5.16 o                         
  -2   9  11        145.78        150.29         5.14 o                         
  -1   9  11        102.74        109.50         6.09 o                         
   0   9  11         41.41         37.89         4.03 o                         
   1   9  11        102.68         93.79         5.63 o                         
   2   9  11        145.54        151.23         8.62 o                         
   3   9  11         28.18         32.52         4.30 o                         
   4   9  11         72.29         67.53         7.41 o                         
  -2  10  11         52.49         54.40         5.03 o                         
  -1  10  11          6.69          5.37         3.47 o                         
   0  10  11          0.13         -3.12         3.12 o                         
   1  10  11          6.61          3.70         3.51 o                         
   2  10  11         52.52         58.92         5.21 o                         
   0   0  12          5.14          0.70         0.95 o                         
   1   0  12        715.08        730.42        10.65 o                         
   2   0  12        629.36        662.60         8.14 o                         
   3   0  12        309.63        332.84         6.13 o                         
   4   0  12        109.60        111.48         3.09 o                         
   5   0  12         42.92         34.81         3.17 o                         
   6   0  12        135.02        122.46         3.69 o                         
   7   0  12          7.97         11.20         3.21 o                         
   8   0  12          2.94          2.39         1.90 o                         
   9   0  12          0.08         -1.14         2.63 o                         
  -9   1  12          6.29          3.24         2.50 o                         
  -8   1  12         63.49         66.09         4.46 o                         
  -7   1  12         25.89         33.07         2.96 o                         
  -6   1  12         50.06         52.91         2.74 o                         
  -5   1  12        108.51         93.92         3.91 o                         
  -4   1  12        659.96        658.49         8.86 o                         
  -3   1  12        110.40        126.83         6.62 o                         
  -2   1  12        832.50        893.15        12.05 o                         
  -1   1  12        309.24        355.54         4.26 o                         
   0   1  12          3.47          4.83         0.95 o                         
   1   1  12        309.87        348.67         4.06 o                         
   2   1  12        832.53        880.04        10.33 o                         
   3   1  12        110.13        125.01         3.26 o                         
   4   1  12        659.62        659.00         8.65 o                         
   5   1  12        108.52         91.56         3.16 o                         
   6   1  12         50.04         52.24         2.91 o                         
   7   1  12         25.95         29.84         2.64 o                         
   8   1  12         63.56         61.99         9.33 o                         
   9   1  12          6.31          6.99         2.98 o                         
  -8   2  12          7.47          9.42         2.86 o                         
  -7   2  12         57.62         65.31         3.29 o                         
  -6   2  12         49.29         47.68         2.62 o                         
  -5   2  12        137.47        122.70         3.64 o                         
  -4   2  12        583.28        565.24         7.95 o                         
  -3   2  12        129.93        131.26         3.81 o                         
  -2   2  12       1171.24       1273.14        15.01 o                         
  -1   2  12        412.61        419.48         4.39 o                         
   0   2  12       1491.33       1590.16        18.85 o                         
   1   2  12        412.49        415.45         8.89 o                         
   2   2  12       1170.90       1262.98        14.64 o                         
   3   2  12        129.91        131.41         2.54 o                         
   4   2  12        582.88        574.38         8.96 o                         
   5   2  12        137.76        130.71         3.54 o                         
   6   2  12         49.42         51.50         6.70 o                         
   7   2  12         57.63         52.84         3.61 o                         
   8   2  12          7.47          5.65         2.70 o                         
  -8   3  12         15.73         15.61         5.13 o                         
  -7   3  12         10.85         10.36         2.60 o                         
  -6   3  12        106.69         93.41         5.03 o                         
  -5   3  12        529.55        505.46         8.66 o                         
  -4   3  12        220.77        237.61         4.07 o                         
  -3   3  12        102.41         98.11         3.03 o                         
  -2   3  12        125.30        136.37         2.75 o                         
  -1   3  12        117.35        110.48         3.08 o                         
   0   3  12        333.80        349.46         3.80 o                         
   1   3  12        117.15        120.09         2.06 o                         
   2   3  12        125.21        132.15         2.85 o                         
   3   3  12        102.44         92.15         2.62 o                         
   4   3  12        220.83        232.56         5.38 o                         
   5   3  12        529.24        511.02         9.42 o                         
   6   3  12        106.51         84.27         4.28 o                         
   7   3  12         10.87         17.46         2.76 o                         
   8   3  12         15.71         19.81         5.34 o                         
  -8   4  12         36.22         41.88         5.98 o                         
  -7   4  12          5.75          5.00         2.45 o                         
  -6   4  12         39.86         44.14         4.84 o                         
  -5   4  12         37.40         40.90         2.16 o                         
  -4   4  12        173.35        167.53         3.51 o                         
  -3   4  12        170.51        182.21         2.66 o                         
  -2   4  12        282.50        283.84         3.10 o                         
  -1   4  12        800.83        815.21         8.90 o                         
   0   4  12         48.27         58.65         2.08 o                         
   1   4  12        799.79        812.99         7.84 o                         
   2   4  12        282.53        279.54         3.72 o                         
   3   4  12        170.52        177.66         3.23 o                         
   4   4  12        173.41        163.20         3.78 o                         
   5   4  12         37.43         46.56         5.20 o                         
   6   4  12         39.83         41.04         6.13 o                         
   7   4  12          5.80         10.42         6.48 o                         
   8   4  12         36.18         44.78         5.98 o                         
  -7   5  12          3.48          7.84         4.13 o                         
  -6   5  12          5.67          5.64         2.57 o                         
  -5   5  12         84.33         83.19         3.48 o                         
  -4   5  12         56.90         64.13         3.02 o                         
  -3   5  12         58.42         57.46         2.29 o                         
  -2   5  12         31.83         28.23         1.81 o                         
  -1   5  12         45.63         47.20         1.98 o                         
   0   5  12        331.34        341.70         5.10 o                         
   1   5  12         45.57         43.88         1.55 o                         
   2   5  12         31.75         29.80         1.50 o                         
   3   5  12         58.38         57.00         2.00 o                         
   4   5  12         56.74         67.02         2.49 o                         
   5   5  12         84.53         91.48         3.33 o                         
   6   5  12          5.61          5.63         2.16 o                         
   7   5  12          3.51          8.67         2.70 o                         
  -7   6  12         15.13         24.79         5.27 o                         
  -6   6  12         10.76         17.30         3.12 o                         
  -5   6  12         55.77         55.27         3.88 o                         
  -4   6  12         10.36          7.90         2.47 o                         
  -3   6  12         58.62         56.54         2.95 o                         
  -2   6  12        401.71        401.26         6.39 o                         
  -1   6  12        246.72        258.10         5.28 o                         
   0   6  12        180.83        176.01         4.45 o                         
   1   6  12        246.55        262.50         5.40 o                         
   2   6  12        401.74        384.72         6.06 o                         
   3   6  12         58.49         55.97         5.34 o                         
   4   6  12         10.41         13.77         2.92 o                         
   5   6  12         55.66         53.60         7.62 o                         
   6   6  12         10.78         10.14         4.42 o                         
   7   6  12         15.15         28.21         5.27 o                         
  -6   7  12         28.54         29.77         5.27 o                         
  -5   7  12         87.40         85.99         5.21 o                         
  -4   7  12         72.52         77.10         4.00 o                         
  -3   7  12         73.47         75.91         3.75 o                         
  -2   7  12          1.96          0.85         1.83 o                         
  -1   7  12          5.91          4.39         1.99 o                         
   0   7  12         21.53         20.02         2.18 o                         
   1   7  12          5.97          4.35         2.03 o                         
   2   7  12          1.95          0.15         1.84 o                         
   3   7  12         73.22         70.08         3.66 o                         
   4   7  12         72.42         83.34         7.84 o                         
   5   7  12         87.16         80.78         7.55 o                         
   6   7  12         28.53         31.34         6.41 o                         
  -5   8  12         14.32         15.38         3.27 o                         
  -4   8  12        130.90        133.47         5.13 o                         
  -3   8  12          4.79          4.91         2.18 o                         
  -2   8  12         19.77         19.91         2.45 o                         
  -1   8  12         91.96         88.04         4.20 o                         
   0   8  12          0.00         -0.10         1.86 o                         
   1   8  12         92.17         93.95         4.02 o                         
   2   8  12         19.93         20.25         3.46 o                         
   3   8  12          4.76          3.44         3.99 o                         
   4   8  12        130.87        134.06         9.54 o                         
   5   8  12         14.28         16.95         5.27 o                         
  -4   9  12          7.65         11.19         2.86 o                         
  -3   9  12          2.94          0.43         2.29 o                         
  -2   9  12         45.83         46.42         3.34 o                         
  -1   9  12         20.11         20.66         2.57 o                         
   0   9  12          3.14          0.03         2.77 o                         
   1   9  12         20.14         17.16         3.47 o                         
   2   9  12         45.87         45.46         4.50 o                         
   3   9  12          2.94          2.32         3.35 o                         
   4   9  12          7.65          5.70         4.99 o                         
  -2  10  12         46.09         45.44         7.05 o                         
  -1  10  12         97.72        107.12         6.58 o                         
   0  10  12          0.53         -2.08         3.70 o                         
   1  10  12         97.87         92.90         5.99 o                         
   2  10  12         46.00         46.32         4.91 o                         
   1   0  13         20.28         22.70         1.23 o                         
   2   0  13         44.66         51.47         2.39 o                         
   3   0  13         12.63         10.69         1.71 o                         
   4   0  13        593.05        600.07         8.19 o                         
   5   0  13        476.80        418.57         6.66 o                         
   6   0  13          3.07          3.17         1.58 o                         
   7   0  13         92.04         85.12         4.01 o                         
   8   0  13          0.40          0.99         1.90 o                         
  -8   1  13         20.42         20.13         2.43 o                         
  -7   1  13         95.00         88.22         3.75 o                         
  -6   1  13         68.46         59.03         2.87 o                         
  -5   1  13        185.60        178.84         4.25 o                         
  -4   1  13        117.50        118.62         3.31 o                         
  -3   1  13        393.62        408.27         5.83 o                         
  -2   1  13        595.76        567.23        10.52 o                         
  -1   1  13        397.04        450.77         5.92 o                         
   0   1  13       1614.12       1649.09        15.86 o                         
   1   1  13        396.70        446.87         5.03 o                         
   2   1  13        596.59        575.14         8.00 o                         
   3   1  13        393.64        407.92         8.08 o                         
   4   1  13        117.96        126.53         3.21 o                         
   5   1  13        185.59        178.85         4.02 o                         
   6   1  13         68.19         64.49         2.95 o                         
   7   1  13         94.97         90.28         4.05 o                         
   8   1  13         20.40         17.50         3.04 o                         
  -8   2  13          7.12         11.88         4.13 o                         
  -7   2  13         13.92         15.27         2.13 o                         
  -6   2  13          0.22          1.71         1.59 o                         
  -5   2  13        806.48        757.19        12.52 o                         
  -4   2  13        655.50        658.48        12.49 o                         
  -3   2  13        540.07        569.71         6.54 o                         
  -2   2  13        102.58        114.70         1.93 o                         
  -1   2  13       1107.82       1147.53        10.13 o                         
   0   2  13        440.46        521.57         7.68 o                         
   1   2  13       1107.58       1141.33        13.26 o                         
   2   2  13        103.09        112.37         2.63 o                         
   3   2  13        539.91        558.43         9.17 o                         
   4   2  13        655.60        662.97         8.54 o                         
   5   2  13        806.35        750.36        11.65 o                         
   6   2  13          0.21          0.37         1.91 o                         
   7   2  13         13.79         13.72         2.60 o                         
   8   2  13          7.09          7.94         2.77 o                         
  -8   3  13         53.94         60.25         7.98 o                         
  -7   3  13         33.90         41.98         3.65 o                         
  -6   3  13         26.84         33.20         2.50 o                         
  -5   3  13        141.39        136.91         3.81 o                         
  -4   3  13          6.73          3.38         1.35 o                         
  -3   3  13        178.27        173.53         3.04 o                         
  -2   3  13        220.48        213.26         4.40 o                         
  -1   3  13        633.22        639.37         6.19 o                         
   0   3  13         19.14         19.47         0.94 o                         
   1   3  13        632.65        645.00         6.37 o                         
   2   3  13        220.65        215.43         3.82 o                         
   3   3  13        178.65        178.39         4.37 o                         
   4   3  13          6.72          5.58         1.50 o                         
   5   3  13        141.66        137.59         4.58 o                         
   6   3  13         26.69         27.35         2.84 o                         
   7   3  13         33.82         34.44         5.84 o                         
   8   3  13         53.81         56.34         4.34 o                         
  -8   4  13          2.23          4.84         4.27 o                         
  -7   4  13         10.53         10.23         3.21 o                         
  -6   4  13        111.26        106.45         4.29 o                         
  -5   4  13        223.44        201.27         4.04 o                         
  -4   4  13         58.60         66.81         2.55 o                         
  -3   4  13         64.59         64.70         1.84 o                         
  -2   4  13        163.56        162.22         2.90 o                         
  -1   4  13        514.78        550.37         6.53 o                         
   0   4  13        151.67        155.80         2.37 o                         
   1   4  13        515.60        537.42         5.68 o                         
   2   4  13        163.13        162.84         3.05 o                         
   3   4  13         64.32         59.23         2.92 o                         
   4   4  13         58.75         62.04         3.68 o                         
   5   4  13        223.22        202.63         4.52 o                         
   6   4  13        111.58        112.53         4.82 o                         
   7   4  13         10.54         11.25         2.70 o                         
   8   4  13          2.22         -1.53         2.46 o                         
  -7   5  13         14.98         20.37         4.99 o                         
  -6   5  13         15.52         18.66         4.27 o                         
  -5   5  13         25.14         26.27         2.33 o                         
  -4   5  13        136.45        135.86         4.16 o                         
  -3   5  13        515.22        509.36         8.03 o                         
  -2   5  13         41.86         41.07         2.02 o                         
  -1   5  13          2.47          4.42         1.32 o                         
   0   5  13       1166.51       1162.58        13.08 o                         
   1   5  13          2.45          3.57         0.93 o                         
   2   5  13         41.70         44.09         1.96 o                         
   3   5  13        515.58        503.02         7.47 o                         
   4   5  13        136.83        136.66         4.07 o                         
   5   5  13         25.15         27.23         2.13 o                         
   6   5  13         15.46         16.62         2.04 o                         
   7   5  13         15.02         16.84         3.04 o                         
  -7   6  13         58.92         60.83         6.70 o                         
  -6   6  13         18.87         20.09         4.70 o                         
  -5   6  13         26.24         27.71         4.13 o                         
  -4   6  13         45.01         45.28         2.97 o                         
  -3   6  13         46.41         42.14         2.12 o                         
  -2   6  13         77.93         82.59         2.69 o                         
  -1   6  13        354.06        357.61         6.30 o                         
   0   6  13          3.69          3.24         1.86 o                         
   1   6  13        353.12        352.11         5.71 o                         
   2   6  13         77.96         78.92         2.91 o                         
   3   6  13         46.51         39.12         3.40 o                         
   4   6  13         45.10         47.69         3.16 o                         
   5   6  13         26.40         21.71         2.27 o                         
   6   6  13         18.80         21.40         6.34 o                         
   7   6  13         59.09         72.09         6.98 o                         
  -6   7  13         59.84         76.93         7.12 o                         
  -5   7  13         14.35         16.72         3.26 o                         
  -4   7  13         85.18         82.41         4.03 o                         
  -3   7  13         55.09         57.45         9.28 o                         
  -2   7  13        108.17         99.46         4.01 o                         
  -1   7  13         30.80         31.15         4.18 o                         
   0   7  13        349.68        358.12         6.61 o                         
   1   7  13         30.69         29.30         2.48 o                         
   2   7  13        108.35        102.83         4.12 o                         
   3   7  13         55.04         55.73         3.26 o                         
   4   7  13         84.98         92.03         7.98 o                         
   5   7  13         14.31         16.24         4.99 o                         
   6   7  13         59.81         63.40         7.55 o                         
  -5   8  13        105.32        107.13         8.55 o                         
  -4   8  13        123.61        122.90         6.74 o                         
  -3   8  13         53.89         60.37         3.44 o                         
  -2   8  13        122.35        121.25         4.51 o                         
  -1   8  13          2.56          2.11         2.15 o                         
   0   8  13         39.72         45.65         4.82 o                         
   1   8  13          2.61          0.69         4.02 o                         
   2   8  13        122.51        112.85         4.53 o                         
   3   8  13         53.99         57.87         5.98 o                         
   4   8  13        123.62        117.67         9.54 o                         
   5   8  13        105.46        127.36        10.26 o                         
  -4   9  13         22.93         15.74         2.99 o                         
  -3   9  13        151.38        173.77         6.64 o                         
  -2   9  13         82.51         88.29         6.20 o                         
  -1   9  13         60.93         61.95         6.14 o                         
   0   9  13         68.98         62.57         4.77 o                         
   1   9  13         61.11         60.92         4.72 o                         
   2   9  13         82.69         91.27         9.33 o                         
   3   9  13        150.92        159.99        11.18 o                         
   4   9  13         22.93         22.22         5.56 o                         
  -1  10  13         18.49         11.61         3.78 o                         
   0  10  13          1.43         -2.46         3.31 o                         
   1  10  13         18.45         13.36         3.89 o                         
   0   0  14       1477.84       1520.50        21.00 o                         
   1   0  14         89.96        119.03         2.49 o                         
   2   0  14       2128.47       2218.25        24.62 o                         
   3   0  14          0.09          0.09         1.06 o                         
   4   0  14        242.14        241.50         4.55 o                         
   5   0  14        162.92        157.81         3.96 o                         
   6   0  14         43.15         37.06         2.41 o                         
   7   0  14         94.72         88.81         3.71 o                         
   8   0  14         60.50         55.98         4.13 o                         
  -8   1  14         64.47         68.19         6.27 o                         
  -7   1  14        115.35        115.54         4.05 o                         
  -6   1  14        133.46        134.09         4.05 o                         
  -5   1  14        184.54        161.61         4.79 o                         
  -4   1  14        239.71        221.01         4.44 o                         
  -3   1  14        270.02        287.02         4.68 o                         
  -2   1  14        269.89        258.46         5.31 o                         
  -1   1  14        690.66        703.63         8.66 o                         
   0   1  14         53.12         72.55         3.06 o                         
   1   1  14        690.54        729.74         7.65 o                         
   2   1  14        270.04        264.74         4.04 o                         
   3   1  14        270.17        283.66         4.46 o                         
   4   1  14        239.76        219.42         4.93 o                         
   5   1  14        185.07        170.83         3.92 o                         
   6   1  14        133.50        130.13         3.76 o                         
   7   1  14        115.58        107.88         5.07 o                         
   8   1  14         64.46         66.57         8.55 o                         
  -8   2  14          5.23          7.00         2.41 o                         
  -7   2  14          8.76          9.05         1.99 o                         
  -6   2  14         65.95         72.82         3.30 o                         
  -5   2  14       1048.28        987.21        16.20 o                         
  -4   2  14        464.21        435.64         6.80 o                         
  -3   2  14        119.78        110.38         2.45 o                         
  -2   2  14         74.66         74.38         1.85 o                         
  -1   2  14         85.47         95.08         1.74 o                         
   0   2  14        447.43        478.87         6.46 o                         
   1   2  14         85.51         93.87         2.36 o                         
   2   2  14         74.79         74.10         2.36 o                         
   3   2  14        119.72        111.48         2.40 o                         
   4   2  14        465.11        448.35         5.59 o                         
   5   2  14       1047.13        991.77        23.08 o                         
   6   2  14         65.76         61.49         3.62 o                         
   7   2  14          8.77          6.10         2.39 o                         
   8   2  14          5.29          2.89         2.60 o                         
  -8   3  14          3.09          4.42         2.92 o                         
  -7   3  14         91.45         94.15         6.41 o                         
  -6   3  14         49.74         51.13         2.90 o                         
  -5   3  14        132.79        126.58         3.75 o                         
  -4   3  14        186.50        174.24         3.57 o                         
  -3   3  14        197.09        192.86         4.38 o                         
  -2   3  14        209.86        212.95         3.11 o                         
  -1   3  14        455.67        465.77         4.82 o                         
   0   3  14         38.88         49.06         1.50 o                         
   1   3  14        456.04        469.60         5.57 o                         
   2   3  14        210.16        218.83         3.95 o                         
   3   3  14        197.34        194.47         5.48 o                         
   4   3  14        186.28        177.62         3.94 o                         
   5   3  14        133.01        115.09         4.32 o                         
   6   3  14         49.75         54.70         5.77 o                         
   7   3  14         91.42         85.78         4.78 o                         
   8   3  14          3.11          7.18         2.80 o                         
  -8   4  14          1.43          0.14         4.13 o                         
  -7   4  14         13.55         19.68         3.92 o                         
  -6   4  14         60.65         62.24         7.98 o                         
  -5   4  14        100.48         99.70         3.14 o                         
  -4   4  14        318.35        329.31         5.21 o                         
  -3   4  14          4.95          4.30         0.98 o                         
  -2   4  14         21.25         23.16         1.22 o                         
  -1   4  14        181.31        179.49         2.63 o                         
   0   4  14         24.56         28.48         2.57 o                         
   1   4  14        181.87        177.57         2.79 o                         
   2   4  14         21.26         24.25         1.51 o                         
   3   4  14          4.95          4.16         1.25 o                         
   4   4  14        319.18        322.78         5.51 o                         
   5   4  14        100.65         99.35         3.44 o                         
   6   4  14         60.84         58.84         3.77 o                         
   7   4  14         13.70         18.25         3.70 o                         
   8   4  14          1.41          2.64         2.60 o                         
  -7   5  14         17.30         15.81         4.56 o                         
  -6   5  14          7.54          8.66         3.85 o                         
  -5   5  14          6.15          5.06         2.16 o                         
  -4   5  14        207.87        197.96         3.52 o                         
  -3   5  14        157.87        156.63         3.44 o                         
  -2   5  14         27.57         27.25         1.81 o                         
  -1   5  14          3.85          3.30         1.30 o                         
   0   5  14         94.93         93.25         2.84 o                         
   1   5  14          3.79          2.38         1.03 o                         
   2   5  14         27.55         27.31         1.48 o                         
   3   5  14        157.39        152.85         2.91 o                         
   4   5  14        207.73        192.50         3.82 o                         
   5   5  14          6.17          7.34         1.70 o                         
   6   5  14          7.61          9.46         1.85 o                         
   7   5  14         17.33         21.79         3.39 o                         
  -7   6  14         11.19         10.40         4.70 o                         
  -6   6  14         36.73         38.18         5.56 o                         
  -5   6  14          4.85          7.69         3.70 o                         
  -4   6  14        200.11        190.63         5.18 o                         
  -3   6  14          9.02          6.25         2.43 o                         
  -2   6  14        676.33        693.76         8.39 o                         
  -1   6  14        160.78        159.51         4.98 o                         
   0   6  14        256.17        258.54         5.28 o                         
   1   6  14        160.86        152.61         4.15 o                         
   2   6  14        676.00        693.58         8.95 o                         
   3   6  14          9.01          5.52         1.37 o                         
   4   6  14        200.09        195.91         5.72 o                         
   5   6  14          4.95          5.11         1.85 o                         
   6   6  14         36.77         43.28         3.38 o                         
   7   6  14         11.18         19.80         5.13 o                         
  -6   7  14         13.32         11.68         4.56 o                         
  -5   7  14         19.01         22.08         4.84 o                         
  -4   7  14        288.38        269.14         6.30 o                         
  -3   7  14        151.78        158.65         4.85 o                         
  -2   7  14        108.10        108.39         4.11 o                         
  -1   7  14         18.91         19.84         2.24 o                         
   0   7  14          1.22          3.06         1.79 o                         
   1   7  14         18.78         19.66         2.30 o                         
   2   7  14        107.91         96.17         4.06 o                         
   3   7  14        152.36        160.94         5.84 o                         
   4   7  14        288.24        292.33        12.11 o                         
   5   7  14         19.00         13.82         4.99 o                         
   6   7  14         13.35         12.68         5.56 o                         
  -5   8  14          2.91          6.84         4.27 o                         
  -4   8  14         70.98         78.78         8.12 o                         
  -3   8  14         49.38         47.11         3.22 o                         
  -2   8  14          8.11          7.28         2.17 o                         
  -1   8  14          3.90          3.90         2.00 o                         
   0   8  14        416.04        415.37         7.67 o                         
   1   8  14          3.81          3.68         2.05 o                         
   2   8  14          8.13          8.35         2.27 o                         
   3   8  14         49.55         54.38         3.52 o                         
   4   8  14         70.92         60.40         6.84 o                         
   5   8  14          2.97          3.56         4.70 o                         
  -4   9  14         21.66         12.99         4.35 o                         
  -3   9  14          1.38         -1.25         2.33 o                         
  -2   9  14         39.85         45.68         7.34 o                         
  -1   9  14          0.07          0.18         2.17 o                         
   0   9  14          0.01         -1.09         2.17 o                         
   1   9  14          0.06         -1.41         2.98 o                         
   2   9  14         39.83         44.18         4.50 o                         
   3   9  14          1.38          1.38         5.98 o                         
   4   9  14         21.61         10.97         5.13 o                         
  -1  10  14         81.80         78.65         5.64 o                         
   0  10  14         77.33         76.22        11.90 o                         
   1  10  14         81.86         81.58         5.89 o                         
   1   0  15        194.99        189.96         3.32 o                         
   2   0  15         84.32         87.72         2.41 o                         
   3   0  15        119.63        105.70         2.79 o                         
   4   0  15        108.13         91.92         2.61 o                         
   5   0  15         18.15         25.18         2.03 o                         
   6   0  15         12.64         13.63         1.93 o                         
   7   0  15         93.37         90.14         3.76 o                         
   8   0  15          5.97         12.96         2.52 o                         
  -8   1  15         20.88         23.16         2.63 o                         
  -7   1  15          7.78         10.87         2.06 o                         
  -6   1  15        223.90        208.12         4.87 o                         
  -5   1  15        171.01        158.70         4.05 o                         
  -4   1  15        108.65        102.92         3.28 o                         
  -3   1  15         35.34         37.15         1.90 o                         
  -2   1  15        845.57        866.17        10.58 o                         
  -1   1  15         67.86         69.95         2.10 o                         
   0   1  15        832.22        857.35         8.79 o                         
   1   1  15         67.88         67.97         1.93 o                         
   2   1  15        845.93        878.18        10.52 o                         
   3   1  15         35.36         37.70         1.77 o                         
   4   1  15        108.50        100.91         2.64 o                         
   5   1  15        171.05        158.08         3.76 o                         
   6   1  15        224.17        205.92         4.62 o                         
   7   1  15          7.70          6.03         3.13 o                         
   8   1  15         20.81         18.65         3.18 o                         
  -8   2  15          8.94         10.79         2.38 o                         
  -7   2  15         40.09         41.43         2.84 o                         
  -6   2  15         67.06         68.45         3.20 o                         
  -5   2  15        547.34        507.69         9.56 o                         
  -4   2  15        289.14        272.11         4.34 o                         
  -3   2  15         26.59         29.27         1.45 o                         
  -2   2  15         20.17         12.67         1.29 o                         
  -1   2  15        167.51        170.21         3.77 o                         
   0   2  15          0.08          0.55         0.75 o                         
   1   2  15        166.93        164.70         3.18 o                         
   2   2  15         20.18         13.11         2.55 o                         
   3   2  15         26.48         25.14         2.28 o                         
   4   2  15        289.27        267.98         4.96 o                         
   5   2  15        547.91        511.64        10.54 o                         
   6   2  15         66.92         68.28        10.54 o                         
   7   2  15         40.16         40.12         3.45 o                         
   8   2  15          8.97         10.52         2.90 o                         
  -8   3  15          6.71          7.93         3.85 o                         
  -7   3  15          4.24          5.96         2.49 o                         
  -6   3  15         62.45         66.19         3.22 o                         
  -5   3  15          7.59          8.11         1.75 o                         
  -4   3  15         79.91         79.35         2.27 o                         
  -3   3  15        178.11        161.01         3.03 o                         
  -2   3  15         23.72         25.30         1.21 o                         
  -1   3  15          0.79          1.97         0.79 o                         
   0   3  15        616.33        596.90         5.96 o                         
   1   3  15          0.81          1.06         1.13 o                         
   2   3  15         23.69         25.39         1.68 o                         
   3   3  15        178.14        173.63         4.52 o                         
   4   3  15         79.83         73.31         4.28 o                         
   5   3  15          7.59          9.67         1.68 o                         
   6   3  15         62.45         58.49         9.97 o                         
   7   3  15          4.16          2.20         2.29 o                         
   8   3  15          6.74          5.18         2.84 o                         
  -8   4  15         15.45         14.82         4.56 o                         
  -7   4  15         20.93         28.91         3.42 o                         
  -6   4  15          7.53          7.27         2.35 o                         
  -5   4  15        179.02        176.54         5.25 o                         
  -4   4  15         40.98         38.55         1.93 o                         
  -3   4  15        206.60        204.35         4.68 o                         
  -2   4  15         66.04         70.53         1.94 o                         
  -1   4  15        230.27        221.99         3.54 o                         
   0   4  15          2.82          1.72         0.86 o                         
   1   4  15        229.73        219.20         3.20 o                         
   2   4  15         66.03         68.20         2.33 o                         
   3   4  15        206.42        208.76         5.18 o                         
   4   4  15         40.70         42.48         2.27 o                         
   5   4  15        179.36        164.19         4.18 o                         
   6   4  15          7.53          8.59         2.56 o                         
   7   4  15         20.93         28.46         3.24 o                         
   8   4  15         15.48         21.50         3.39 o                         
  -7   5  15          5.13          8.83         4.13 o                         
  -6   5  15          6.81          6.40         2.35 o                         
  -5   5  15         31.19         33.47         2.07 o                         
  -4   5  15         60.58         56.15         2.17 o                         
  -3   5  15        398.89        392.44         4.33 o                         
  -2   5  15        399.85        392.29         6.13 o                         
  -1   5  15        444.28        436.60         5.89 o                         
   0   5  15        828.95        820.30         9.71 o                         
   1   5  15        443.74        453.95         5.19 o                         
   2   5  15        400.59        397.02         5.35 o                         
   3   5  15        398.49        392.94         4.88 o                         
   4   5  15         60.40         57.52         2.35 o                         
   5   5  15         31.24         34.69         2.67 o                         
   6   5  15          6.77          8.53         1.94 o                         
   7   5  15          5.16          7.73         2.41 o                         
  -6   6  15          8.61          7.55         4.27 o                         
  -5   6  15         18.29         19.52         4.27 o                         
  -4   6  15        447.55        443.78         9.70 o                         
  -3   6  15        167.84        158.03         3.66 o                         
  -2   6  15        263.90        270.74         5.56 o                         
  -1   6  15         67.69         64.88         3.22 o                         
   0   6  15        263.47        253.08         5.23 o                         
   1   6  15         67.99         63.63         2.95 o                         
   2   6  15        264.21        262.57         3.88 o                         
   3   6  15        168.05        157.31         3.90 o                         
   4   6  15        446.72        443.21         9.03 o                         
   5   6  15         18.31         19.21         2.47 o                         
   6   6  15          8.66          6.11         2.65 o                         
  -6   7  15         15.17         16.24         4.99 o                         
  -5   7  15         13.35         15.39         4.27 o                         
  -4   7  15         56.62         57.55         4.26 o                         
  -3   7  15        105.06        106.07         4.28 o                         
  -2   7  15         73.71         77.84         3.69 o                         
  -1   7  15         30.83         22.73         2.35 o                         
   0   7  15         51.04         53.86         3.36 o                         
   1   7  15         30.87         31.68         7.30 o                         
   2   7  15         73.64         68.99         3.56 o                         
   3   7  15        105.22         99.30         7.62 o                         
   4   7  15         56.50         55.13         6.13 o                         
   5   7  15         13.28         16.81         5.27 o                         
   6   7  15         15.18         22.37         5.98 o                         
  -5   8  15         66.46         71.80         7.12 o                         
  -4   8  15        186.60        195.19        15.24 o                         
  -3   8  15          7.55          5.12         2.39 o                         
  -2   8  15         34.06         32.13         3.01 o                         
  -1   8  15          0.84          0.85         1.96 o                         
   0   8  15          0.04          0.94         1.99 o                         
   1   8  15          0.82          2.24         2.69 o                         
   2   8  15         34.27         35.76         5.00 o                         
   3   8  15          7.57          5.00         2.71 o                         
   4   8  15        186.50        203.15        11.40 o                         
   5   8  15         66.23         75.79         7.98 o                         
  -3   9  15         19.53         17.59         6.05 o                         
  -2   9  15         84.76         82.53         4.24 o                         
  -1   9  15         62.12         68.55         7.12 o                         
   0   9  15         26.79         21.43         3.57 o                         
   1   9  15         62.28         61.41         4.19 o                         
   2   9  15         84.57         92.41         9.19 o                         
   3   9  15         19.53         16.84         4.00 o                         
   0   0  16       1283.28       1424.84        19.94 o                         
   1   0  16         37.36         33.33         1.85 o                         
   2   0  16         32.95         24.37         1.53 o                         
   3   0  16        185.94        176.18         3.56 o                         
   4   0  16        253.07        209.79         3.68 o                         
   5   0  16        158.64        159.77         6.60 o                         
   6   0  16        147.70        141.18         4.12 o                         
   7   0  16         34.53         31.97         2.60 o                         
   8   0  16          0.75         -0.01         2.43 o                         
  -8   1  16         72.24         73.74         3.83 o                         
  -7   1  16         13.77         16.09         2.58 o                         
  -6   1  16        205.77        194.85         6.64 o                         
  -5   1  16        324.55        303.71         5.62 o                         
  -4   1  16        214.88        200.25         4.48 o                         
  -3   1  16        123.18        127.18         3.14 o                         
  -2   1  16         67.41         81.53         2.48 o                         
  -1   1  16        151.97        157.90         3.12 o                         
   0   1  16         61.93         88.95         1.86 o                         
   1   1  16        152.20        157.17         2.61 o                         
   2   1  16         67.46         81.59         2.34 o                         
   3   1  16        123.13        125.04         2.97 o                         
   4   1  16        214.98        201.02         3.54 o                         
   5   1  16        324.64        306.11         5.38 o                         
   6   1  16        205.81        191.24         4.46 o                         
   7   1  16         13.76         14.79         2.74 o                         
   8   1  16         72.15         70.17         4.73 o                         
  -8   2  16         27.76         27.74         2.87 o                         
  -7   2  16         62.87         63.66         3.37 o                         
  -6   2  16        142.50        145.33         4.33 o                         
  -5   2  16        135.43        125.38         5.31 o                         
  -4   2  16        268.85        254.98         4.18 o                         
  -3   2  16        437.96        439.67         6.45 o                         
  -2   2  16        517.08        519.01         5.92 o                         
  -1   2  16        189.18        211.81         5.47 o                         
   0   2  16       1074.26       1120.64        11.37 o                         
   1   2  16        188.82        206.25         3.21 o                         
   2   2  16        516.33        527.32         7.23 o                         
   3   2  16        437.40        442.42         7.96 o                         
   4   2  16        269.11        263.63         4.93 o                         
   5   2  16        135.36        125.88         3.69 o                         
   6   2  16        142.55        138.52         5.17 o                         
   7   2  16         63.03         65.96         4.26 o                         
   8   2  16         27.83         31.38         3.65 o                         
  -8   3  16        101.90        122.70         6.04 o                         
  -7   3  16         72.71         69.91         4.38 o                         
  -6   3  16         35.41         34.97         2.63 o                         
  -5   3  16         30.76         27.67         3.28 o                         
  -4   3  16        119.18        127.12         3.44 o                         
  -3   3  16         63.19         61.58         2.23 o                         
  -2   3  16         27.39         26.78         1.26 o                         
  -1   3  16        193.65        204.88         3.25 o                         
   0   3  16         10.22         11.88         0.99 o                         
   1   3  16        193.52        203.30         3.31 o                         
   2   3  16         27.44         27.37         2.19 o                         
   3   3  16         63.19         58.98         2.97 o                         
   4   3  16        119.37        127.35         4.60 o                         
   5   3  16         30.71         28.81         2.13 o                         
   6   3  16         35.52         30.46         2.42 o                         
   7   3  16         72.94         64.12        13.96 o                         
   8   3  16        101.79        109.77         5.82 o                         
  -7   4  16          8.24          6.63         2.70 o                         
  -6   4  16         94.69         95.67         4.82 o                         
  -5   4  16          9.57         11.91         1.52 o                         
  -4   4  16        409.04        390.79         5.38 o                         
  -3   4  16          1.94          1.71         1.00 o                         
  -2   4  16         98.53         92.20         2.15 o                         
  -1   4  16         55.99         58.47         1.90 o                         
   0   4  16        111.98        118.11         2.29 o                         
   1   4  16         56.14         61.15         1.95 o                         
   2   4  16         98.29         95.02         2.64 o                         
   3   4  16          1.96          4.15         1.51 o                         
   4   4  16        408.95        386.57         6.27 o                         
   5   4  16          9.51          9.33         2.00 o                         
   6   4  16         94.69         95.07         6.29 o                         
   7   4  16          8.25          9.20         2.18 o                         
  -7   5  16          0.94         -0.14         3.85 o                         
  -6   5  16          1.24          4.04         2.44 o                         
  -5   5  16        121.02        109.07         3.29 o                         
  -4   5  16         96.68         89.53         2.85 o                         
  -3   5  16        214.46        218.37         3.06 o                         
  -2   5  16          8.00          7.34         1.42 o                         
  -1   5  16         49.22         52.51         2.17 o                         
   0   5  16        253.63        257.18         4.32 o                         
   1   5  16         49.03         44.47         1.65 o                         
   2   5  16          8.07          7.91         1.21 o                         
   3   5  16        214.21        211.09         3.44 o                         
   4   5  16         96.64         86.29         3.93 o                         
   5   5  16        121.33        103.58         3.63 o                         
   6   5  16          1.20         -0.67         1.67 o                         
   7   5  16          0.94          3.38         2.02 o                         
  -6   6  16         67.98         71.23         6.70 o                         
  -5   6  16         20.12         21.37         4.42 o                         
  -4   6  16         30.74         34.07         2.86 o                         
  -3   6  16         60.23         59.38         2.97 o                         
  -2   6  16          5.63          3.32         1.78 o                         
  -1   6  16        221.86        211.71         4.85 o                         
   0   6  16        309.77        298.77        11.14 o                         
   1   6  16        221.96        208.14         4.19 o                         
   2   6  16          5.63          4.70         1.13 o                         
   3   6  16         60.24         58.97         2.40 o                         
   4   6  16         30.78         32.70         2.84 o                         
   5   6  16         20.15         21.44         3.99 o                         
   6   6  16         67.83         75.34         6.31 o                         
  -6   7  16          7.33         12.54         4.42 o                         
  -5   7  16         39.07         36.47         5.27 o                         
  -4   7  16         75.52         77.41         9.47 o                         
  -3   7  16         92.12         95.35         5.11 o                         
  -2   7  16         44.91         47.89         2.95 o                         
  -1   7  16         27.36         29.73         2.54 o                         
   0   7  16          0.01         -0.45         1.79 o                         
   1   7  16         27.43         30.92         3.09 o                         
   2   7  16         44.59         43.47         3.01 o                         
   3   7  16         91.90         89.52         4.95 o                         
   4   7  16         75.18         65.39         6.55 o                         
   5   7  16         39.07         30.20         5.70 o                         
   6   7  16          7.22         10.54         5.41 o                         
  -5   8  16         18.23         15.10         4.70 o                         
  -4   8  16         28.62         30.88         4.49 o                         
  -3   8  16          6.59          4.93         5.63 o                         
  -2   8  16         52.83         50.45         3.23 o                         
  -1   8  16         13.81         12.66         2.28 o                         
   0   8  16         88.91         99.94         4.27 o                         
   1   8  16         13.80         12.83         3.93 o                         
   2   8  16         52.97         52.61         3.43 o                         
   3   8  16          6.58          5.89         4.35 o                         
   4   8  16         28.67         47.72         6.27 o                         
   5   8  16         18.25         23.08         5.70 o                         
  -3   9  16         50.65         52.81         8.12 o                         
  -2   9  16         13.82         10.86         3.24 o                         
  -1   9  16         23.69         25.21         4.46 o                         
   0   9  16          0.35         -1.30         3.05 o                         
   1   9  16         23.75         23.49         2.91 o                         
   2   9  16         13.76         18.22         4.19 o                         
   3   9  16         50.61         44.73         6.41 o                         
   1   0  17        212.93        214.33         3.73 o                         
   2   0  17         52.84         54.82         2.25 o                         
   3   0  17        309.34        319.09         5.15 o                         
   4   0  17         27.94         22.87         2.33 o                         
   5   0  17        117.94        109.21         2.96 o                         
   6   0  17         46.16         43.33         2.65 o                         
   7   0  17          0.01          1.81         1.79 o                         
   8   0  17         22.03         25.74         3.42 o                         
  -8   1  17         20.88         27.04         3.33 o                         
  -7   1  17          7.29          9.76         3.98 o                         
  -6   1  17        161.58        152.51         4.38 o                         
  -5   1  17        280.89        264.99         4.87 o                         
  -4   1  17        788.39        751.26         9.91 o                         
  -3   1  17        130.56        124.13         3.40 o                         
  -2   1  17        298.65        298.29         4.82 o                         
  -1   1  17        412.32        412.51         5.86 o                         
   0   1  17          8.87         12.45         0.95 o                         
   1   1  17        411.47        411.31         4.97 o                         
   2   1  17        297.69        303.07         4.65 o                         
   3   1  17        130.64        121.96         3.00 o                         
   4   1  17        789.54        741.39         8.50 o                         
   5   1  17        280.55        271.66         4.41 o                         
   6   1  17        161.64        150.58         5.43 o                         
   7   1  17          7.33          9.72         3.56 o                         
   8   1  17         20.84         21.27         5.48 o                         
  -8   2  17         14.06          6.73         2.26 o                         
  -7   2  17         10.12         12.13         2.48 o                         
  -6   2  17         58.32         62.62         3.21 o                         
  -5   2  17         22.55         20.22         1.72 o                         
  -4   2  17         11.07          9.73         1.40 o                         
  -3   2  17        325.36        298.49         5.07 o                         
  -2   2  17         66.04         67.91         2.46 o                         
  -1   2  17         50.15         45.49         2.10 o                         
   0   2  17        604.18        619.27         6.88 o                         
   1   2  17         50.30         44.95         1.77 o                         
   2   2  17         65.82         66.23         3.06 o                         
   3   2  17        325.76        301.54         6.30 o                         
   4   2  17         11.03          9.91         1.63 o                         
   5   2  17         22.58         20.89         1.97 o                         
   6   2  17         58.51         61.08         3.13 o                         
   7   2  17         10.20          8.77         3.28 o                         
   8   2  17         14.05         14.91         3.10 o                         
  -8   3  17         14.37         18.13         3.42 o                         
  -7   3  17         54.31         53.90         4.13 o                         
  -6   3  17         47.85         49.10         2.90 o                         
  -5   3  17         35.80         38.18         2.08 o                         
  -4   3  17        536.89        505.91         6.52 o                         
  -3   3  17        104.50        102.29         3.05 o                         
  -2   3  17        204.08        207.18         3.98 o                         
  -1   3  17        197.71        190.97         3.71 o                         
   0   3  17        373.09        377.28         4.83 o                         
   1   3  17        198.18        186.94         3.23 o                         
   2   3  17        204.28        208.04         4.09 o                         
   3   3  17        104.29        102.55         3.71 o                         
   4   3  17        537.59        507.31         7.56 o                         
   5   3  17         35.86         34.82         2.31 o                         
   6   3  17         47.84         46.17         2.78 o                         
   7   3  17         54.46         57.09         3.34 o                         
   8   3  17         14.33         16.20         3.15 o                         
  -7   4  17         14.10         17.49         3.12 o                         
  -6   4  17         28.13         29.06         2.33 o                         
  -5   4  17         17.16         16.61         1.63 o                         
  -4   4  17         83.39         84.31         2.60 o                         
  -3   4  17        252.52        244.69         3.95 o                         
  -2   4  17        581.17        582.35         6.17 o                         
  -1   4  17         54.24         53.80         1.80 o                         
   0   4  17        444.91        420.26         4.81 o                         
   1   4  17         54.26         53.97         2.08 o                         
   2   4  17        580.77        595.23         7.24 o                         
   3   4  17        252.65        245.89         4.75 o                         
   4   4  17         83.47         86.07         3.11 o                         
   5   4  17         16.94         11.93         1.85 o                         
   6   4  17         27.93         32.79         2.93 o                         
   7   4  17         14.06         16.01         3.61 o                         
  -7   5  17          4.87          6.09         2.29 o                         
  -6   5  17          3.72          6.00         2.66 o                         
  -5   5  17         24.97         25.18         1.93 o                         
  -4   5  17        118.05        111.18         3.15 o                         
  -3   5  17        226.17        216.62         3.28 o                         
  -2   5  17        221.60        227.18         4.12 o                         
  -1   5  17        435.28        413.22         5.70 o                         
   0   5  17          3.31          2.46         1.43 o                         
   1   5  17        435.66        413.27         4.93 o                         
   2   5  17        221.67        223.16         3.83 o                         
   3   5  17        226.33        208.41         3.95 o                         
   4   5  17        117.75        117.22         3.19 o                         
   5   5  17         24.88         25.37         2.17 o                         
   6   5  17          3.72          6.06         1.89 o                         
   7   5  17          4.85          3.91         2.05 o                         
  -6   6  17          0.96          3.13         3.85 o                         
  -5   6  17         48.21         55.56         5.70 o                         
  -4   6  17         49.42         49.94         3.39 o                         
  -3   6  17         78.96         82.46         4.76 o                         
  -2   6  17         94.88         84.41         3.95 o                         
  -1   6  17        418.96        420.60         7.13 o                         
   0   6  17        764.49        757.05        10.66 o                         
   1   6  17        418.62        408.42         6.03 o                         
   2   6  17         95.06         89.91         2.60 o                         
   3   6  17         79.14         85.27         2.81 o                         
   4   6  17         49.39         45.89         5.56 o                         
   5   6  17         48.29         51.63         3.64 o                         
   6   6  17          0.98          2.02         2.08 o                         
  -5   7  17          9.49          3.99         3.85 o                         
  -4   7  17         42.88         61.40         6.13 o                         
  -3   7  17          3.91          6.38         3.21 o                         
  -2   7  17         34.25         33.64         3.78 o                         
  -1   7  17         45.61         50.76         3.92 o                         
   0   7  17         14.62         11.01         2.08 o                         
   1   7  17         45.64         46.95         3.04 o                         
   2   7  17         34.37         37.24         2.86 o                         
   3   7  17          4.00          5.98         2.61 o                         
   4   7  17         42.78         47.30         5.98 o                         
   5   7  17          9.47          5.84         4.56 o                         
  -4   8  17         29.62         24.93         4.99 o                         
  -3   8  17         21.17         21.82         6.05 o                         
  -2   8  17         74.28         67.58         4.77 o                         
  -1   8  17         94.89         93.40         8.08 o                         
   0   8  17         49.70         55.84         3.31 o                         
   1   8  17         94.64         97.02         4.74 o                         
   2   8  17         73.74         68.24         3.76 o                         
   3   8  17         21.26         23.64         3.32 o                         
   4   8  17         29.44         28.78         5.56 o                         
  -3   9  17         34.16         41.26         6.05 o                         
  -2   9  17        132.45        136.48         6.35 o                         
  -1   9  17         20.89         22.72         8.48 o                         
   0   9  17         82.92         73.89         4.01 o                         
   1   9  17         20.90         26.73         3.85 o                         
   2   9  17        132.37        135.30         5.67 o                         
   3   9  17         34.26         41.17         4.38 o                         
   0   0  18        106.27        106.94         3.32 o                         
   1   0  18        181.16        167.84         4.84 o                         
   2   0  18        127.92        128.56         3.10 o                         
   3   0  18        552.78        494.33         7.04 o                         
   4   0  18        197.99        200.54         4.16 o                         
   5   0  18          2.14          1.57         1.26 o                         
   6   0  18        254.19        233.75         4.47 o                         
   7   0  18         76.63         86.81         3.74 o                         
   8   0  18        128.90        140.12         7.55 o                         
  -8   1  18         12.38         20.54         2.63 o                         
  -7   1  18         82.01         80.12         3.75 o                         
  -6   1  18         83.03         73.68         3.77 o                         
  -5   1  18         41.41         41.98         2.11 o                         
  -4   1  18        112.38         94.56         3.18 o                         
  -3   1  18        306.60        278.40         4.90 o                         
  -2   1  18         77.66         81.54         2.70 o                         
  -1   1  18        183.33        205.18         3.78 o                         
   0   1  18         14.34         11.57         0.97 o                         
   1   1  18        183.78        207.07         6.53 o                         
   2   1  18         77.78         84.26         2.48 o                         
   3   1  18        306.29        285.13         4.75 o                         
   4   1  18        112.23        102.44         3.01 o                         
   5   1  18         41.64         41.80         2.01 o                         
   6   1  18         82.87         80.43         3.50 o                         
   7   1  18         82.25         94.52         5.70 o                         
   8   1  18         12.37         13.70         4.63 o                         
  -8   2  18         39.81         42.38         3.28 o                         
  -7   2  18         41.53         44.88         3.76 o                         
  -6   2  18        239.62        236.35         4.55 o                         
  -5   2  18        121.70        117.97         3.18 o                         
  -4   2  18        100.85         96.02         3.15 o                         
  -3   2  18        647.36        631.54        11.35 o                         
  -2   2  18        220.14        204.34         4.22 o                         
  -1   2  18        912.12        945.79        13.61 o                         
   0   2  18         10.46         16.64         1.53 o                         
   1   2  18        913.99        949.83        10.07 o                         
   2   2  18        220.25        212.03         4.88 o                         
   3   2  18        647.03        606.31        10.27 o                         
   4   2  18        100.83         91.45         3.12 o                         
   5   2  18        121.65        110.72         3.79 o                         
   6   2  18        239.78        228.84         5.26 o                         
   7   2  18         41.82         43.58         3.02 o                         
   8   2  18         39.81         34.00         3.83 o                         
  -7   3  18         23.58         29.24         4.35 o                         
  -6   3  18          3.20          2.86         1.87 o                         
  -5   3  18          4.17          0.98         1.34 o                         
  -4   3  18         59.26         59.68         2.90 o                         
  -3   3  18        284.03        289.56         5.04 o                         
  -2   3  18          1.75          3.56         1.18 o                         
  -1   3  18        312.77        306.36         3.92 o                         
   0   3  18        290.93        310.30         4.31 o                         
   1   3  18        312.33        312.30         4.43 o                         
   2   3  18          1.82          4.57         1.24 o                         
   3   3  18        284.33        286.53         7.19 o                         
   4   3  18         59.15         64.57         2.87 o                         
   5   3  18          4.24          5.70         1.67 o                         
   6   3  18          3.22          1.99         2.25 o                         
   7   3  18         23.64         24.02         2.94 o                         
  -7   4  18          5.64          3.70         1.99 o                         
  -6   4  18         65.86         70.83         3.27 o                         
  -5   4  18         57.62         54.02         2.38 o                         
  -4   4  18         43.66         42.07         2.48 o                         
  -3   4  18         55.78         53.40         2.36 o                         
  -2   4  18        189.50        194.42         3.38 o                         
  -1   4  18        273.08        259.88         3.53 o                         
   0   4  18         90.44         79.56         2.11 o                         
   1   4  18        272.52        267.92         4.10 o                         
   2   4  18        189.34        199.78         3.64 o                         
   3   4  18         55.63         52.53         2.53 o                         
   4   4  18         43.58         39.94         2.31 o                         
   5   4  18         57.47         60.01         2.97 o                         
   6   4  18         65.68         61.86         3.18 o                         
   7   4  18          5.64          8.91         2.22 o                         
  -7   5  18         14.55         17.32         2.67 o                         
  -6   5  18         33.42         30.96         2.38 o                         
  -5   5  18         15.11         16.73         2.27 o                         
  -4   5  18        207.40        204.98         5.20 o                         
  -3   5  18        627.67        598.77         8.24 o                         
  -2   5  18         58.69         61.03         2.91 o                         
  -1   5  18        247.86        251.77         4.27 o                         
   0   5  18         44.70         43.54         1.68 o                         
   1   5  18        247.41        244.61         3.54 o                         
   2   5  18         58.90         59.18         2.73 o                         
   3   5  18        629.18        630.30         7.95 o                         
   4   5  18        207.34        213.41         4.19 o                         
   5   5  18         15.00         16.36         2.02 o                         
   6   5  18         33.39         37.02         2.75 o                         
   7   5  18         14.47         13.76         2.42 o                         
  -6   6  18          1.36          3.85         4.13 o                         
  -5   6  18         11.27         17.38         4.27 o                         
  -4   6  18         43.14         42.61         3.28 o                         
  -3   6  18          3.64          7.19         2.19 o                         
  -2   6  18        160.02        178.67         5.79 o                         
  -1   6  18        161.77        161.67         4.55 o                         
   0   6  18          5.73          6.34         2.10 o                         
   1   6  18        161.38        160.35         3.77 o                         
   2   6  18        159.95        165.21         3.43 o                         
   3   6  18          3.61          7.28         1.65 o                         
   4   6  18         43.33         40.73         3.14 o                         
   5   6  18         11.17         10.46         2.37 o                         
   6   6  18          1.38          2.75         2.49 o                         
  -5   7  18          8.47          5.27         4.27 o                         
  -4   7  18         65.62         79.64         6.84 o                         
  -3   7  18         93.93         92.88         6.98 o                         
  -2   7  18         48.38         50.52         4.63 o                         
  -1   7  18        194.34        189.48         6.09 o                         
   0   7  18          9.68         10.57         2.11 o                         
   1   7  18        194.55        183.81         5.06 o                         
   2   7  18         48.80         58.75         3.34 o                         
   3   7  18         93.57         90.20         5.07 o                         
   4   7  18         65.57         95.73         8.69 o                         
   5   7  18          8.51          7.41         4.70 o                         
  -4   8  18         23.76         29.35         4.99 o                         
  -3   8  18         26.20         24.22         4.70 o                         
  -2   8  18         94.57        101.66         8.76 o                         
  -1   8  18         27.87         29.68         8.12 o                         
   0   8  18         21.72         15.65         2.46 o                         
   1   8  18         27.90         24.81         2.76 o                         
   2   8  18         94.52         99.28         7.85 o                         
   3   8  18         26.19         28.10         3.62 o                         
   4   8  18         23.71         22.37         5.27 o                         
  -2   9  18         17.39         15.13         8.12 o                         
  -1   9  18        143.60        156.83        14.53 o                         
   0   9  18          4.57          2.80         2.84 o                         
   1   9  18        143.54        145.27         8.10 o                         
   2   9  18         17.43         14.08         3.36 o                         
   1   0  19        820.70        829.77        10.36 o                         
   2   0  19        169.01        155.09         3.40 o                         
   3   0  19         58.55         54.42         3.36 o                         
   4   0  19         36.56         31.77         2.08 o                         
   5   0  19         33.17         35.95         2.00 o                         
   6   0  19          0.13          0.40         1.36 o                         
   7   0  19          5.49          7.69         2.02 o                         
   8   0  19          0.28         -1.54         2.57 o                         
  -8   1  19         46.53         52.09         3.44 o                         
  -7   1  19         82.65         87.07         3.98 o                         
  -6   1  19         18.80         22.12         1.92 o                         
  -5   1  19          0.22          0.25         1.27 o                         
  -4   1  19         27.59         21.73         2.64 o                         
  -3   1  19         62.08         53.69         4.03 o                         
  -2   1  19         89.86         89.24         2.87 o                         
  -1   1  19        443.50        424.26         6.19 o                         
   0   1  19        371.96        361.14         4.52 o                         
   1   1  19        443.31        439.32         6.39 o                         
   2   1  19         89.46         89.84         2.67 o                         
   3   1  19         61.97         57.62         2.51 o                         
   4   1  19         27.61         22.87         1.77 o                         
   5   1  19          0.22         -0.80         1.43 o                         
   6   1  19         18.88         20.58         3.00 o                         
   7   1  19         82.77         89.33         4.09 o                         
   8   1  19         46.60         50.49         3.43 o                         
  -8   2  19         25.52         31.74         3.02 o                         
  -7   2  19         32.73         27.90         2.24 o                         
  -6   2  19         45.77         43.00         2.34 o                         
  -5   2  19          6.79          4.91         1.42 o                         
  -4   2  19        117.93        111.72         3.34 o                         
  -3   2  19         84.05         85.38         5.38 o                         
  -2   2  19        291.20        266.54         4.72 o                         
  -1   2  19        219.01        245.86         6.00 o                         
   0   2  19          1.02          2.71         1.01 o                         
   1   2  19        219.09        235.22         3.69 o                         
   2   2  19        291.34        269.99         5.73 o                         
   3   2  19         83.82         75.79         7.27 o                         
   4   2  19        118.27        116.24         4.18 o                         
   5   2  19          6.77          3.27         2.95 o                         
   6   2  19         45.78         49.50         2.92 o                         
   7   2  19         32.76         28.12         2.67 o                         
   8   2  19         25.50         29.64         3.00 o                         
  -7   3  19         43.41         46.27         3.01 o                         
  -6   3  19         18.21         15.80         1.80 o                         
  -5   3  19         36.03         31.78         2.12 o                         
  -4   3  19        159.28        154.80         3.36 o                         
  -3   3  19        233.85        218.42         4.27 o                         
  -2   3  19        193.96        184.69         3.88 o                         
  -1   3  19        172.68        169.76         3.10 o                         
   0   3  19         27.90         29.67         1.53 o                         
   1   3  19        173.02        166.82         3.48 o                         
   2   3  19        193.73        190.65         3.56 o                         
   3   3  19        233.58        217.65        13.11 o                         
   4   3  19        159.39        150.63         4.04 o                         
   5   3  19         35.98         29.60         2.34 o                         
   6   3  19         18.30         15.61         2.05 o                         
   7   3  19         43.27         46.07         7.67 o                         
  -7   4  19         24.86         24.15         3.88 o                         
  -6   4  19         80.42         70.74         3.33 o                         
  -5   4  19         38.66         33.58         2.02 o                         
  -4   4  19         13.96         11.74         1.56 o                         
  -3   4  19         83.76         78.24         2.76 o                         
  -2   4  19          6.33          4.54         1.23 o                         
  -1   4  19         23.72         25.11         1.63 o                         
   0   4  19          0.07          0.02         0.95 o                         
   1   4  19         23.89         23.10         1.51 o                         
   2   4  19          6.29          6.24         1.26 o                         
   3   4  19         83.59         79.24         4.53 o                         
   4   4  19         13.93         12.49         1.70 o                         
   5   4  19         38.74         36.17         2.49 o                         
   6   4  19         80.22         77.98         3.64 o                         
   7   4  19         24.87         26.57         3.58 o                         
  -6   5  19         62.55         65.85         3.14 o                         
  -5   5  19         12.95         14.81         3.59 o                         
  -4   5  19          3.37          1.78         1.25 o                         
  -3   5  19        408.95        383.08         5.94 o                         
  -2   5  19         55.75         52.97         3.70 o                         
  -1   5  19        188.10        183.45         4.24 o                         
   0   5  19         74.59         75.61         2.33 o                         
   1   5  19        188.17        185.05         3.37 o                         
   2   5  19         55.81         54.59         2.18 o                         
   3   5  19        408.08        386.69         5.72 o                         
   4   5  19          3.39          1.16         1.40 o                         
   5   5  19         12.91         15.47         2.00 o                         
   6   5  19         62.69         69.06         3.57 o                         
  -6   6  19         14.11         18.24         4.70 o                         
  -5   6  19        100.76        113.83         7.98 o                         
  -4   6  19          7.60          6.46         2.33 o                         
  -3   6  19         40.81         44.37         3.24 o                         
  -2   6  19         52.45         50.57         5.13 o                         
  -1   6  19         45.38         41.49         3.22 o                         
   0   6  19          1.38          2.06         1.77 o                         
   1   6  19         45.29         46.53         1.94 o                         
   2   6  19         52.48         49.26         2.12 o                         
   3   6  19         40.88         43.14         2.17 o                         
   4   6  19          7.50          6.12         1.79 o                         
   5   6  19        100.77        118.00         5.35 o                         
   6   6  19         14.16         15.05         5.41 o                         
  -5   7  19         21.68         25.79         5.13 o                         
  -4   7  19          1.06          0.85         3.70 o                         
  -3   7  19        103.62        101.57         7.27 o                         
  -2   7  19          9.39          7.27         3.56 o                         
  -1   7  19          0.13         -0.31         2.16 o                         
   0   7  19         60.65         63.18         3.97 o                         
   1   7  19          0.14         -0.54         1.91 o                         
   2   7  19          9.47         14.96         2.82 o                         
   3   7  19        103.42        106.47         5.77 o                         
   4   7  19          1.06         -0.09         1.78 o                         
   5   7  19         21.58         27.07         5.70 o                         
  -4   8  19         44.73         62.54         6.84 o                         
  -3   8  19          5.66         18.24         4.56 o                         
  -2   8  19         16.69          5.56         3.70 o                         
  -1   8  19          3.30          4.17         2.57 o                         
   0   8  19         23.05         27.62         4.91 o                         
   1   8  19          3.29         -0.64         2.12 o                         
   2   8  19         16.78         14.74         3.91 o                         
   3   8  19          5.64         -0.97         2.71 o                         
   4   8  19         44.63         44.59         6.27 o                         
  -2   9  19          1.02          2.42         4.13 o                         
  -1   9  19         23.16         21.28         3.58 o                         
   0   9  19          2.59          6.18         3.13 o                         
   1   9  19         23.13         24.19         3.58 o                         
   2   9  19          1.01         -4.85         4.85 o                         
   0   0  20        685.04        651.30        14.60 o                         
   1   0  20          8.71         10.37         1.70 o                         
   2   0  20         97.04         90.43         2.88 o                         
   3   0  20          1.80          3.06         1.42 o                         
   4   0  20          0.12         -1.23         1.23 o                         
   5   0  20          8.34          8.45         1.48 o                         
   6   0  20         10.12         10.61         1.62 o                         
   7   0  20         32.82         26.89         2.60 o                         
   8   0  20          0.27          0.59         2.12 o                         
  -7   1  20         36.20         38.08         2.51 o                         
  -6   1  20         29.49         32.48         2.26 o                         
  -5   1  20         39.63         39.42         2.67 o                         
  -4   1  20        233.93        221.51         4.52 o                         
  -3   1  20        731.03        696.79        11.15 o                         
  -2   1  20        126.45        122.35         3.33 o                         
  -1   1  20        461.33        460.51        11.80 o                         
   0   1  20          1.89          4.34         1.30 o                         
   1   1  20        463.20        460.93         8.16 o                         
   2   1  20        126.14        114.45         3.01 o                         
   3   1  20        731.07        722.14        14.17 o                         
   4   1  20        233.54        217.29         4.29 o                         
   5   1  20         39.53         35.80         3.64 o                         
   6   1  20         29.46         30.75         3.03 o                         
   7   1  20         36.03         35.73         2.89 o                         
  -7   2  20         30.14         33.13         2.37 o                         
  -6   2  20         26.70         24.73         1.99 o                         
  -5   2  20        253.86        243.51         4.50 o                         
  -4   2  20        133.46        122.84         6.49 o                         
  -3   2  20         98.85         92.67         3.04 o                         
  -2   2  20        683.12        665.02        11.62 o                         
  -1   2  20          6.45          8.85         1.47 o                         
   0   2  20         41.39         48.51         2.29 o                         
   1   2  20          6.46          6.89         1.19 o                         
   2   2  20        682.81        666.21        11.54 o                         
   3   2  20         98.85         96.37         3.78 o                         
   4   2  20        133.64        130.27         4.38 o                         
   5   2  20        253.64        243.07         8.45 o                         
   6   2  20         26.74         23.82         2.32 o                         
   7   2  20         30.04         37.51         2.99 o                         
  -7   3  20         33.40         33.24         2.81 o                         
  -6   3  20         76.46         67.69         3.14 o                         
  -5   3  20         59.32         64.64         3.21 o                         
  -4   3  20        243.35        241.94         4.24 o                         
  -3   3  20        131.19        120.90         5.70 o                         
  -2   3  20        287.58        288.68         5.02 o                         
  -1   3  20         45.59         40.38         2.04 o                         
   0   3  20         35.18         33.56         1.65 o                         
   1   3  20         45.91         48.64         2.09 o                         
   2   3  20        287.20        285.76         5.72 o                         
   3   3  20        130.79        117.54         3.98 o                         
   4   3  20        243.72        242.81         4.99 o                         
   5   3  20         59.29         58.20         2.92 o                         
   6   3  20         76.47         68.99         5.38 o                         
   7   3  20         33.33         36.04         5.07 o                         
  -7   4  20          1.63          1.59         1.97 o                         
  -6   4  20         18.56         15.13         2.19 o                         
  -5   4  20         32.90         31.06         1.99 o                         
  -4   4  20         55.94         51.52         2.82 o                         
  -3   4  20        103.20         85.11         2.92 o                         
  -2   4  20        128.02        126.27         3.19 o                         
  -1   4  20        292.03        276.52         4.80 o                         
   0   4  20         87.85         84.57         2.38 o                         
   1   4  20        292.73        272.87         5.18 o                         
   2   4  20        127.80        124.70         4.52 o                         
   3   4  20        103.14         89.84         3.41 o                         
   4   4  20         55.98         56.83         4.97 o                         
   5   4  20         32.89         32.35         2.42 o                         
   6   4  20         18.63         16.84         2.26 o                         
   7   4  20          1.66          1.60         2.39 o                         
  -6   5  20          0.88          1.34         1.70 o                         
  -5   5  20          5.79         12.75         1.77 o                         
  -4   5  20         66.28         64.15         2.62 o                         
  -3   5  20         86.37         81.25         2.66 o                         
  -2   5  20         21.60         26.83         1.60 o                         
  -1   5  20         57.82         48.07         1.98 o                         
   0   5  20        274.21        267.05         4.07 o                         
   1   5  20         57.90         50.09         2.01 o                         
   2   5  20         21.47         25.55         1.69 o                         
   3   5  20         85.83         80.24         2.88 o                         
   4   5  20         66.23         62.53         3.00 o                         
   5   5  20          5.77          5.37         2.28 o                         
   6   5  20          0.87          0.31         3.22 o                         
  -6   6  20         35.90         40.74         5.70 o                         
  -5   6  20         60.16         69.95         6.84 o                         
  -4   6  20         21.18         21.89         2.94 o                         
  -3   6  20         14.39         16.81         2.56 o                         
  -2   6  20        172.99        169.81         8.26 o                         
  -1   6  20        173.04        165.45         6.70 o                         
   0   6  20         30.25         29.41         2.96 o                         
   1   6  20        173.32        166.72         3.98 o                         
   2   6  20        172.96        173.68         5.32 o                         
   3   6  20         14.33         17.49         1.68 o                         
   4   6  20         21.11         19.11         2.22 o                         
   5   6  20         59.94         71.56         4.44 o                         
   6   6  20         35.86         41.19         6.34 o                         
  -5   7  20         15.99         20.66         5.13 o                         
  -4   7  20         62.25         48.29         5.70 o                         
  -3   7  20        174.54        210.13         9.54 o                         
  -2   7  20         32.98         24.50         4.42 o                         
  -1   7  20         66.16         64.96         5.70 o                         
   0   7  20         29.63         29.63         3.17 o                         
   1   7  20         66.12         72.74         4.48 o                         
   2   7  20         32.94         29.64         3.22 o                         
   3   7  20        174.62        181.26         8.18 o                         
   4   7  20         62.24         59.59         3.72 o                         
   5   7  20         16.01         17.52         2.85 o                         
  -3   8  20          1.13          3.28         3.70 o                         
  -2   8  20         66.61         77.07         6.70 o                         
  -1   8  20         56.88         59.41         5.84 o                         
   0   8  20          4.38          6.00         2.67 o                         
   1   8  20         56.59         49.33         5.06 o                         
   2   8  20         66.56         66.79         4.68 o                         
   3   8  20          1.16          0.00         2.72 o                         
  -1   9  20         27.87         34.48         5.27 o                         
   0   9  20          5.12          7.40         3.10 o                         
   1   9  20         27.89         32.35         3.78 o                         
   1   0  21        105.50        102.72         2.99 o                         
   2   0  21         80.80         80.17         2.85 o                         
   3   0  21         72.48         65.09         2.68 o                         
   4   0  21        165.29        142.82         3.67 o                         
   5   0  21        390.34        374.82         5.90 o                         
   6   0  21         19.87         19.80         1.87 o                         
   7   0  21         53.29         53.73         4.61 o                         
  -7   1  21          0.90          2.74         1.69 o                         
  -6   1  21         22.48         28.92         2.09 o                         
  -5   1  21         12.23         13.79         1.69 o                         
  -4   1  21         50.47         46.34         2.40 o                         
  -3   1  21       1067.48        998.74        17.01 o                         
  -2   1  21        110.68        107.64         3.26 o                         
  -1   1  21         59.99         67.64         2.73 o                         
   0   1  21         83.32         86.87         4.44 o                         
   1   1  21         59.93         56.55         3.17 o                         
   2   1  21        110.26        105.97         2.97 o                         
   3   1  21       1067.27        989.66        18.24 o                         
   4   1  21         50.23         44.24         2.92 o                         
   5   1  21         12.21         10.63         1.88 o                         
   6   1  21         22.34         25.84         2.43 o                         
   7   1  21          0.91          2.39         2.01 o                         
  -7   2  21         50.51         53.74         2.84 o                         
  -6   2  21         26.96         30.05         2.15 o                         
  -5   2  21          1.81          0.43         1.39 o                         
  -4   2  21        319.85        297.05         5.46 o                         
  -3   2  21        123.54        113.20         3.29 o                         
  -2   2  21         36.11         35.34         2.09 o                         
  -1   2  21        196.13        178.00         3.88 o                         
   0   2  21        193.35        193.67         4.05 o                         
   1   2  21        195.94        181.87         3.36 o                         
   2   2  21         36.38         36.03         2.47 o                         
   3   2  21        123.89        122.17         6.55 o                         
   4   2  21        320.46        297.14         6.75 o                         
   5   2  21          1.82          4.09         1.68 o                         
   6   2  21         26.74         27.45         2.51 o                         
   7   2  21         50.65         54.23         3.32 o                         
  -7   3  21         30.90         38.83         2.77 o                         
  -6   3  21        125.72        125.57         3.66 o                         
  -5   3  21         27.64         25.01         1.92 o                         
  -4   3  21         93.32         86.55         3.38 o                         
  -3   3  21         95.28         99.62         5.40 o                         
  -2   3  21        110.13        100.20         4.24 o                         
  -1   3  21        169.03        162.76         3.62 o                         
   0   3  21        240.39        219.74         4.31 o                         
   1   3  21        168.78        162.10         3.20 o                         
   2   3  21        109.83        104.56         2.81 o                         
   3   3  21         95.11         85.41         4.35 o                         
   4   3  21         93.41         94.56         4.03 o                         
   5   3  21         27.78         28.49         2.37 o                         
   6   3  21        125.55        127.06         4.64 o                         
   7   3  21         30.89         43.76         3.43 o                         
  -7   4  21         58.90         62.28         3.38 o                         
  -6   4  21         24.85         27.85         2.48 o                         
  -5   4  21          7.21          6.45         1.51 o                         
  -4   4  21         36.20         38.07         2.00 o                         
  -3   4  21        132.17        133.93         3.49 o                         
  -2   4  21        263.97        267.48         4.82 o                         
  -1   4  21        331.32        331.58         5.43 o                         
   0   4  21        248.98        231.81         4.36 o                         
   1   4  21        331.77        331.49         5.74 o                         
   2   4  21        263.86        272.56         4.47 o                         
   3   4  21        132.32        130.76         3.74 o                         
   4   4  21         36.24         41.19         2.78 o                         
   5   4  21          7.17          6.98         1.75 o                         
   6   4  21         24.90         33.80         2.74 o                         
   7   4  21         59.12         60.99         3.64 o                         
  -6   5  21         28.83         26.85         3.17 o                         
  -5   5  21         49.79         54.01         2.79 o                         
  -4   5  21        123.10        117.61         4.18 o                         
  -3   5  21         36.33         37.78         2.75 o                         
  -2   5  21         95.82         84.65         3.60 o                         
  -1   5  21         56.26         60.62         2.53 o                         
   0   5  21        520.72        502.21         6.71 o                         
   1   5  21         56.50         57.56         2.18 o                         
   2   5  21         96.21         89.06         2.77 o                         
   3   5  21         36.14         40.56         2.13 o                         
   4   5  21        123.20        117.96         3.90 o                         
   5   5  21         49.76         53.16         5.15 o                         
   6   5  21         28.90         30.46         4.83 o                         
  -5   6  21         11.07          9.83         4.42 o                         
  -4   6  21          8.31         12.25         2.60 o                         
  -3   6  21         65.46         72.92         5.56 o                         
  -2   6  21         23.73         25.64         4.27 o                         
  -1   6  21        151.35        143.03         7.69 o                         
   0   6  21        144.81        144.85        12.25 o                         
   1   6  21        151.54        152.02         4.41 o                         
   2   6  21         23.66         22.66         1.64 o                         
   3   6  21         65.48         64.67         2.59 o                         
   4   6  21          8.37          9.30         2.54 o                         
   5   6  21         10.94         14.59         2.67 o                         
  -4   7  21         20.54         20.09         4.70 o                         
  -3   7  21          4.07          5.70         3.70 o                         
  -2   7  21         15.69         13.53         4.13 o                         
  -1   7  21        102.83        111.12         7.27 o                         
   0   7  21         96.28         92.60         6.70 o                         
   1   7  21        102.91         99.12         8.05 o                         
   2   7  21         15.79         16.65         2.96 o                         
   3   7  21          4.07          5.02         3.13 o                         
   4   7  21         20.48         20.27         2.67 o                         
  -3   8  21         48.99         63.68         6.55 o                         
  -2   8  21         77.95         89.61         7.55 o                         
  -1   8  21         16.83         30.49         4.99 o                         
   0   8  21         65.86         70.23         6.27 o                         
   1   8  21         16.76         16.79         3.17 o                         
   2   8  21         78.10         81.10         5.03 o                         
   3   8  21         48.82         54.27         5.41 o                         
   0   0  22        128.16        105.85         5.27 o                         
   1   0  22        109.24        117.83         3.23 o                         
   2   0  22         18.88         17.23         1.67 o                         
   3   0  22         30.35         28.42         1.92 o                         
   4   0  22        184.19        153.40         4.34 o                         
   5   0  22         21.34         20.44         1.83 o                         
   6   0  22         71.30         75.99         3.64 o                         
   7   0  22          1.43          0.56         1.97 o                         
  -7   1  22         30.24         36.02         2.48 o                         
  -6   1  22         28.99         37.79         2.30 o                         
  -5   1  22          9.22          9.72         1.64 o                         
  -4   1  22        147.27        137.05         3.81 o                         
  -3   1  22        102.09        110.54         3.31 o                         
  -2   1  22        140.06        123.97         3.39 o                         
  -1   1  22         16.07         18.84         1.71 o                         
   0   1  22          4.17         10.70         1.58 o                         
   1   1  22         16.13         13.81         3.13 o                         
   2   1  22        140.04        130.13         3.41 o                         
   3   1  22        101.80        108.40         4.03 o                         
   4   1  22        147.29        132.07         4.63 o                         
   5   1  22          9.25          7.61         1.87 o                         
   6   1  22         29.00         36.57         2.72 o                         
   7   1  22         30.33         32.35         3.62 o                         
  -7   2  22        192.03        213.05         4.88 o                         
  -6   2  22          7.45          6.31         1.79 o                         
  -5   2  22         37.08         29.78         2.01 o                         
  -4   2  22         32.10         31.21         2.20 o                         
  -3   2  22        127.44        116.23         3.42 o                         
  -2   2  22         85.06         73.17         3.07 o                         
  -1   2  22        228.80        210.45         4.29 o                         
   0   2  22         70.72         69.36         4.26 o                         
   1   2  22        228.69        209.67         4.25 o                         
   2   2  22         84.88         72.37         3.47 o                         
   3   2  22        127.73        109.59         4.08 o                         
   4   2  22         32.16         29.95         2.67 o                         
   5   2  22         36.94         33.19         2.48 o                         
   6   2  22          7.48          3.44         1.89 o                         
   7   2  22        191.99        206.41         6.32 o                         
  -7   3  22          6.96          3.07         2.73 o                         
  -6   3  22        115.55        130.19         3.80 o                         
  -5   3  22         51.48         47.89         2.34 o                         
  -4   3  22         57.19         56.07         2.79 o                         
  -3   3  22         12.92         16.55         1.76 o                         
  -2   3  22        809.69        750.51        11.39 o                         
  -1   3  22        171.34        162.50         5.23 o                         
   0   3  22          0.09          1.49         1.27 o                         
   1   3  22        171.71        164.79         3.78 o                         
   2   3  22        809.33        732.82         9.01 o                         
   3   3  22         12.92         15.81         2.11 o                         
   4   3  22         57.50         54.90         3.37 o                         
   5   3  22         51.81         50.07         3.37 o                         
   6   3  22        115.59        130.89         4.54 o                         
   7   3  22          6.94          4.78         2.20 o                         
  -6   4  22          1.13          0.09         2.26 o                         
  -5   4  22         38.38         41.94         2.24 o                         
  -4   4  22         18.64         17.80         1.83 o                         
  -3   4  22         55.73         51.17         2.51 o                         
  -2   4  22         94.49         89.55         3.71 o                         
  -1   4  22        159.20        139.47         3.43 o                         
   0   4  22        256.81        257.23         4.74 o                         
   1   4  22        159.12        140.68         6.83 o                         
   2   4  22         94.73         90.04         2.76 o                         
   3   4  22         55.65         51.55         2.62 o                         
   4   4  22         18.69         16.19         1.92 o                         
   5   4  22         38.40         39.63         2.66 o                         
   6   4  22          1.12          1.03         1.93 o                         
  -6   5  22         24.71         33.07         3.72 o                         
  -5   5  22         38.49         42.92         2.90 o                         
  -4   5  22         12.92         16.58         1.97 o                         
  -3   5  22         92.53         94.28         3.47 o                         
  -2   5  22         13.90         13.21         1.46 o                         
  -1   5  22        123.91        110.57         4.23 o                         
   0   5  22          0.40          2.17         1.23 o                         
   1   5  22        123.88        114.57         3.07 o                         
   2   5  22         13.90         11.66         1.48 o                         
   3   5  22         93.03         93.88         3.40 o                         
   4   5  22         12.87         13.76         1.93 o                         
   5   5  22         38.33         35.56         2.40 o                         
   6   5  22         24.62         31.42         2.80 o                         
  -5   6  22          4.98          8.83         4.42 o                         
  -4   6  22          2.64         -0.77         2.31 o                         
  -3   6  22         14.87         17.95         4.27 o                         
  -2   6  22         54.37         60.55         5.84 o                         
  -1   6  22         42.65         45.87         5.27 o                         
   0   6  22         93.25         75.93         6.27 o                         
   1   6  22         42.56         32.23         2.72 o                         
   2   6  22         54.44         50.52         2.26 o                         
   3   6  22         14.87         17.29         1.72 o                         
   4   6  22          2.63          4.00         1.90 o                         
   5   6  22          4.98          2.36         2.33 o                         
  -4   7  22          2.16          8.98         4.13 o                         
  -3   7  22          0.18          5.13         4.13 o                         
  -2   7  22        121.59        132.63         8.12 o                         
  -1   7  22         96.39         97.44         7.12 o                         
   0   7  22          0.68         -3.13         3.13 o                         
   1   7  22         96.57         92.03         6.98 o                         
   2   7  22        121.86        120.15         5.64 o                         
   3   7  22          0.18          1.76         4.27 o                         
   4   7  22          2.12          3.46         2.92 o                         
  -3   8  22         11.88          9.54         4.56 o                         
  -2   8  22         18.11         24.93         4.99 o                         
  -1   8  22          3.70          7.55         4.13 o                         
   0   8  22          5.34          4.84         3.99 o                         
   1   8  22          3.68          2.28         3.99 o                         
   2   8  22         18.21         25.38         3.58 o                         
   3   8  22         11.91         14.38         3.32 o                         
   1   0  23         26.49         32.77         2.00 o                         
   2   0  23         99.40         98.38         3.07 o                         
   3   0  23        118.85        107.35         3.25 o                         
   4   0  23         11.90         10.76         2.81 o                         
   5   0  23         22.56         21.73         1.85 o                         
   6   0  23         35.44         44.79         2.97 o                         
   7   0  23         47.74         61.56         5.04 o                         
  -7   1  23         18.07         24.30         4.55 o                         
  -6   1  23          6.58          4.96         1.64 o                         
  -5   1  23         55.63         57.12         2.56 o                         
  -4   1  23         20.63         20.67         1.96 o                         
  -3   1  23         56.54         53.42         2.52 o                         
  -2   1  23        790.81        752.74        17.35 o                         
  -1   1  23        452.44        429.88        10.69 o                         
   0   1  23        642.15        581.61         8.20 o                         
   1   1  23        452.57        430.16         8.11 o                         
   2   1  23        790.44        790.54        10.21 o                         
   3   1  23         56.63         51.19         6.91 o                         
   4   1  23         20.66         20.51         3.63 o                         
   5   1  23         55.57         57.36         3.04 o                         
   6   1  23          6.60          9.00         2.02 o                         
   7   1  23         18.09         24.87         2.77 o                         
  -7   2  23         36.40         44.43         2.72 o                         
  -6   2  23         27.68         29.36         2.25 o                         
  -5   2  23         74.11         77.55         3.70 o                         
  -4   2  23         44.38         36.25         3.44 o                         
  -3   2  23        166.71        149.81         3.84 o                         
  -2   2  23        183.89        183.60         4.09 o                         
  -1   2  23         94.46         98.53         6.23 o                         
   0   2  23        694.76        645.84        10.22 o                         
   1   2  23         94.18        100.22         3.13 o                         
   2   2  23        183.42        169.95         8.48 o                         
   3   2  23        167.01        159.90         4.83 o                         
   4   2  23         44.27         37.67         2.87 o                         
   5   2  23         74.40         82.61         3.63 o                         
   6   2  23         27.74         27.29         2.62 o                         
   7   2  23         36.42         45.23         3.28 o                         
  -6   3  23          8.58         12.58         1.88 o                         
  -5   3  23         12.08         13.35         2.32 o                         
  -4   3  23          2.26          1.49         1.46 o                         
  -3   3  23         49.69         51.33         2.53 o                         
  -2   3  23        204.80        223.28         4.52 o                         
  -1   3  23        198.45        202.39         4.19 o                         
   0   3  23          0.08         -0.94         1.27 o                         
   1   3  23        198.56        196.38         4.18 o                         
   2   3  23        204.36        215.56         4.55 o                         
   3   3  23         49.67         48.37         3.02 o                         
   4   3  23          2.24          1.64         1.81 o                         
   5   3  23         12.18         15.43         2.08 o                         
   6   3  23          8.53         11.65         2.28 o                         
  -6   4  23         39.41         45.77         3.74 o                         
  -5   4  23         27.79         26.45         2.00 o                         
  -4   4  23          7.42          8.14         1.44 o                         
  -3   4  23         12.64         11.33         1.58 o                         
  -2   4  23        154.86        150.77         3.69 o                         
  -1   4  23         68.58         64.05         2.66 o                         
   0   4  23        148.06        142.51         3.57 o                         
   1   4  23         68.54         65.66         4.64 o                         
   2   4  23        154.56        141.54         3.74 o                         
   3   4  23         12.63         11.03         1.76 o                         
   4   4  23          7.41          9.20         1.78 o                         
   5   4  23         27.79         30.81         2.76 o                         
   6   4  23         39.34         47.29         3.17 o                         
  -6   5  23         24.63         30.42         3.77 o                         
  -5   5  23         16.10         20.78         3.22 o                         
  -4   5  23         32.88         36.33         3.36 o                         
  -3   5  23         48.44         46.65         6.77 o                         
  -2   5  23         44.66         41.56         2.29 o                         
  -1   5  23         45.37         46.50         2.63 o                         
   0   5  23         76.94         78.95         3.30 o                         
   1   5  23         45.39         45.39         2.29 o                         
   2   5  23         44.64         43.08         2.25 o                         
   3   5  23         48.43         41.57         2.44 o                         
   4   5  23         32.54         41.09         2.87 o                         
   5   5  23         16.04         15.76         2.30 o                         
   6   5  23         24.59         29.70         3.54 o                         
  -5   6  23         11.16         17.24         4.84 o                         
  -4   6  23         29.46         35.62         3.49 o                         
  -3   6  23         62.18         71.94         6.41 o                         
  -2   6  23         62.83         58.27         5.56 o                         
  -1   6  23         26.34         24.50         4.27 o                         
   0   6  23         66.59         70.09         5.98 o                         
   1   6  23         26.23         28.42         3.17 o                         
   2   6  23         62.83         66.17         2.76 o                         
   3   6  23         62.30         69.11         2.79 o                         
   4   6  23         29.31         29.21         2.96 o                         
   5   6  23         11.13         14.97         2.78 o                         
  -4   7  23         11.70         14.10         4.56 o                         
  -3   7  23          0.99          6.13         3.99 o                         
  -2   7  23         32.69         33.76         4.99 o                         
  -1   7  23         59.32         66.24         6.41 o                         
   0   7  23          0.04          0.28         3.42 o                         
   1   7  23         59.23         66.67         6.41 o                         
   2   7  23         32.72         35.62         5.27 o                         
   3   7  23          1.02         -0.85         2.62 o                         
   4   7  23         11.62         17.04         2.55 o                         
  -2   8  23         38.67         41.31         5.70 o                         
  -1   8  23          0.35         -0.14         3.85 o                         
   0   8  23         23.04         30.77         5.13 o                         
   1   8  23          0.33          0.57         3.85 o                         
   2   8  23         38.68         40.74         5.84 o                         
   0   0  24        877.17        846.36        19.09 o                         
   1   0  24        148.73        146.40         3.58 o                         
   2   0  24         90.53         92.61         3.86 o                         
   3   0  24        340.62        325.34         5.67 o                         
   4   0  24        154.10        176.55         6.73 o                         
   5   0  24          3.75          2.10         1.70 o                         
   6   0  24         78.47         89.14         5.70 o                         
   7   0  24          0.19         -2.00         2.48 o                         
  -7   1  24         28.41         27.88         2.85 o                         
  -6   1  24          7.46         11.33         1.85 o                         
  -5   1  24         40.05         32.89         2.16 o                         
  -4   1  24        132.03        132.30         3.89 o                         
  -3   1  24        427.17        405.52         7.20 o                         
  -2   1  24         76.96         78.92         3.66 o                         
  -1   1  24         19.86         20.90         1.81 o                         
   0   1  24        268.84        276.85         5.01 o                         
   1   1  24         19.80         16.26         2.06 o                         
   2   1  24         77.26         74.07         3.58 o                         
   3   1  24        426.41        415.31         8.31 o                         
   4   1  24        132.02        144.88         4.94 o                         
   5   1  24         40.24         30.50         2.52 o                         
   6   1  24          7.44          8.99         2.12 o                         
   7   1  24         28.45         35.63         3.13 o                         
  -7   2  24         11.83         17.52         2.19 o                         
  -6   2  24         12.94         19.25         2.05 o                         
  -5   2  24         33.06         33.37         2.19 o                         
  -4   2  24         12.95         11.35         1.78 o                         
  -3   2  24         24.16         24.42         2.07 o                         
  -2   2  24        300.42        291.49         5.35 o                         
  -1   2  24        262.37        263.64         4.98 o                         
   0   2  24         87.30        106.74         3.24 o                         
   1   2  24        262.93        251.18         4.84 o                         
   2   2  24        300.01        282.77         6.44 o                         
   3   2  24         24.12         25.01         2.47 o                         
   4   2  24         13.06         14.04         2.32 o                         
   5   2  24         33.10         35.95         3.37 o                         
   6   2  24         12.90          8.94         2.13 o                         
   7   2  24         11.96         11.99         2.50 o                         
  -6   3  24          9.47         10.64         1.90 o                         
  -5   3  24         17.32         19.95         1.93 o                         
  -4   3  24         45.14         37.97         3.71 o                         
  -3   3  24         72.87         73.98         3.08 o                         
  -2   3  24         34.59         41.68         2.32 o                         
  -1   3  24         11.00         12.84         1.94 o                         
   0   3  24         61.08         48.75         3.83 o                         
   1   3  24         11.03         11.71         1.63 o                         
   2   3  24         34.81         39.71         5.91 o                         
   3   3  24         72.74         78.68         3.91 o                         
   4   3  24         44.77         35.95         3.28 o                         
   5   3  24         17.26         21.61         2.37 o                         
   6   3  24          9.49         13.60         2.39 o                         
  -6   4  24         20.54         32.59         2.61 o                         
  -5   4  24         83.94         84.25         3.18 o                         
  -4   4  24         19.73         18.70         2.06 o                         
  -3   4  24        137.78        143.96         4.45 o                         
  -2   4  24        142.50        140.15         3.67 o                         
  -1   4  24        194.14        192.31         4.19 o                         
   0   4  24          0.01          1.47         1.34 o                         
   1   4  24        193.91        189.49         4.25 o                         
   2   4  24        142.36        133.13         3.77 o                         
   3   4  24        137.69        158.65         4.97 o                         
   4   4  24         19.86         21.80         1.97 o                         
   5   4  24         83.92         83.29         3.79 o                         
   6   4  24         20.54         23.42         3.37 o                         
  -5   5  24         89.77         89.68         5.28 o                         
  -4   5  24         12.33         11.47         2.70 o                         
  -3   5  24         20.92         23.28         2.86 o                         
  -2   5  24         15.21         16.24         2.53 o                         
  -1   5  24         56.52         54.99         4.47 o                         
   0   5  24          4.98         11.09         2.49 o                         
   1   5  24         56.40         48.95         2.45 o                         
   2   5  24         15.25         15.69         1.79 o                         
   3   5  24         21.00         19.85         2.42 o                         
   4   5  24         12.31         11.66         1.98 o                         
   5   5  24         89.67        100.51         6.50 o                         
  -4   6  24          2.95          4.38         2.53 o                         
  -3   6  24         18.18         14.39         4.13 o                         
  -2   6  24          8.53         10.83         3.99 o                         
  -1   6  24         72.46         67.10         5.84 o                         
   0   6  24         86.61         84.19         6.84 o                         
   1   6  24         72.36         74.38         5.91 o                         
   2   6  24          8.51         10.03         1.61 o                         
   3   6  24         18.16         19.17         2.05 o                         
   4   6  24          2.94          6.23         2.02 o                         
  -3   7  24          6.05         12.82         4.56 o                         
  -2   7  24          2.18         -1.14         3.70 o                         
  -1   7  24         18.68         19.66         4.56 o                         
   0   7  24          3.81         -2.14         3.42 o                         
   1   7  24         18.60         29.92         5.13 o                         
   2   7  24          2.18          4.42         3.99 o                         
   3   7  24          6.08          8.98         4.56 o                         
  -1   8  24         30.88         35.19         5.41 o                         
   0   8  24         15.93         22.65         4.99 o                         
   1   8  24         30.92         39.03         5.56 o                         
   1   0  25         43.62         43.89         2.27 o                         
   2   0  25        107.45        104.01         3.20 o                         
   3   0  25         16.31         17.88         1.89 o                         
   4   0  25         13.06         17.27         1.95 o                         
   5   0  25          9.75         11.29         2.00 o                         
   6   0  25          0.95          2.80         1.98 o                         
   7   0  25         41.73         44.16         5.70 o                         
  -6   1  25         21.97         22.22         2.20 o                         
  -5   1  25         38.54         40.04         2.32 o                         
  -4   1  25         58.90         57.25         2.82 o                         
  -3   1  25         33.19         37.23         2.34 o                         
  -2   1  25        486.48        470.06         7.26 o                         
  -1   1  25        417.34        396.87         6.39 o                         
   0   1  25        107.92        116.10         3.34 o                         
   1   1  25        417.70        393.54         9.40 o                         
   2   1  25        486.38        477.09         9.02 o                         
   3   1  25         33.26         38.58         2.97 o                         
   4   1  25         58.92         57.07         3.53 o                         
   5   1  25         38.55         42.56         2.83 o                         
   6   1  25         21.98         24.91         2.60 o                         
  -6   2  25         80.77         85.49         3.37 o                         
  -5   2  25         44.14         49.46         2.53 o                         
  -4   2  25         64.91         58.22         4.32 o                         
  -3   2  25         13.67         11.66         1.82 o                         
  -2   2  25        193.79        188.35         4.32 o                         
  -1   2  25         65.74         68.49         2.94 o                         
   0   2  25        338.61        333.82         5.77 o                         
   1   2  25         65.75         67.40         3.60 o                         
   2   2  25        193.39        187.05         5.23 o                         
   3   2  25         13.70         12.52         2.21 o                         
   4   2  25         65.08         55.10         3.43 o                         
   5   2  25         43.85         49.10         3.03 o                         
   6   2  25         80.74         83.83         4.42 o                         
  -6   3  25          3.66          3.67         1.79 o                         
  -5   3  25        101.16         95.22         3.32 o                         
  -4   3  25         60.98         60.44         3.38 o                         
  -3   3  25         45.74         51.51         3.11 o                         
  -2   3  25         43.03         47.49         2.47 o                         
  -1   3  25        262.01        244.72         5.43 o                         
   0   3  25         34.21         36.65         2.22 o                         
   1   3  25        262.00        242.75         4.84 o                         
   2   3  25         43.15         46.71         2.92 o                         
   3   3  25         45.96         45.97         3.12 o                         
   4   3  25         61.18         59.83         3.58 o                         
   5   3  25        101.01        101.14         5.51 o                         
   6   3  25          3.66          1.52         2.03 o                         
  -6   4  25         27.00         37.02         4.26 o                         
  -5   4  25        133.45        154.02         5.66 o                         
  -4   4  25          6.12          8.60         1.75 o                         
  -3   4  25         15.83         17.91         1.86 o                         
  -2   4  25         39.45         40.51         3.58 o                         
  -1   4  25         11.78         16.44         1.74 o                         
   0   4  25         16.71         18.11         1.81 o                         
   1   4  25         11.61         18.38         1.86 o                         
   2   4  25         39.46         36.65         2.58 o                         
   3   4  25         15.86         17.48         3.21 o                         
   4   4  25          6.02          7.81         3.42 o                         
   5   4  25        133.27        150.69         4.68 o                         
   6   4  25         27.11         34.20         4.67 o                         
  -5   5  25         27.90         38.62         3.87 o                         
  -4   5  25         82.42         99.33         5.20 o                         
  -3   5  25         21.37         23.61         2.96 o                         
  -2   5  25          4.30          4.62         2.19 o                         
  -1   5  25        159.82        160.49         3.82 o                         
   0   5  25          0.49         -0.12         1.28 o                         
   1   5  25        160.02        154.32         3.90 o                         
   2   5  25          4.40          5.36         1.59 o                         
   3   5  25         21.33         25.80         4.49 o                         
   4   5  25         82.33        105.81         4.70 o                         
   5   5  25         27.97         29.14         2.78 o                         
  -4   6  25          4.76          4.35         2.67 o                         
  -3   6  25          4.99          9.83         3.99 o                         
  -2   6  25         51.45         54.85         6.13 o                         
  -1   6  25         62.61         62.83         5.70 o                         
   0   6  25         35.93         35.33         4.70 o                         
   1   6  25         62.59         74.71         5.34 o                         
   2   6  25         51.55         47.30         4.94 o                         
   3   6  25          5.03          4.99         2.49 o                         
   4   6  25          4.66          0.29         2.27 o                         
  -3   7  25         54.55         64.39         6.70 o                         
  -2   7  25         23.62         23.36         5.13 o                         
  -1   7  25          7.90         11.25         4.13 o                         
   0   7  25          9.12          5.56         3.99 o                         
   1   7  25          7.93          1.99         3.85 o                         
   2   7  25         23.57         34.90         5.41 o                         
   3   7  25         54.73         63.11         6.70 o                         
   0   0  26        699.44        636.37        15.67 o                         
   1   0  26        722.74        667.56         9.29 o                         
   2   0  26         80.28         85.24         3.12 o                         
   3   0  26         73.87         71.48         3.09 o                         
   4   0  26        220.34        190.16         5.84 o                         
   5   0  26         39.63         40.36         3.70 o                         
   6   0  26          8.03          9.34         2.40 o                         
  -6   1  26         34.15         32.73         2.98 o                         
  -5   1  26         28.98         25.97         2.13 o                         
  -4   1  26         69.15         68.65         3.18 o                         
  -3   1  26         31.43         30.19         2.25 o                         
  -2   1  26         89.97         91.58         3.31 o                         
  -1   1  26         78.02         89.00         3.18 o                         
   0   1  26         18.35         15.43         1.78 o                         
   1   1  26         77.79         90.24         7.84 o                         
   2   1  26         89.95         94.47         4.13 o                         
   3   1  26         31.59         26.56         2.85 o                         
   4   1  26         69.12         59.67         5.48 o                         
   5   1  26         28.97         25.01         3.14 o                         
   6   1  26         34.07         30.79         3.05 o                         
  -6   2  26         33.90         39.33         2.57 o                         
  -5   2  26         25.84         35.19         2.25 o                         
  -4   2  26        111.47        105.30         7.39 o                         
  -3   2  26        108.56        107.02         3.55 o                         
  -2   2  26        221.97        218.57         4.74 o                         
  -1   2  26        156.36        148.86         3.87 o                         
   0   2  26          2.64          8.69         1.75 o                         
   1   2  26        156.33        141.91         3.85 o                         
   2   2  26        222.39        210.79         8.55 o                         
   3   2  26        108.75        102.27         8.41 o                         
   4   2  26        111.81        103.10         4.53 o                         
   5   2  26         25.68         30.26         2.91 o                         
   6   2  26         33.91         38.54         3.06 o                         
  -6   3  26         65.39         70.04         3.14 o                         
  -5   3  26         43.65         50.34         2.84 o                         
  -4   3  26         34.00         34.82         2.47 o                         
  -3   3  26        123.29        107.88         4.49 o                         
  -2   3  26          6.22          8.66         1.69 o                         
  -1   3  26         33.70         38.97         2.91 o                         
   0   3  26        311.43        285.52         6.04 o                         
   1   3  26         33.86         39.32         2.37 o                         
   2   3  26          6.19          9.84         2.01 o                         
   3   3  26        123.61        119.10         4.62 o                         
   4   3  26         34.02         32.11         3.70 o                         
   5   3  26         43.73         51.33         4.81 o                         
   6   3  26         65.54         73.73         3.86 o                         
  -5   4  26         47.00         45.96         2.65 o                         
  -4   4  26         35.90         40.36         4.93 o                         
  -3   4  26         60.35         57.82         2.84 o                         
  -2   4  26        274.68        252.27         5.07 o                         
  -1   4  26         43.53         40.83         3.01 o                         
   0   4  26         77.54         79.38         3.05 o                         
   1   4  26         43.52         39.85         3.18 o                         
   2   4  26        274.87        238.45         5.08 o                         
   3   4  26         60.39         57.03         4.20 o                         
   4   4  26         36.01         40.82         3.16 o                         
   5   4  26         47.03         45.65         3.41 o                         
  -5   5  26         11.69         11.69         3.06 o                         
  -4   5  26         17.36         24.88         3.27 o                         
  -3   5  26          4.94          0.71         6.98 o                         
  -2   5  26         23.80         25.62         3.00 o                         
  -1   5  26         66.49         75.04         2.86 o                         
   0   5  26         27.59         21.04         1.86 o                         
   1   5  26         66.30         69.41         3.63 o                         
   2   5  26         23.88         25.02         2.13 o                         
   3   5  26          4.98         -0.68         1.78 o                         
   4   5  26         17.35         16.66         2.56 o                         
   5   5  26         11.77         12.57         2.63 o                         
  -4   6  26          2.14          1.40         2.60 o                         
  -3   6  26          1.82          2.42         3.85 o                         
  -2   6  26          4.79          1.99         3.70 o                         
  -1   6  26         44.61         40.74         5.13 o                         
   0   6  26          8.90         13.39         4.42 o                         
   1   6  26         44.58         47.06         4.44 o                         
   2   6  26          4.85          5.92         1.86 o                         
   3   6  26          1.78          1.26         3.35 o                         
   4   6  26          2.13          2.99         2.56 o                         
  -2   7  26          5.82         11.54         4.70 o                         
  -1   7  26         29.92         39.60         5.70 o                         
   0   7  26          1.72          5.13         3.99 o                         
   1   7  26         29.89         43.02         5.84 o                         
   2   7  26          5.83          7.41         4.42 o                         
   1   0  27        114.24        129.57         4.63 o                         
   2   0  27        106.26        112.70         4.60 o                         
   3   0  27          0.82          1.58         1.51 o                         
   4   0  27         37.28         43.86         3.37 o                         
   5   0  27         17.31          9.03         2.16 o                         
   6   0  27         17.71         17.33         2.54 o                         
  -6   1  27          0.79          0.36         2.00 o                         
  -5   1  27          0.76         -0.27         1.54 o                         
  -4   1  27         45.19         43.79         2.62 o                         
  -3   1  27         66.61         58.51         3.77 o                         
  -2   1  27         70.03         68.32         5.49 o                         
  -1   1  27         29.39         29.25         2.11 o                         
   0   1  27         12.59         14.81         2.16 o                         
   1   1  27         29.32         31.24         2.71 o                         
   2   1  27         69.93         67.55         3.82 o                         
   3   1  27         66.65         60.55         3.53 o                         
   4   1  27         45.06         43.13         3.32 o                         
   5   1  27          0.77         -1.43         1.83 o                         
   6   1  27          0.79         -0.49         2.02 o                         
  -6   2  27          3.46         -0.56         1.71 o                         
  -5   2  27         15.82         17.95         2.00 o                         
  -4   2  27         62.14         74.32         3.47 o                         
  -3   2  27         33.07         29.06         2.22 o                         
  -2   2  27        150.83        145.73         4.01 o                         
  -1   2  27         37.54         37.30         3.28 o                         
   0   2  27         22.50         21.19         2.02 o                         
   1   2  27         37.66         35.44         2.76 o                         
   2   2  27        151.57        137.57         4.78 o                         
   3   2  27         32.97         30.08         2.82 o                         
   4   2  27         62.21         71.18         8.05 o                         
   5   2  27         15.89         22.01         3.34 o                         
   6   2  27          3.41          2.64         2.15 o                         
  -5   3  27         30.04         30.83         2.30 o                         
  -4   3  27        113.39        118.44         4.81 o                         
  -3   3  27        130.72        135.17         3.98 o                         
  -2   3  27          1.84          2.77         1.55 o                         
  -1   3  27          7.85          9.75         1.66 o                         
   0   3  27        225.06        208.00         4.65 o                         
   1   3  27          7.89          9.66         2.68 o                         
   2   3  27          1.82          2.73         1.85 o                         
   3   3  27        130.70        128.10         4.82 o                         
   4   3  27        113.42        106.05         4.78 o                         
   5   3  27         29.87         25.60         2.67 o                         
  -5   4  27         31.71         37.37         2.69 o                         
  -4   4  27         56.10         63.95         3.18 o                         
  -3   4  27          4.40          4.36         1.58 o                         
  -2   4  27         50.50         52.62         2.75 o                         
  -1   4  27        141.34        143.78         3.87 o                         
   0   4  27         25.20         27.70         2.07 o                         
   1   4  27        141.29        145.84         5.38 o                         
   2   4  27         50.58         52.22         4.99 o                         
   3   4  27          4.34          6.23         2.01 o                         
   4   4  27         56.08         58.83         3.77 o                         
   5   4  27         31.78         39.67         3.00 o                         
  -4   5  27         36.95         40.43         4.35 o                         
  -3   5  27          9.26          8.50         4.70 o                         
  -2   5  27         85.57         79.22         4.56 o                         
  -1   5  27         42.15         43.01         2.57 o                         
   0   5  27         22.87         21.55         1.91 o                         
   1   5  27         41.98         46.48         2.54 o                         
   2   5  27         85.60         83.88         3.40 o                         
   3   5  27          9.21          7.17         2.12 o                         
   4   5  27         36.92         43.42         3.35 o                         
  -3   6  27          1.89          1.99         3.85 o                         
  -2   6  27          4.35          7.84         4.27 o                         
  -1   6  27         85.88         79.49         6.70 o                         
   0   6  27         22.40         21.23         4.56 o                         
   1   6  27         85.89        100.58         7.69 o                         
   2   6  27          4.36          4.42         4.13 o                         
   3   6  27          1.88         -1.84         1.84 o                         
  -2   7  27         14.76         17.10         4.84 o                         
  -1   7  27         40.92         54.14         6.13 o                         
   0   7  27         46.96         46.87         6.13 o                         
   1   7  27         40.96         53.85         6.41 o                         
   2   7  27         14.84         19.37         4.99 o                         
   0   0  28       1005.44        961.04        21.94 o                         
   1   0  28        313.46        317.23        10.19 o                         
   2   0  28         41.96         43.88         2.46 o                         
   3   0  28          2.84          3.16         2.06 o                         
   4   0  28         19.88         18.00         2.66 o                         
   5   0  28         13.82         15.21         2.44 o                         
   6   0  28         59.70         58.55         3.48 o                         
  -6   1  28          0.07          0.06         2.12 o                         
  -5   1  28          0.48          0.58         1.93 o                         
  -4   1  28        132.35        118.28         3.95 o                         
  -3   1  28         58.74         65.48         4.08 o                         
  -2   1  28        128.47        126.69         3.86 o                         
  -1   1  28         96.51        105.36         3.51 o                         
   0   1  28         77.08         73.55         3.87 o                         
   1   1  28         96.53        108.73         4.48 o                         
   2   1  28        128.39        116.99         4.63 o                         
   3   1  28         58.60         54.45         4.20 o                         
   4   1  28        132.47        131.63         6.62 o                         
   5   1  28          0.48         -1.79         1.86 o                         
   6   1  28          0.06         -1.94         1.94 o                         
  -5   2  28         19.68         20.14         2.13 o                         
  -4   2  28         15.52         12.94         2.34 o                         
  -3   2  28         15.98         18.10         2.05 o                         
  -2   2  28         39.61         36.61         2.46 o                         
  -1   2  28         41.85         39.57         2.45 o                         
   0   2  28        107.15        102.69         3.53 o                         
   1   2  28         41.72         36.01         2.86 o                         
   2   2  28         39.63         35.62         2.87 o                         
   3   2  28         16.06         17.57         3.78 o                         
   4   2  28         15.38         11.20         2.47 o                         
   5   2  28         19.85         23.28         2.59 o                         
  -5   3  28         26.69         28.73         2.33 o                         
  -4   3  28          9.22         12.98         2.03 o                         
  -3   3  28          4.47          8.24         2.45 o                         
  -2   3  28         46.42         41.68         2.52 o                         
  -1   3  28        117.02        115.75         3.67 o                         
   0   3  28        133.60        134.25         4.89 o                         
   1   3  28        116.84        116.63         3.74 o                         
   2   3  28         46.51         38.50         2.92 o                         
   3   3  28          4.41          6.37         2.64 o                         
   4   3  28          9.26          7.48         2.42 o                         
   5   3  28         26.78         31.94         2.84 o                         
  -5   4  28          5.21          8.01         1.82 o                         
  -4   4  28         10.47         13.41         2.04 o                         
  -3   4  28         66.09         69.30         3.14 o                         
  -2   4  28          0.85         -0.41         1.42 o                         
  -1   4  28        209.25        197.31         4.59 o                         
   0   4  28         20.00         21.75         2.01 o                         
   1   4  28        209.15        211.69         4.86 o                         
   2   4  28          0.85          1.31         1.78 o                         
   3   4  28         66.13         73.71         6.20 o                         
   4   4  28         10.58         14.30         2.56 o                         
   5   4  28          5.29          5.86         2.12 o                         
  -4   5  28         63.64         67.56         4.58 o                         
  -3   5  28         32.51         39.53         3.73 o                         
  -2   5  28          7.91          5.60         2.51 o                         
  -1   5  28         45.04         46.15         6.20 o                         
   0   5  28         56.33         51.79         2.66 o                         
   1   5  28         45.06         41.18         2.48 o                         
   2   5  28          7.91          6.08         1.81 o                         
   3   5  28         32.58         40.13         3.11 o                         
   4   5  28         63.67         73.67         5.27 o                         
  -3   6  28         35.01         43.31         5.70 o                         
  -2   6  28         19.80         29.06         5.27 o                         
  -1   6  28         70.96         84.05         7.27 o                         
   0   6  28        443.33        464.85        14.96 o                         
   1   6  28         70.92         87.04         7.41 o                         
   2   6  28         20.01         27.02         3.88 o                         
   3   6  28         35.04         39.76         4.99 o                         
   0   7  28         34.78         33.19         5.56 o                         
   1   0  29        248.21        257.02         6.55 o                         
   2   0  29          7.11          5.20         2.11 o                         
   3   0  29         88.48        101.27         4.58 o                         
   4   0  29          0.02         -1.78         3.06 o                         
   5   0  29          0.19         -0.28         4.16 o                         
  -5   1  29          3.44          2.54         2.46 o                         
  -4   1  29         10.73         11.80         2.05 o                         
  -3   1  29         13.59         14.69         1.94 o                         
  -2   1  29          1.13          1.96         1.63 o                         
  -1   1  29         12.30         14.28         2.49 o                         
   0   1  29         51.74         55.96         4.70 o                         
   1   1  29         12.32         13.31         2.37 o                         
   2   1  29          1.13         -2.08         2.99 o                         
   3   1  29         13.53          9.77         2.49 o                         
   4   1  29         10.71         12.28         2.52 o                         
   5   1  29          3.43          3.62         2.13 o                         
  -5   2  29          2.75          1.16         1.70 o                         
  -4   2  29         18.13         19.22         2.21 o                         
  -3   2  29         41.40         38.94         2.53 o                         
  -2   2  29         70.46         75.20         3.49 o                         
  -1   2  29         56.93         58.28         3.09 o                         
   0   2  29        188.30        179.83         4.45 o                         
   1   2  29         57.07         49.07         3.49 o                         
   2   2  29         70.43         76.36         4.03 o                         
   3   2  29         41.34         35.08         3.12 o                         
   4   2  29         18.15         19.60         2.78 o                         
   5   2  29          2.75          2.82         2.06 o                         
  -5   3  29         27.70         31.67         2.35 o                         
  -4   3  29         17.82         16.42         2.24 o                         
  -3   3  29         19.77         24.31         3.04 o                         
  -2   3  29        175.86        172.88         7.57 o                         
  -1   3  29          4.34          4.76         1.67 o                         
   0   3  29         23.90         29.66         2.26 o                         
   1   3  29          4.37          4.85         1.66 o                         
   2   3  29        176.10        169.92         5.41 o                         
   3   3  29         19.72         18.26         2.66 o                         
   4   3  29         17.75         21.36         2.82 o                         
   5   3  29         27.72         31.20         2.94 o                         
  -4   4  29         76.46         99.55         3.92 o                         
  -3   4  29         26.41         25.44         2.24 o                         
  -2   4  29         47.75         43.91         2.60 o                         
  -1   4  29          6.49          9.14         2.14 o                         
   0   4  29         34.25         38.66         2.44 o                         
   1   4  29          6.49          6.74         1.74 o                         
   2   4  29         47.70         47.88         4.99 o                         
   3   4  29         26.45         26.63         2.84 o                         
   4   4  29         76.36         95.50        11.18 o                         
  -3   5  29          3.17          4.63         3.02 o                         
  -2   5  29        149.69        138.11         6.48 o                         
  -1   5  29         19.38         19.85         6.91 o                         
   0   5  29         18.19         20.16         1.98 o                         
   1   5  29         19.37         21.05         2.15 o                         
   2   5  29        149.52        155.25         5.18 o                         
   3   5  29          3.23          6.45         2.19 o                         
  -2   6  29         15.82         25.22         5.13 o                         
  -1   6  29         34.41         44.31         5.98 o                         
   0   6  29         95.23        116.11         8.41 o                         
   1   6  29         34.43         49.72         6.13 o                         
   2   6  29         15.81         15.39         4.84 o                         
   0   0  30          0.41          2.99         2.85 o                         
   1   0  30        360.27        353.32         7.96 o                         
   2   0  30         27.46         29.14         4.06 o                         
   3   0  30        234.83        229.50         8.76 o                         
   4   0  30         16.10         22.63         3.13 o                         
   5   0  30          0.85          0.58         2.13 o                         
  -5   1  30         33.19         44.88         4.06 o                         
  -4   1  30          9.94         11.44         2.66 o                         
  -3   1  30        153.90        147.11         5.45 o                         
  -2   1  30         79.28         74.68         3.36 o                         
  -1   1  30         89.27         83.62         3.46 o                         
   0   1  30         78.53         76.39         4.35 o                         
   1   1  30         88.85         84.51         7.84 o                         
   2   1  30         79.40         76.80         4.28 o                         
   3   1  30        153.90        159.92         5.59 o                         
   4   1  30          9.98         13.60         2.61 o                         
   5   1  30         33.19         38.47         3.96 o                         
  -5   2  30          1.22          2.00         1.75 o                         
  -4   2  30         15.04         19.89         2.34 o                         
  -3   2  30          6.90          6.11         1.82 o                         
  -2   2  30         23.61         25.66         2.27 o                         
  -1   2  30         33.99         33.51         2.39 o                         
   0   2  30          4.02          3.07         1.63 o                         
   1   2  30         33.97         32.52         6.05 o                         
   2   2  30         23.71         28.75         2.82 o                         
   3   2  30          6.92          4.90         3.99 o                         
   4   2  30         15.06         14.78         3.06 o                         
   5   2  30          1.23          2.28         2.19 o                         
  -4   3  30          9.87          5.52         2.32 o                         
  -3   3  30         17.19         23.92         2.36 o                         
  -2   3  30         34.37         34.54         4.14 o                         
  -1   3  30          6.68          4.72         2.21 o                         
   0   3  30          2.05          6.46         1.67 o                         
   1   3  30          6.75          4.38         2.78 o                         
   2   3  30         34.52         28.42         7.12 o                         
   3   3  30         17.11         21.94         2.76 o                         
   4   3  30          9.85          9.05         2.56 o                         
  -4   4  30        158.12        184.42         5.12 o                         
  -3   4  30         63.28         59.12         3.02 o                         
  -2   4  30         29.14         30.07         2.38 o                         
  -1   4  30          8.52          6.07         1.70 o                         
   0   4  30         83.06         78.02         4.66 o                         
   1   4  30          8.46          3.19         2.00 o                         
   2   4  30         29.13         34.88         2.98 o                         
   3   4  30         63.28         61.89         6.41 o                         
   4   4  30        158.23        184.12         6.27 o                         
  -3   5  30         12.47         13.78         3.73 o                         
  -2   5  30          1.57         -1.26         2.71 o                         
  -1   5  30         13.36         18.28         3.08 o                         
   0   5  30         70.51         83.95         3.55 o                         
   1   5  30         13.33         11.48         1.94 o                         
   2   5  30          1.58          2.50         2.12 o                         
   3   5  30         12.42         16.96         2.63 o                         
  -1   6  30          2.24         11.40         4.42 o                         
   0   6  30          0.67          2.56         3.99 o                         
   1   6  30          2.28          6.27         4.27 o                         
   1   0  31        118.32        123.64         4.93 o                         
   2   0  31          1.79         -0.12         2.21 o                         
   3   0  31          1.48          7.28         5.70 o                         
   4   0  31          7.70          5.47         2.51 o                         
   5   0  31          2.44          3.22         2.25 o                         
  -4   1  31         20.58         23.15         3.02 o                         
  -3   1  31         13.48         11.38         2.41 o                         
  -2   1  31         35.09         41.47         2.66 o                         
  -1   1  31         53.83         57.77         2.95 o                         
   0   1  31          3.52          5.63         2.22 o                         
   1   1  31         53.87         58.92         3.73 o                         
   2   1  31         34.91         41.57         3.32 o                         
   3   1  31         13.49          7.41         2.42 o                         
   4   1  31         20.53         24.31         3.07 o                         
  -4   2  31         18.30         17.56         2.43 o                         
  -3   2  31         60.27         66.85         3.25 o                         
  -2   2  31         56.51         63.61         3.21 o                         
  -1   2  31          4.56          3.85         1.71 o                         
   0   2  31          1.29          0.25         1.65 o                         
   1   2  31          4.56          5.01         2.15 o                         
   2   2  31         56.38         63.42         8.55 o                         
   3   2  31         60.17         69.93         4.18 o                         
   4   2  31         18.30         19.64         3.07 o                         
  -4   3  31         42.09         48.91         3.00 o                         
  -3   3  31         16.04         20.98         2.30 o                         
  -2   3  31          5.16          5.64         1.81 o                         
  -1   3  31         72.99         68.57         3.26 o                         
   0   3  31          0.34          0.65         1.63 o                         
   1   3  31         72.70         69.39         6.55 o                         
   2   3  31          5.12          7.32         2.25 o                         
   3   3  31         16.06         15.51         3.63 o                         
   4   3  31         42.16         51.38         3.91 o                         
  -3   4  31         54.91         62.98         3.27 o                         
  -2   4  31          2.89          0.42         1.71 o                         
  -1   4  31         12.45         13.43         2.02 o                         
   0   4  31         84.38         83.65         4.39 o                         
   1   4  31         12.47         15.80         2.18 o                         
   2   4  31          2.94          0.22         2.92 o                         
   3   4  31         54.79         65.97         4.01 o                         
  -2   5  31         16.90         17.41         3.22 o                         
  -1   5  31         39.69         38.07         3.71 o                         
   0   5  31         53.79         65.23         5.98 o                         
   1   5  31         39.50         36.19         2.75 o                         
   2   5  31         17.05         18.08         2.63 o                         
   0   0  32        379.81        409.43        12.68 o                         
   1   0  32         48.59         47.66         3.47 o                         
   2   0  32         30.79         27.56         3.28 o                         
   3   0  32         68.37         78.82         8.76 o                         
   4   0  32          3.09          2.07         2.52 o                         
  -4   1  32         10.71          8.39         2.61 o                         
  -3   1  32          2.27          5.81         2.41 o                         
  -2   1  32         71.41         76.58         6.60 o                         
  -1   1  32         43.33         42.71         3.32 o                         
   0   1  32        115.49        121.57         6.77 o                         
   1   1  32         43.35         46.59         3.47 o                         
   2   1  32         71.22         79.70         4.38 o                         
   3   1  32          2.22          4.12         4.70 o                         
   4   1  32         10.83          6.48         2.62 o                         
  -4   2  32         49.89         46.76         3.06 o                         
  -3   2  32          0.12         -0.28         1.81 o                         
  -2   2  32          1.29          0.22         1.87 o                         
  -1   2  32         73.55         78.32         3.59 o                         
   0   2  32          0.31          1.58         2.71 o                         
   1   2  32         73.44         76.67         4.17 o                         
   2   2  32          1.26          2.93         2.21 o                         
   3   2  32          0.11          0.93         2.26 o                         
   4   2  32         49.91         47.34         3.92 o                         
  -3   3  32         15.47         11.07         2.11 o                         
  -2   3  32         76.37         71.10         3.45 o                         
  -1   3  32         91.73        105.27         3.96 o                         
   0   3  32         77.55         93.09         3.79 o                         
   1   3  32         92.01         99.76         7.48 o                         
   2   3  32         76.44         75.40         4.33 o                         
   3   3  32         15.42          7.90         3.70 o                         
  -2   4  32         55.85         65.16         3.35 o                         
  -1   4  32         15.90         17.36         2.19 o                         
   0   4  32         24.46         28.36         2.42 o                         
   1   4  32         16.03         21.61         2.30 o                         
   2   4  32         55.75         55.65         5.41 o                         
  -1   5  32        144.81        174.28        11.25 o                         
   0   5  32         30.99         43.63         4.91 o                         
   1   5  32        144.91        160.94         6.67 o                         
   1   0  33          0.43          3.04         2.26 o                         
   2   0  33          0.14          2.71         2.32 o                         
   3   0  33          0.02          1.25         2.26 o                         
   4   0  33         12.88         17.89         4.27 o                         
  -3   1  33         13.30         18.75         5.06 o                         
  -2   1  33          7.17          7.64         2.45 o                         
  -1   1  33          9.64          8.55         6.27 o                         
   0   1  33         64.17         64.60         5.56 o                         
   1   1  33          9.67          8.60         2.56 o                         
   2   1  33          7.18          6.74         2.45 o                         
   3   1  33         13.29         18.09         2.87 o                         
  -3   2  33         29.42         39.25         4.08 o                         
  -2   2  33         11.53         12.82         2.14 o                         
  -1   2  33         16.34         22.07         2.36 o                         
   0   2  33          9.50          7.21         2.35 o                         
   1   2  33         16.30         16.85         2.76 o                         
   2   2  33         11.56         11.12         2.60 o                         
   3   2  33         29.46         39.43         3.63 o                         
  -3   3  33         12.08         12.44         4.15 o                         
  -2   3  33          2.28          5.06         1.94 o                         
  -1   3  33         28.82         24.08         2.45 o                         
   0   3  33          1.49          1.79         1.86 o                         
   1   3  33         28.73         26.30         2.94 o                         
   2   3  33          2.27          2.13         5.98 o                         
   3   3  33         12.03         13.04         2.80 o                         
  -2   4  33         52.99         58.28         3.16 o                         
  -1   4  33         18.77         20.40         2.31 o                         
   0   4  33         10.15          7.67         2.28 o                         
   1   4  33         18.62         17.16         2.57 o                         
   2   4  33         53.13         61.97         4.99 o                         
   0   0  34        213.07        208.42         9.26 o                         
   1   0  34         53.18         63.13         4.08 o                         
   2   0  34         17.06         20.31         2.97 o                         
   3   0  34         52.54         61.17         4.23 o                         
  -3   1  34          3.45          3.32         2.56 o                         
  -2   1  34          8.90          7.14         2.57 o                         
  -1   1  34         61.33         65.70         4.08 o                         
   0   1  34          1.63          4.89         2.31 o                         
   1   1  34         61.10         56.44         3.88 o                         
   2   1  34          8.90         14.67         2.82 o                         
   3   1  34          3.48          4.72         3.28 o                         
  -2   2  34          0.69         -0.92         1.78 o                         
  -1   2  34         46.96         50.30         3.23 o                         
   0   2  34          7.78          4.17         2.35 o                         
   1   2  34         47.12         47.20         3.57 o                         
   2   2  34          0.69          0.93         2.64 o                         
   3   2  34         30.05         33.34         4.99 o                         
  -2   3  34         60.32         72.94         3.65 o                         
  -1   3  34         37.64         40.44         5.11 o                         
   0   3  34          1.08          1.10         1.88 o                         
   1   3  34         37.47         37.16         3.35 o                         
   2   3  34         60.16         66.36         5.13 o                         
   1   0  35         28.30         42.55         3.68 o                         
   2   0  35         17.83         27.72         3.32 o                         
  -2   1  35         83.78         85.02         9.62 o                         
  -1   1  35          9.53         11.73         2.92 o                         
   0   1  35         22.58         23.87         3.07 o                         
   1   1  35          9.50         12.92         4.13 o                         
   2   1  35         83.81         82.63         4.72 o                         
  -2   2  35          9.11         10.18         2.23 o                         
  -1   2  35         20.76         25.15         3.10 o                         
   0   2  35         23.43         19.97         2.92 o                         
   1   2  35         20.50         19.39         2.92 o                         
   2   2  35          9.16         12.45         3.35 o                         
   0   3  35          3.76          3.99         3.42 o                         
   0   0  36         24.13         31.91         4.99 o                         
   1   0  36        114.22         99.77         5.28 o                         
  -1   1  36          1.83          1.78         3.92 o                         
   0   1  36         40.46         43.94         3.78 o                         
   1   1  36          1.83         -1.06         2.41 o                         
                                                                                
